# Supplementary material for: Proteomic Comparison of Malignant Human Germ Cell Tumor Cell Lines
Source: Dis Markers. 2019 Sep 3;2019:8298524. doi: 10.1155/2019/8298524 (PMC6745167; doi:10.1155/2019/8298524)
Supplement: Supplementary 1 — Supplementary Table 1 Complete list of identified proteins detected by the quantitative mass spectrometry as revealed by MaxQuant analysis of the obtained MS raw data. [file 8298524.f1.xlsx]

## Sheet: proteinGroups
Protein IDs	Majority protein IDs	Peptide counts (all)	Peptide counts (razor+unique)	Peptide counts (unique)	Protein names	Gene names	Fasta headers	Number of proteins	Peptides	Razor + unique peptides	Unique peptides	Peptides TCAM-L / N-Tera2-H	Peptides N-Tera2-L / TCAM-H	Razor + unique peptides TCAM-L / N-Tera2-H	Razor + unique peptides N-Tera2-L / TCAM-H	Unique peptides TCAM-L / N-Tera2-H	Unique peptides N-Tera2-L / TCAM-H	Sequence coverage [%]	Unique + razor sequence coverage [%]	Unique sequence coverage [%]	Mol. weight [kDa]	Sequence length	Sequence lengths	Q-value	Score	Ratio H/L	Ratio H/L normalized	Ratio H/L variability [%]	Ratio H/L count	Ratio H/L iso-count	Ratio H/L type	Ratio H/L TCAM-L / N-Tera2-H	Ratio H/L N-Tera2-L / TCAM-H	Ratio H/L normalized TCAM-L / N-Tera2-H	Ratio H/L normalized N-Tera2-L / TCAM-H	Ratio H/L variability [%] TCAM-L / N-Tera2-H	Ratio H/L variability [%] N-Tera2-L / TCAM-H	Ratio H/L count TCAM-L / N-Tera2-H	Ratio H/L count N-Tera2-L / TCAM-H	Ratio H/L iso-count TCAM-L / N-Tera2-H	Ratio H/L iso-count N-Tera2-L / TCAM-H	Ratio H/L type TCAM-L / N-Tera2-H	Ratio H/L type N-Tera2-L / TCAM-H	Sequence coverage TCAM-L / N-Tera2-H [%]	Sequence coverage N-Tera2-L / TCAM-H [%]	Intensity	Intensity L	Intensity H	Intensity TCAM-L / N-Tera2-H
D2Y6Y7;D3WYZ0;A0A098CMI8;A0A098CL94;A0A098CL77;A0A098CJX4;Q14XY3;A0A0D4WP22;A6ZHM2;K7WIJ6;A0A059QQB7;A0A075X6H8;A0A075X6V9;A6ZGJ0;G9LC49;A0A0Y0GJV2;X5CJR1;X5CIF1;X5CFG7;X5CDZ8;X5BZD6;X5BWE9;X5BW47;X5BSQ0;X5BSN2;X2CNL3;X2C587;W8DFC5;W8DBL0;W8D9J2;W8D8V4;W8D860;W8D5L5;W8D5F7;W8D2P9;W5VMK3;W0C8M5;W0C6Y6;W0C6A8;V9NAZ0;V9N8I7;V9N5U4;V9N4L5;V9M6K4;V9K6C5;V9K4I6;V9K052;V9JTU3;V9JF96;V9JB23;V5JTX2;V5JSZ5…	D2Y6Y7;D3WYZ0;A0A098CMI8;A0A098CL94;A0A098CL77;A0A098CJX4;Q14XY3;A0A0D4WP22;A6ZHM2;K7WIJ6;A0A059QQB7;A0A075X6H8;A0A075X6V9;A6ZGJ0;G9LC49;A0A0Y0GJV2;X5CJR1;X5CIF1;X5CFG7;X5CDZ8;X5BZD6;X5BWE9;X5BW47;X5BSQ0;X5BSN2;X2CNL3;X2C587;W8DFC5;W8DBL0;W8D9J2;W8D8V4;W8D860;W8D5L5;W8D5F7;W8D2P9;W5VMK3;W0C8M5;W0C6Y6;W0C6A8;V9NAZ0;V9N8I7;V9N5U4;V9N4L5;V9M6K4;V9K6C5;V9K4I6;V9K052;V9JTU3;V9JF96;V9JB23;V5JTX2;V5JSZ5…	1;1;1;1;1;1;1;1;1;1;1;1;1;1;1;1;1;1;1;1;1;1;1;1;1;1;1;1;1;1;1;1;1;1;1;1;1;1;1;1;1;1;1;1;1;1;1;1;1;1;1;1;1;1;1;1;1;1;1;1;1;1;1;1;1;1;1;1;1;1;1;1;1;1;1;1;1;1;1;1;1;1;1;1;1;1;1;1;1;1;1;1;1;1;1;1;1;1;1;1;1;1;1;1;1;1;1;1;1;1;1;1;1;1;1;1;1;1;1;1;1;1;1;1;1;1;1;1;1;1;1;1;1;1;1;1;1;1;1;1;1;1;1;1;1;1;1;1;1;1;1;1;1;1;1;1;1;1;1;1;1;1;1;1;1;1;1;1;1;1;1;1;1;1;1;1;1;1;1;1;1;1;1;1;1;1;1;1;1;1;1;1;1;1;1;1;1;1;1;1…	1;1;1;1;1;1;1;1;1;1;1;1;1;1;1;1;1;1;1;1;1;1;1;1;1;1;1;1;1;1;1;1;1;1;1;1;1;1;1;1;1;1;1;1;1;1;1;1;1;1;1;1;1;1;1;1;1;1;1;1;1;1;1;1;1;1;1;1;1;1;1;1;1;1;1;1;1;1;1;1;1;1;1;1;1;1;1;1;1;1;1;1;1;1;1;1;1;1;1;1;1;1;1;1;1;1;1;1;1;1;1;1;1;1;1;1;1;1;1;1;1;1;1;1;1;1;1;1;1;1;1;1;1;1;1;1;1;1;1;1;1;1;1;1;1;1;1;1;1;1;1;1;1;1;1;1;1;1;1;1;1;1;1;1;1;1;1;1;1;1;1;1;1;1;1;1;1;1;1;1;1;1;1;1;1;1;1;1;1;1;1;1;1;1;1;1;1;1;1;1…	1;1;1;1;1;1;1;1;1;1;1;1;1;1;1;1;1;1;1;1;1;1;1;1;1;1;1;1;1;1;1;1;1;1;1;1;1;1;1;1;1;1;1;1;1;1;1;1;1;1;1;1;1;1;1;1;1;1;1;1;1;1;1;1;1;1;1;1;1;1;1;1;1;1;1;1;1;1;1;1;1;1;1;1;1;1;1;1;1;1;1;1;1;1;1;1;1;1;1;1;1;1;1;1;1;1;1;1;1;1;1;1;1;1;1;1;1;1;1;1;1;1;1;1;1;1;1;1;1;1;1;1;1;1;1;1;1;1;1;1;1;1;1;1;1;1;1;1;1;1;1;1;1;1;1;1;1;1;1;1;1;1;1;1;1;1;1;1;1;1;1;1;1;1;1;1;1;1;1;1;1;1;1;1;1;1;1;1;1;1;1;1;1;1;1;1;1;1;1;1…	ATP synthase subunit a	ATP6;atp6;MTATP6;ATPase 6;MT-ATP6	;;;;;;;;;;;;;;;;;;;;;;;;;;;;;;;;;;;;;;;;;;;;;;;;;;;;;;;;;;;;;;;;;;;;;;;;;;;;;;;;;;;;;;;;;;;;;;;;;;;;;;;;;;;;;;;;;;;;;;;;;;;;;;;;;;;;;;;;;;;;;;;;;;;;;;;;;;;;;;;;;;;;;;;;;;;;;;;;;;;;;;;;;;;;;;;;;;;;;;;;;;;;;;;;;;;;;;;;;;;;;;;;;;;;;;;;;;;;;;;;;;;;;;;;;;;;;;;;	940	1	1	1	1	1	1	1	1	1	23.3	23.3	23.3	5.1111	43	43;46;89;89;89;89;91;188;213;220;220;221;223;224;225;225;226;226;226;226;226;226;226;226;226;226;226;226;226;226;226;226;226;226;226;226;226;226;226;226;226;226;226;226;226;226;226;226;226;226;226;226;226;226;226;226;226;226;226;226;226;226;226;226;226;226;226;226;226;226;226;226;226;226;226;226;226;226;226;226;226;226;226;226;226;226;226;226;226;226;226;226;226;226;226;226;226;226;226;226;226;22…	0	3.1767	0.43408	0.60153	3.4021	2	0	Median	NaN	NaN	NaN	NaN	NaN	NaN	1	1	0	0	Median	Median	23.3	23.3	1629300000	1019800000	609510000	1227600000
A0A075X871;A0A059QTG6;H9E795;A0A075X6R4;H9E7H3;H9E7J9;Q5Y0G2;Q5Y0J7;Q5Y0H4;Q5Y0F3;Q5Y0E5;Q5Y078;Q5Y070;Q5Y065;Q5Y011;Q5XZY3;Q5XZX9;Q5XZT6;Q5XZR9;Q5XZP7;Q5XZL8;Q5XZK9;Q5XZI9;Q5XZI8;Q5XZI3;Q5XZI2;Q5XZH6;B4YCG0;T1Q6R9;T1Q5Q2;T1Q5P3;T1Q5B9;S4T6M3;Q9B2X0;Q9B2W9;Q9B2U6;Q9B1S6;Q9B1S4;Q8WCY1;Q8HNQ7;Q85L10;Q85L04;Q85KZ1;Q85KW2;Q85KW0;Q7YEF1;Q7YCF3;Q7YCE5;Q7YCE0;Q7YCC7;Q7Y664;Q6WQG6;Q6WQA1;Q6RRW7;Q6RPE6;Q6…	A0A075X871;A0A059QTG6;H9E795;A0A075X6R4;H9E7H3;H9E7J9;Q5Y0G2;Q5Y0J7;Q5Y0H4;Q5Y0F3;Q5Y0E5;Q5Y078;Q5Y070;Q5Y065;Q5Y011;Q5XZY3;Q5XZX9;Q5XZT6;Q5XZR9;Q5XZP7;Q5XZL8;Q5XZK9;Q5XZI9;Q5XZI8;Q5XZI3;Q5XZI2;Q5XZH6;B4YCG0;T1Q6R9;T1Q5Q2;T1Q5P3;T1Q5B9;S4T6M3;Q9B2X0;Q9B2W9;Q9B2U6;Q9B1S6;Q9B1S4;Q8WCY1;Q8HNQ7;Q85L10;Q85L04;Q85KZ1;Q85KW2;Q85KW0;Q7YEF1;Q7YCF3;Q7YCE5;Q7YCE0;Q7YCC7;Q7Y664;Q6WQG6;Q6WQA1;Q6RRW7;Q6RPE6;Q6…	1;1;1;1;1;1;1;1;1;1;1;1;1;1;1;1;1;1;1;1;1;1;1;1;1;1;1;1;1;1;1;1;1;1;1;1;1;1;1;1;1;1;1;1;1;1;1;1;1;1;1;1;1;1;1;1;1;1;1;1;1;1;1;1;1;1;1;1;1;1;1;1;1;1;1;1;1;1;1;1;1;1;1;1;1;1;1;1;1;1;1;1;1;1;1;1;1;1;1;1;1;1;1;1;1;1;1;1;1;1;1;1;1;1;1;1;1;1;1;1;1;1;1;1;1;1;1;1;1;1;1;1;1;1;1;1;1;1;1;1;1;1;1;1;1;1;1;1;1;1;1;1;1;1;1;1;1;1;1;1;1;1;1;1;1;1;1;1;1;1;1;1;1;1;1;1;1;1;1;1;1;1;1;1;1;1;1;1;1;1;1;1;1;1;1;1;1;1;1;1…	1;1;1;1;1;1;1;1;1;1;1;1;1;1;1;1;1;1;1;1;1;1;1;1;1;1;1;1;1;1;1;1;1;1;1;1;1;1;1;1;1;1;1;1;1;1;1;1;1;1;1;1;1;1;1;1;1;1;1;1;1;1;1;1;1;1;1;1;1;1;1;1;1;1;1;1;1;1;1;1;1;1;1;1;1;1;1;1;1;1;1;1;1;1;1;1;1;1;1;1;1;1;1;1;1;1;1;1;1;1;1;1;1;1;1;1;1;1;1;1;1;1;1;1;1;1;1;1;1;1;1;1;1;1;1;1;1;1;1;1;1;1;1;1;1;1;1;1;1;1;1;1;1;1;1;1;1;1;1;1;1;1;1;1;1;1;1;1;1;1;1;1;1;1;1;1;1;1;1;1;1;1;1;1;1;1;1;1;1;1;1;1;1;1;1;1;1;1;1;1…	1;1;1;1;1;1;1;1;1;1;1;1;1;1;1;1;1;1;1;1;1;1;1;1;1;1;1;1;1;1;1;1;1;1;1;1;1;1;1;1;1;1;1;1;1;1;1;1;1;1;1;1;1;1;1;1;1;1;1;1;1;1;1;1;1;1;1;1;1;1;1;1;1;1;1;1;1;1;1;1;1;1;1;1;1;1;1;1;1;1;1;1;1;1;1;1;1;1;1;1;1;1;1;1;1;1;1;1;1;1;1;1;1;1;1;1;1;1;1;1;1;1;1;1;1;1;1;1;1;1;1;1;1;1;1;1;1;1;1;1;1;1;1;1;1;1;1;1;1;1;1;1;1;1;1;1;1;1;1;1;1;1;1;1;1;1;1;1;1;1;1;1;1;1;1;1;1;1;1;1;1;1;1;1;1;1;1;1;1;1;1;1;1;1;1;1;1;1;1;1…	Cytochrome c oxidase subunit 3	COX3;COIII;CO3;coxIII;MT-CO3	;;;;;;;;;;;;;;;;;;;;;;;;;;;;;;;;;;;;;;;;;;;;;;;;;;;;;;;;;;;;;;;;;;;;;;;;;;;;;;;;;;;;;;;;;;;;;;;;;;;;;;;;;;;;;;;;;;;;;;;;;;;;;;;;;;;;;;;;;;;;;;;;;;;;;;;;;;;;;;;;;;;;;;;;;;;;;;;;;;;;;;;;;;;;;;;;;;;;;;;;;;;;;;;;;;;;;;;;;;;;;;;;;;;;;;;;;;;;;;;;;;;;;;;;;;;;;;;;	520	1	1	1	0	1	0	1	0	1	9.8	9.8	9.8	16.103	143	143;241;243;248;249;250;255;256;256;256;256;256;256;256;256;256;256;256;256;256;256;256;256;256;256;256;256;259;260;260;260;260;260;260;260;260;260;260;260;260;260;260;260;260;260;260;260;260;260;260;260;260;260;260;260;260;260;260;260;260;260;260;260;260;260;260;260;260;260;260;260;260;260;260;260;260;260;260;260;260;260;260;260;260;260;260;260;260;260;260;260;260;260;260;260;260;260;260;260;260…	0.0093725	1.4447	NaN	NaN	NaN	1	0	Median	NaN	NaN	NaN	NaN	NaN	NaN	0	1	0	0	Median	Median	0	9.8	50642000	35696000	14946000	0
A0A075X6N5;A0A143FYJ4;A0A1B1PEP8;V9M714;V9JTG4;V5JPT0;U5YV54;T2HIA7;T1SWT3;Q9B1A3;Q8W8E1;Q85KW5;Q7YEE7;Q7YCG7;Q6RM58;Q6RLG0;Q5XTF0;Q5S8W6;Q5S8S7;Q4GUF2;Q4F675;Q4F196;Q3S937;Q3S924;Q0Z7D7;M1LM67;K9R3Q7;I3Q9B1;H9T6C8;H9T2R7;H9RZ55;H9PSV8;H6TVP0;G9LL05;G9LF90;F2WHR5;E7E463;E5DY52;E2DFE6;E1B2Y7;D6R613;D6C0Z2;D1GI26;D1G3X0;B8X5B2;B2XIJ9;A8JMT6;A8JL09;A6Z3V4;A6YTJ7;A4ZL69;A1DT13;A0SBU5;A0S208;A0A1B1PEM…	A0A075X6N5;A0A143FYJ4;A0A1B1PEP8;V9M714;V9JTG4;V5JPT0;U5YV54;T2HIA7;T1SWT3;Q9B1A3;Q8W8E1;Q85KW5;Q7YEE7;Q7YCG7;Q6RM58;Q6RLG0;Q5XTF0;Q5S8W6;Q5S8S7;Q4GUF2;Q4F675;Q4F196;Q3S937;Q3S924;Q0Z7D7;M1LM67;K9R3Q7;I3Q9B1;H9T6C8;H9T2R7;H9RZ55;H9PSV8;H6TVP0;G9LL05;G9LF90;F2WHR5;E7E463;E5DY52;E2DFE6;E1B2Y7;D6R613;D6C0Z2;D1GI26;D1G3X0;B8X5B2;B2XIJ9;A8JMT6;A8JL09;A6Z3V4;A6YTJ7;A4ZL69;A1DT13;A0SBU5;A0S208;A0A1B1PEM…	3;3;3;3;3;3;3;3;3;3;3;3;3;3;3;3;3;3;3;3;3;3;3;3;3;3;3;3;3;3;3;3;3;3;3;3;3;3;3;3;3;3;3;3;3;3;3;3;3;3;3;3;3;3;3;3;3;3;3;3;3;3;3;3;3;3;3;3;3;2;2;2;2;2;2;2;2;2;2;2;2;2;2;2;2;2;2;2;2;2;2;2;2;2;2;2;2;2;2;2;2;2;2;2;2;2;2;2;2;2;2;2;2;2;2;2;2;2;2;2;2;2;2;2;2;2;2;2;2;2;2;2;2;2;2;2;2;2;2;2;2;2;2;2;2;2;2;2;2;2;2;2;2;2;2;2;2;2;2;2;2;2;2;2;2;2;2;2;2;2;2;2;2;2;2;2;1;1;1;1;1;1;1;1;1;1;1;1;1;1;1;1;1;1;1	3;3;3;3;3;3;3;3;3;3;3;3;3;3;3;3;3;3;3;3;3;3;3;3;3;3;3;3;3;3;3;3;3;3;3;3;3;3;3;3;3;3;3;3;3;3;3;3;3;3;3;3;3;3;3;3;3;3;3;3;3;3;3;3;3;3;3;3;3;2;2;2;2;2;2;2;2;2;2;2;2;2;2;2;2;2;2;2;2;2;2;2;2;2;2;2;2;2;2;2;2;2;2;2;2;2;2;2;2;2;2;2;2;2;2;2;2;2;2;2;2;2;2;2;2;2;2;2;2;2;2;2;2;2;2;2;2;2;2;2;2;2;2;2;2;2;2;2;2;2;2;2;2;2;2;2;2;2;2;2;2;2;2;2;2;2;2;2;2;2;2;2;2;2;2;2;1;1;1;1;1;1;1;1;1;1;1;1;1;1;1;1;1;1;1	3;3;3;3;3;3;3;3;3;3;3;3;3;3;3;3;3;3;3;3;3;3;3;3;3;3;3;3;3;3;3;3;3;3;3;3;3;3;3;3;3;3;3;3;3;3;3;3;3;3;3;3;3;3;3;3;3;3;3;3;3;3;3;3;3;3;3;3;3;2;2;2;2;2;2;2;2;2;2;2;2;2;2;2;2;2;2;2;2;2;2;2;2;2;2;2;2;2;2;2;2;2;2;2;2;2;2;2;2;2;2;2;2;2;2;2;2;2;2;2;2;2;2;2;2;2;2;2;2;2;2;2;2;2;2;2;2;2;2;2;2;2;2;2;2;2;2;2;2;2;2;2;2;2;2;2;2;2;2;2;2;2;2;2;2;2;2;2;2;2;2;2;2;2;2;2;1;1;1;1;1;1;1;1;1;1;1;1;1;1;1;1;1;1;1	ATP synthase protein 8	ATP8;atp8;ATPase 8;MT-ATP8	;;;;;;;;;;;;;;;;;;;;;;;;;;;;;;;;;;;;;;;;;;;;;;;;;;;;;;;;;;;;;;;;;;;;;;;;;;;;;;;;;;;;;;;;;;;;;;;;;;;;;;;;;;;;;;;;;;;;;;;;;;;;;;;;;;;;;;;;;;;;;;;;;;;;;;;;;;;;;;;;;;;;;;;;;;;;;;;	195	3	3	3	3	0	3	0	3	0	58.9	58.9	58.9	6.5909	56	56;63;67;68;68;68;68;68;68;68;68;68;68;68;68;68;68;68;68;68;68;68;68;68;68;68;68;68;68;68;68;68;68;68;68;68;68;68;68;68;68;68;68;68;68;68;68;68;68;68;68;68;68;68;68;68;68;68;68;68;68;68;68;68;68;68;68;68;68;60;68;68;68;68;68;68;68;68;68;68;68;68;68;68;68;68;68;68;68;68;68;68;68;68;68;68;68;68;68;68;68;68;68;68;68;68;68;68;68;68;68;68;68;68;68;68;68;68;68;68;68;68;68;68;68;68;68;68;68;68;68;68;68;…	0	9.5842	0.7341	0.97928	33.901	2	1	Median	0.7341	NaN	0.97928	NaN	33.901	NaN	2	0	1	0	Median	Median	58.9	0	125720000	68061000	57657000	125720000
A0A023T6R1;Q96A72;F5H6P7;F5H6N1;F5H3U9;F5H124	A0A023T6R1;Q96A72;F5H6P7;F5H6N1	14;14;10;8;4;1	14;14;10;8;4;1	1;1;0;1;0;1	Protein mago nashi homolog 2	FLJ10292;MAGOHB	;;;	6	14	14	1	11	12	11	12	1	1	80.4	80.4	6.1	17.276	148	148;148;102;90;44;81	0	95.748	0.5565	1.0197	13.147	44	13	Leave out requantified	0.91931	0.45947	1.0597	0.92117	25.299	15.322	18	26	3	10	Leave out requantified	Leave out requantified	75	79.1	19604000000	10976000000	8628100000	16631000000
A0A023T787;Q9Y5S9;A0A0J9YW13	A0A023T787;Q9Y5S9	10;10;4	10;10;4	10;10;4	RNA-binding protein 8A	RBM8;RBM8A	;	3	10	10	10	8	8	8	8	8	8	60.9	60.9	60.9	19.889	174	174;174;106	0	93.763	0.4546	0.63251	40.723	39	17	Leave out requantified	0.64328	0.41837	0.63251	0.89489	82.444	32.2	24	15	11	6	Leave out requantified	Leave out requantified	46	47.1	9900200000	5983600000	3916600000	7585700000
A0A023UFG1;Q9GZV8;C9JMM8	A0A023UFG1;Q9GZV8	5;5;2	5;5;2	5;5;2	PR domain zinc finger protein 14	PRDM14	;	3	5	5	5	4	1	4	1	4	1	10.2	10.2	10.2	64.063	571	571;571;99	0	10.047	3.865	2.6117	24.988	3	2	Plateau	3.2064	NaN	2.1707	NaN	31.95	NaN	2	1	1	1	Median	Median	7.7	2.5	345770000	83903000	261860000	314820000
A0A0C4DFM1;A0A024QYR3;Q92544;B4DYH6;B4DH88;B4DKC1;Q6ZTK5	A0A0C4DFM1;A0A024QYR3;Q92544;B4DYH6;B4DH88;B4DKC1	5;5;5;4;4;3;2	5;5;5;4;4;3;2	5;5;5;4;4;3;2	Transmembrane 9 superfamily member 4	TM9SF4	;;;;;	7	5	5	5	3	4	3	4	3	4	11	11	11	72.54	625	625;642;642;250;549;601;528	0	13.954	0.57987	1.1542	58.862	6	2	Leave out requantified	0.50136	0.57987	0.40811	1.1616	30.423	4.1721	3	3	1	1	Median	Median	7.7	7.8	515400000	339160000	176250000	312920000
B3KSG9;A0A024QYR8;Q99805	B3KSG9;A0A024QYR8;Q99805	8;8;8	8;8;8	8;8;8	Transmembrane 9 superfamily member 2	TM9SF2	;;	3	8	8	8	4	8	4	8	4	8	16.4	16.4	16.4	65.43	573	573;663;663	0	25.692	0.71968	1.4367	55.748	14	5	Leave out requantified	0.72789	0.73721	0.46416	1.5058	8.8131	15.428	5	9	2	3	Leave out requantified	Leave out requantified	8.4	16.4	1709900000	1048500000	661410000	840140000
Q96JZ5;A0A024QYS2;Q9HD45;Q5TB53;Q8WUB5;Q8NCC4;Q96K55;B4DN13	Q96JZ5;A0A024QYS2;Q9HD45;Q5TB53;Q8WUB5;Q8NCC4	7;7;7;6;6;4;2;1	7;7;7;6;6;4;2;1	7;7;7;6;6;4;2;1	Transmembrane 9 superfamily member 3	SMBP;TM9SF3	;;;;;	8	7	7	7	7	4	7	4	7	4	16	16	16	62.941	545	545;589;589;253;521;399;329;254	0	68.879	0.9265	0.78143	23.462	17	9	Leave out requantified	1.0246	0.37336	0.68196	0.85362	26.102	18.114	12	5	6	3	Leave out requantified	Median	16	7	2281000000	1214300000	1066700000	1853400000
A0A024QYT6;H7C1E4;P61966	A0A024QYT6;H7C1E4;P61966	4;4;4	3;3;3	3;3;3	AP-1 complex subunit sigma-1A	AP1S1	;;	3	4	3	3	3	3	3	2	3	2	25.3	20.3	20.3	18.733	158	158;191;158	0	41.65	0.31516	0.29222	147.63	5	3	Median	0.25039	1.622	0.24276	3.6532	15.188	3.9749	3	2	3	0	Median	Median	20.3	20.9	301680000	199680000	102000000	213450000
B4DVQ5;A1KYQ7;A0A024QYU9;Q99613;B4DVU3;B4DDN4;B5ME19;B4DRU0;B4E2Z6;B3KNZ4;A0A024QYX7;Q3B7B9;H3BPE3;H3BPE4;H3BTY8	B4DVQ5;A1KYQ7;A0A024QYU9;Q99613;B4DVU3;B4DDN4;B5ME19;B4DRU0;B4E2Z6;B3KNZ4;A0A024QYX7	29;29;29;29;28;28;27;25;24;23;21;6;5;5;4	29;29;29;29;28;28;27;25;24;23;21;6;5;5;4	29;29;29;29;28;28;27;25;24;23;21;6;5;5;4	Eukaryotic translation initiation factor 3 subunit C;Eukaryotic translation initiation factor 3 subunit C-like protein	EIF3C;EIF3CL	;;;;;;;;;;	15	29	29	29	22	27	22	27	22	27	33.9	33.9	33.9	103.64	898	898;913;913;913;761;792;914;735;784;699;597;252;132;148;79	0	113.31	0.44956	0.99038	21.066	112	53	Leave out requantified	1.6558	0.39314	1.2404	0.94196	35.8	14.112	65	47	38	15	Leave out requantified	Leave out requantified	26.2	32.6	12711000000	5560500000	7150400000	11336000000
A0A024QYX0;Q15125;C9J719;C9JJ78	A0A024QYX0;Q15125;C9J719;C9JJ78	3;3;2;2	3;3;2;2	3;3;2;2	3-beta-hydroxysteroid-Delta(8),Delta(7)-isomerase	EBP	;;;	4	3	3	3	2	3	2	3	2	3	16.5	16.5	16.5	26.352	230	230;230;145;160	0	19.09	0.53216	1.2867	31.014	10	0	Leave out requantified	0.67243	0.53216	0.58512	1.3378	28.787	7.7185	4	6	0	0	Leave out requantified	Leave out requantified	12.2	16.5	4597800000	2638900000	1958900000	3221600000
A0A024QYX3;P98179	A0A024QYX3;P98179	6;6	6;6	6;6	RNA-binding protein 3	RBM3	;	2	6	6	6	5	6	5	6	5	6	52.2	52.2	52.2	17.17	157	157;157	0	121.64	1.9198	4.8781	1.7035	26	14	Leave out requantified	0.21824	1.9198	0.21907	4.8781	81.727	1.6366	14	12	13	1	Median	Leave out requantified	47.8	52.2	10360000000	7349000000	3010600000	7745500000
B2R7R5;A0A024QYY3;O60256;E7EPA1;C9K0K7;C9JJS3;I3L0S1;C9JDU5;C9JDH0;E7EW35;I3L331;I3L164;Q6ZTP6;I3L4G9	B2R7R5;A0A024QYY3;O60256;E7EPA1;C9K0K7;C9JJS3;I3L0S1	10;10;10;8;7;6;6;4;3;3;2;2;2;1	10;10;10;8;7;6;6;4;3;3;2;2;2;1	9;9;9;7;6;5;5;4;3;3;2;2;2;1	Phosphoribosyl pyrophosphate synthase-associated protein 2	PRPSAP2	;;;;;;	14	10	10	9	8	9	8	9	8	8	38.2	38.2	36.3	40.883	369	369;369;369;268;244;194;260;176;140;161;93;104;156;143	0	82.006	0.46028	0.53408	31.374	23	15	Leave out requantified	0.91313	0.2533	0.84843	0.38843	27.455	19.697	13	10	9	6	Leave out requantified	Leave out requantified	30.6	33.6	2305900000	1241200000	1064700000	1672200000
A0A024QYY4;O00512;Q1JQ81	A0A024QYY4;O00512;Q1JQ81	6;6;5	6;6;5	6;6;5	B-cell CLL/lymphoma 9 protein	BCL9	;;	3	6	6	6	0	6	0	6	0	6	7.2	7.2	7.2	149.29	1426	1426;1426;1426	0	14.427	0.30478	0.57881	33.652	2	2	Median	NaN	0.30478	NaN	0.57881	NaN	33.652	0	2	0	2	Median	Median	0	7.2	80936000	73235000	7700300	0
B4E2A4;A0A024QYY9;Q5M775;B4DQ24;B4DIW7	B4E2A4;A0A024QYY9;Q5M775;B4DQ24;B4DIW7	2;2;2;1;1	2;2;2;1;1	2;2;2;1;1	Cytospin-B	SPECC1	;;;;	5	2	2	2	1	2	1	2	1	2	1.9	1.9	1.9	110.29	987	987;1068;1068;665;844	0	2.8898	0.063734	0.097304	349.85	4	3	Median	NaN	0.014587	NaN	0.017749	NaN	281.11	1	3	1	2	Median	Median	1.2	1.9	1016000000	973680000	42305000	26907000
A0A024QYZ0;P60059	A0A024QYZ0;P60059	2;2	2;2	2;2	Protein transport protein Sec61 subunit gamma	SEC61G	;	2	2	2	2	2	2	2	2	2	2	36.8	36.8	36.8	7.7412	68	68;68	0	8.2583	0.66384	0.77297	16.823	3	1	Plateau	0.64524	NaN	0.76431	NaN	1.5942	NaN	2	1	1	0	Median	Median	36.8	36.8	172400000	104180000	68222000	143960000
Q69YP2;A0A024QYZ6;O60645;D6RB59;B2RE06;Q6ZNJ2;H0Y995	Q69YP2;A0A024QYZ6;O60645;D6RB59	3;3;3;2;1;1;1	3;3;3;2;1;1;1	3;3;3;2;1;1;1	Exocyst complex component 3	DKFZp762K123;EXOC3	;;;	7	3	3	3	0	3	0	3	0	3	4.5	4.5	4.5	77.468	673	673;745;756;462;449;472;473	0	4.236	0.59035	1.2346	46.875	3	2	Median	NaN	0.59035	NaN	1.2346	NaN	46.875	0	3	0	2	Median	Median	0	4.5	84299000	51881000	32418000	0
B3KNA1;Q9NSW6;A0A024QZ26;Q9UBN7;B3KT76;B4DZN1;B4DZH6;C9J172;Q9BRX7;E9PEH1;E7EP63;E7ER52;A6NDI8;E7EPS2;B3KMC3;B3KVK5;Q9NZS3;C9JEF4;B4DJ18	B3KNA1;Q9NSW6;A0A024QZ26;Q9UBN7;B3KT76;B4DZN1;B4DZH6;C9J172;Q9BRX7;E9PEH1;E7EP63;E7ER52;A6NDI8;E7EPS2;B3KMC3;B3KVK5;Q9NZS3	4;4;4;4;3;3;3;2;2;2;2;2;2;2;2;2;2;1;1	4;4;4;4;3;3;3;2;2;2;2;2;2;2;2;2;2;1;1	4;4;4;4;3;3;3;2;2;2;2;2;2;2;2;2;2;1;1	Histone deacetylase 6	DKFZp566E044;HDAC6	;;;;;;;;;;;;;;;;	19	4	4	4	1	3	1	3	1	3	5.1	5.1	5.1	89.748	817	817;1209;1215;1215;876;1205;1229;142;146;161;167;171;210;269;726;863;1066;51;296	0	3.9755	0.75961	1.2687	38.645	4	2	Median	NaN	0.6776	NaN	1.3887	NaN	14.417	1	3	0	2	Median	Median	1.3	3.8	276380000	196060000	80320000	218930000
A0A024QZ30;P31040;D6RFM5;B3KT34;A0A087X1I3;Q0QF12;B4DYN5;B3KYA5;B4DNB2;H0Y8X1;B7Z668;B7Z6J5	A0A024QZ30;P31040;D6RFM5;B3KT34;A0A087X1I3;Q0QF12;B4DYN5	21;21;19;16;15;15;14;8;3;2;1;1	21;21;19;16;15;15;14;8;3;2;1;1	21;21;19;16;15;15;14;8;3;2;1;1	Succinate dehydrogenase [ubiquinone] flavoprotein subunit, mitochondrial	SDHA	;;;;;;	12	21	21	21	16	20	16	20	16	20	42.5	42.5	42.5	72.691	664	664;664;583;439;519;550;668;258;125;126;106;263	0	255.89	0.58981	0.65444	24.612	45	16	Leave out requantified	0.77373	0.35751	0.55791	0.7961	22.472	22.855	22	23	6	10	Leave out requantified	Leave out requantified	31	41.3	7540500000	4616800000	2923800000	5126900000
A0A024QZ31;A1KXE4	A0A024QZ31;A1KXE4	1;1	1;1	1;1	Myelin-associated neurite-outgrowth inhibitor	LOC130074;FAM168B	;	2	1	1	1	0	1	0	1	0	1	9.2	9.2	9.2	20.324	195	195;195	0	2.8302	NaN	NaN	NaN	1	1	Median	NaN	NaN	NaN	NaN	NaN	NaN	0	1	0	1	Median	Median	0	9.2	21587000	15386000	6201100	0
J3KMZ7;B4DQZ5;A0A024QZ48;Q9H0H0;J3KRH0	J3KMZ7;B4DQZ5;A0A024QZ48;Q9H0H0	7;7;7;7;1	7;7;7;7;1	7;7;7;7;1	Integrator complex subunit 2	INTS2	;;;	5	7	7	7	7	0	7	0	7	0	10.1	10.1	10.1	133.38	1196	1196;1196;1196;1204;79	0	25.356	1.9522	1.3164	19.695	4	3	Median	1.9522	NaN	1.3164	NaN	19.695	NaN	4	0	3	0	Median	Median	10.1	0	157810000	37727000	120090000	157810000
Q6FG43;J3QLD9;A0A024QZ62;E7EMK3;Q14254;Q9BTI6;K7EKW9	Q6FG43;J3QLD9;A0A024QZ62;E7EMK3;Q14254;Q9BTI6	9;9;9;9;9;7;3	9;9;9;9;9;7;3	9;9;9;9;9;7;3	Flotillin-2	FLOT2;hCG_1998851	;;;;;	7	9	9	9	3	9	3	9	3	9	29	29	29	41.685	379	379;428;428;483;428;385;249	0	24.78	0.34287	0.68147	18.588	12	7	Leave out requantified	1.475	0.33869	0.97039	0.6727	2.6263	11.814	2	10	1	6	Median	Leave out requantified	11.1	29	1036400000	645270000	391170000	293620000
A0A024QZ64;P09972;B7Z3K9;B7Z1Y2;B7Z1N6;B7Z3K7;A8MVZ9;B7Z1Z9;J3KSV6;J3QKP5;B7Z1L5;C9J8F3;J3QKK1;B7Z1H6;K7EKH5	A0A024QZ64;P09972;B7Z3K9;B7Z1Y2;B7Z1N6;B7Z3K7;A8MVZ9;B7Z1Z9	23;23;22;21;20;19;19;14;11;11;11;10;8;8;8	18;18;17;16;15;15;18;9;10;10;8;9;8;8;7	18;18;17;16;15;15;18;9;10;10;8;9;8;8;7	Fructose-bisphosphate aldolase;Fructose-bisphosphate aldolase C	ALDOC	;;;;;;;	15	23	18	18	17	18	15	13	15	13	66.5	53	53	39.455	364	364;364;451;345;325;287;336;261;175;180;206;149;122;130;135	0	190.23	1.0039	0.92656	53.333	35	17	Leave out requantified	1.0407	0.22439	1.0808	0.31163	30.836	58.741	19	16	6	11	Leave out requantified	Leave out requantified	59.3	56.9	14163000000	8032300000	6130600000	12139000000
A0A024QZ68;Q9BZG1;C9JBG0;C9JY26;Q6NXT3;Q96PJ7;E7ES60;B4DNC0;K7EIF2;H7C0Y7;J3QLC6;V9GY61;K7EJW7	A0A024QZ68;Q9BZG1;C9JBG0;C9JY26;Q6NXT3;Q96PJ7;E7ES60;B4DNC0	7;7;6;6;6;5;5;5;3;3;2;1;1	7;7;6;6;6;5;5;5;3;3;2;1;1	7;7;6;6;6;5;5;5;3;3;2;1;1	Ras-related protein Rab-34	RAB34	;;;;;;;	13	7	7	7	4	5	4	5	4	5	36.3	36.3	36.3	29.044	259	259;259;210;258;259;211;268;274;149;171;156;48;51	0	24.891	0.33896	0.6571	85.451	7	5	Median	3.163	0.31196	2.5721	0.60095	47.652	7.1815	3	4	3	2	Median	Median	23.9	23.6	536670000	232000000	304670000	360130000
A0A024QZ70;Q7L7X3;F5H5C7;H0YF68;Q9P0C6;G3V1Q8;B3KPH9;Q6PIN8;A0PJ48;B4E2V3;Q86V37;Q9UL54	A0A024QZ70;Q7L7X3	5;5;1;1;1;1;1;1;1;1;1;1	5;5;1;1;1;1;1;1;1;1;1;1	2;2;0;0;0;0;0;0;0;0;0;0	Serine/threonine-protein kinase TAO1	TAOK1	;	12	5	5	2	4	2	4	2	2	1	5.4	5.4	2.4	116.07	1001	1001;1001;38;185;274;438;438;560;762;822;1426;1235	0	9.6179	0.33171	0.51776	55.028	2	0	Median	NaN	NaN	NaN	NaN	NaN	NaN	1	1	0	0	Median	Median	4.5	2.2	102730000	53867000	48867000	98851000
A0A024QZ75;Q9UHV7	A0A024QZ75;Q9UHV7	1;1	1;1	1;1	Mediator of RNA polymerase II transcription subunit 13	THRAP1;MED13	;	2	1	1	1	1	0	1	0	1	0	0.6	0.6	0.6	239.29	2174	2174;2174	0.0021786	2.1771	NaN	NaN	NaN	1	1	Median	NaN	NaN	NaN	NaN	NaN	NaN	1	0	1	0	Median	Median	0.6	0	15649000	3079000	12570000	15649000
A0A024QZ77;Q96C19;H0Y4Y4	A0A024QZ77;Q96C19;H0Y4Y4	8;8;4	8;8;4	6;6;2	EF-hand domain-containing protein D2	EFHD2	;;	3	8	8	6	8	2	8	2	6	1	30.8	30.8	22.1	26.697	240	240;240;179	0	19.377	1.3169	2.6087	55.394	10	5	Leave out requantified	3.5662	0.71339	3.0472	1.4514	63.932	82.915	8	2	5	0	Median	Median	30.8	8.3	1274500000	438280000	836220000	1169400000
Q53FE5;A0A024QZ81;Q9NVZ3;D6RAN6;B4DUR7;F6SKB8;D6RB24;H0Y970	Q53FE5;A0A024QZ81;Q9NVZ3;D6RAN6;B4DUR7;F6SKB8;D6RB24	5;5;5;3;3;3;3;1	5;5;5;3;3;3;3;1	5;5;5;3;3;3;3;1	Adaptin ear-binding coat-associated protein 2	NECAP2	;;;;;;	8	5	5	5	2	3	2	3	2	3	33.1	33.1	33.1	28.342	263	263;263;263;101;185;194;202;63	0	60.358	0.65649	0.91445	63.367	6	5	Median	2.3495	0.43037	2.0192	0.79224	40.947	61.432	3	3	2	3	Plateau	Median	15.6	17.5	551040000	270850000	280200000	363900000
Q6PIW8;A0A024QZ89;A0A0A0MS45;J3KNI1;Q9H9E3;Q8N8L9;A2VCL3;B4DDL2;J3QLW1;E9PRT5;H3BSD2;J3KRB5;H3BMV9;H3BQB2	Q6PIW8;A0A024QZ89;A0A0A0MS45;J3KNI1;Q9H9E3;Q8N8L9;A2VCL3	11;11;10;10;10;9;8;3;2;2;2;2;2;1	11;11;10;10;10;9;8;3;2;2;2;2;2;1	11;11;10;10;10;9;8;3;2;2;2;2;2;1	Conserved oligomeric Golgi complex subunit 4	COG4	;;;;;;	14	11	11	11	4	9	4	9	4	9	15.5	15.5	15.5	86.646	763	763;789;768;789;785;695;438;447;72;100;130;157;193;143	0	21.488	0.73146	1.3278	54.117	6	6	Median	2.693	0.48159	1.9198	0.8865	30.327	48.46	2	4	2	4	Median	Median	7.3	11.8	319280000	149030000	170240000	135890000
A0A024QZB1;O15047;C9J2Z9	A0A024QZB1;O15047;C9J2Z9	4;4;2	4;4;2	4;4;2	Histone-lysine N-methyltransferase;Histone-lysine N-methyltransferase SETD1A	hCG_1998636;SETD1A	;;	3	4	4	4	1	3	1	3	1	3	4.3	4.3	4.3	111.49	1010	1010;1707;247	1	-2	0.96867	0.87408	21.319	3	2	Plateau	NaN	0.39019	NaN	0.6245	NaN	12.465	1	2	0	2	Median	Median	0.8	3.5	215670000	110560000	105110000	197360000
H3BRY5;A0A024QZB4;P50226;P50225;H3BQX5;E9PKR8;E9PKW4;Q9UMT9;E9PM76;Q59GG0;Q2TAB3;Q1ET65;Q1ET64;Q1ET63;Q1ET62;Q1ET61;B3KT14;A0A0A6YYL2;P0DMN0;P0DMM9	H3BRY5;A0A024QZB4;P50226;P50225;H3BQX5;E9PKR8;E9PKW4	3;3;3;3;2;2;2;1;1;1;1;1;1;1;1;1;1;1;1;1	3;3;3;3;2;2;2;1;1;1;1;1;1;1;1;1;1;1;1;1	3;3;3;3;2;2;2;1;1;1;1;1;1;1;1;1;1;1;1;1	Sulfotransferase;Sulfotransferase 1A2;Sulfotransferase 1A1	SULT1A1;hCG_1993905;SULT1A2	;;;;;;	20	3	3	3	3	1	3	1	3	1	18.5	18.5	18.5	32.625	281	281;295;295;295;169;192;262;42;221;247;295;295;295;295;295;295;295;301;295;295	0	13.564	2.6203	2.2955	41.172	4	3	Median	2.6203	NaN	2.2955	NaN	41.172	NaN	4	0	3	0	Median	Median	18.5	5.7	387990000	78373000	309620000	387990000
A0A0S2Z5J7;A0A024QZC1;O95400	A0A0S2Z5J7;A0A024QZC1;O95400	2;2;2	2;2;2	2;2;2	CD2 antigen cytoplasmic tail-binding protein 2	CD2BP2	;;	3	2	2	2	1	1	1	1	1	1	34.3	34.3	34.3	10.685	99	99;341;341	0.0015391	2.3131	0.35942	0.49105	55.917	2	0	Median	NaN	NaN	NaN	NaN	NaN	NaN	1	1	0	0	Median	Median	20.2	14.1	157870000	109740000	48129000	87511000
A0A024QZD1;J3QQ67;Q07020;Q0QEW2;G3V203;H0YHA7;F8VYV2;B4DDY5;A0A075B7A0;F8VUA6;F8VXR6	A0A024QZD1;J3QQ67;Q07020;Q0QEW2;G3V203;H0YHA7;F8VYV2;B4DDY5;A0A075B7A0;F8VUA6	9;9;9;8;8;8;7;6;6;5;1	9;9;9;8;8;8;7;6;6;5;1	9;9;9;8;8;8;7;6;6;5;1	60S ribosomal protein L18	RPL18	;;;;;;;;;	11	9	9	9	9	9	9	9	9	9	43.1	43.1	43.1	21.634	188	188;190;188;164;164;167;133;137;138;130;84	0	130.75	0.60271	0.9424	11.571	59	23	Leave out requantified	1.1124	0.35949	0.99836	0.886	32.201	17.171	41	18	14	9	Leave out requantified	Leave out requantified	43.1	43.1	44800000000	22267000000	22532000000	38902000000
A8KAQ5;A0A024QZD5;P08621;M0QYR1;B3KPV0;M0QX04;Q9UFS1	A8KAQ5;A0A024QZD5;P08621;M0QYR1	14;14;14;7;3;2;1	14;14;14;7;3;2;1	14;14;14;7;3;2;1	U1 small nuclear ribonucleoprotein 70 kDa	SNRP70;SNRNP70	;;;	7	14	14	14	14	6	14	6	14	6	32.7	32.7	32.7	51.495	437	437;437;437;94;341;33;122	0	45.633	0.36858	0.7628	80.468	31	18	Leave out requantified	0.56229	0.38915	0.47339	0.79952	115.03	22.384	25	6	17	1	Leave out requantified	Leave out requantified	32.7	13	6670200000	3972500000	2697700000	6439300000
M0QYT9;E2GIM7;E2GIM5;A0A024QZE1;Q14653;M0R0X9;M0QXC8;M0R205;M0QZB8;M0QZB7;Q96GL3;M0R0R8;E2GIM8;E2GIM6;M0R3C2;E2GIM9	M0QYT9;E2GIM7;E2GIM5;A0A024QZE1;Q14653;M0R0X9;M0QXC8;M0R205;M0QZB8;M0QZB7;Q96GL3	3;3;3;3;3;2;2;2;2;2;2;1;1;1;1;1	3;3;3;3;3;2;2;2;2;2;2;1;1;1;1;1	3;3;3;3;3;2;2;2;2;2;2;1;1;1;1;1	Interferon regulatory factor 3	IRF3	;;;;;;;;;;	16	3	3	3	2	1	2	1	2	1	10.7	10.7	10.7	30.779	281	281;281;392;427;427;105;119;287;329;408;452;84;154;154;264;300	0	6.2499	0.62597	0.81492	9.3972	2	1	Median	NaN	NaN	NaN	NaN	NaN	NaN	1	1	0	1	Median	Median	7.5	3.2	344570000	204380000	140190000	240060000
A0A024QZF1;P37198;M0QXN5;M0QX10;M0QYY0;M0QX13;M0QZL5;M0R1S1;M0QX64;M0R302;Q8WYU3	A0A024QZF1;P37198;M0QXN5	7;7;6;1;1;1;1;1;1;1;1	7;7;6;1;1;1;1;1;1;1;1	7;7;6;1;1;1;1;1;1;1;1	Nuclear pore glycoprotein p62	hCG_19665;NUP62	;;	11	7	7	7	6	5	6	5	6	5	20.1	20.1	20.1	53.254	522	522;522;446;23;36;75;99;100;134;137;193	0	44.721	1.0621	0.69234	37.841	11	3	Leave out requantified	1.4233	0.41311	0.6647	0.83941	34.909	38.222	6	5	0	3	Leave out requantified	Median	18.6	11.5	1511100000	732480000	778630000	1268800000
M0R2V8;H9KV91;A0A024QZF6;Q96B36	M0R2V8;H9KV91;A0A024QZF6;Q96B36	1;1;1;1	1;1;1;1	1;1;1;1	Proline-rich AKT1 substrate 1	AKT1S1	;;;	4	1	1	1	1	0	1	0	1	0	54.5	54.5	54.5	3.5881	33	33;108;256;256	0.00022599	2.6842	NaN	NaN	NaN	1	1	Median	NaN	NaN	NaN	NaN	NaN	NaN	1	0	1	0	Median	Median	54.5	0	36040000	33515000	2525200	36040000
H3BP71;A8K6K1;A0A0S2Z537;A0A024QZG0;O75150;B4DMM1;A0A0S2Z4Z2;B4DFU2;B4E313;A0A087WTK2;B4DEN2;Q6ZN99;H3BS50;B3KQV1	H3BP71;A8K6K1;A0A0S2Z537;A0A024QZG0;O75150;B4DMM1;A0A0S2Z4Z2;B4DFU2;B4E313	8;8;8;8;8;7;7;5;4;3;3;3;1;1	6;6;6;6;6;5;5;5;4;3;3;3;1;1	6;6;6;6;6;5;5;5;4;3;3;3;1;1	E3 ubiquitin-protein ligase BRE1B	RNF40	;;;;;;;;	14	8	6	6	6	5	4	4	4	4	12.3	9.4	9.4	109.05	961	961;1000;1001;1001;1001;693;956;435;244;177;307;347;174;230	0	4.261	1.4838	1.1552	18.453	9	4	Leave out requantified	1.5172	0.30242	1.1755	0.6813	15.987	79.931	5	4	1	3	Leave out requantified	Median	8	8.4	1652200000	678070000	974170000	1619300000
A0A087WW00;A0A024QZJ2;P51668;C9J9H9	A0A087WW00;A0A024QZJ2;P51668;C9J9H9	3;3;3;2	2;2;2;1	1;1;1;0	Ubiquitin-conjugating enzyme E2 D1	UBE2D1;UBE2D4	;;;	4	3	2	1	3	3	2	2	1	1	51.4	34.9	24.8	12.421	109	109;147;147;122	0	4.6357	0.83005	1.076	13.015	4	2	Median	1.2908	0.49282	1.1504	0.95132	3.6217	11.575	2	2	1	1	Median	Median	51.4	51.4	587830000	211510000	376320000	547480000
Q05CP8;A0A024QZJ7;Q16204;Q15302;J7M8C2;J7MDF2	Q05CP8;A0A024QZJ7;Q16204	3;3;3;1;1;1	3;3;3;1;1;1	3;3;3;1;1;1	Coiled-coil domain-containing protein 6	CCDC6	;;	6	3	3	3	0	3	0	3	0	3	8.4	8.4	8.4	38.163	334	334;474;474;132;461;503	0	3.9937	0.24072	0.50387	30.575	2	2	Median	NaN	0.24072	NaN	0.50387	NaN	30.575	0	2	0	2	Median	Median	0	8.4	48570000	41421000	7149100	0
Q53F48;A0A024QZK8;P31942;B4DHY1;A0A024QZP1	Q53F48;A0A024QZK8;P31942;B4DHY1	5;5;5;3;2	5;5;5;3;2	5;5;5;3;2	Heterogeneous nuclear ribonucleoprotein H3	HNRPH3;HNRNPH3	;;;	5	5	5	5	4	3	4	3	4	3	17.6	17.6	17.6	36.925	346	346;346;346;238;215	0	14.013	0.5987	0.58635	20.817	11	3	Leave out requantified	0.54805	0.57969	0.53192	1.2037	5.8244	35.992	7	4	2	1	Leave out requantified	Median	14.7	9.2	1746400000	1148600000	597830000	1502200000
A0A024QZL0;Q96D05;Q5VVH9	A0A024QZL0;Q96D05;Q5VVH9	2;2;1	2;2;1	2;2;1	Uncharacterized protein C10orf35	C10orf35	;;	3	2	2	2	2	2	2	2	2	2	20.7	20.7	20.7	13.238	121	121;121;103	0	12.076	2.2291	1.0079	48.587	8	4	Linear	1.2911	0.38615	1.4574	0.83645	56.073	23.234	4	4	2	2	Median	Median	20.7	20.7	337690000	170640000	167040000	294390000
B2R9B9;A0A024QZM3;Q13542	B2R9B9;A0A024QZM3;Q13542	1;1;1	1;1;1	1;1;1	Eukaryotic translation initiation factor 4E-binding protein 2	EIF4EBP2	;;	3	1	1	1	1	1	1	1	1	1	11.7	11.7	11.7	13.011	120	120;120;120	0	29.244	NaN	NaN	NaN	1	0	Median	NaN	NaN	NaN	NaN	NaN	NaN	1	0	0	0	Median	Median	11.7	11.7	36735000	10925000	25810000	36735000
A0A024QZM5;Q9ULE6	A0A024QZM5;Q9ULE6	1;1	1;1	1;1	Paladin	KIAA1274;PALD1	;	2	1	1	1	1	0	1	0	1	0	1.5	1.5	1.5	96.753	856	856;856	0	4.1136	NaN	NaN	NaN	0	0	Median	NaN	NaN	NaN	NaN	NaN	NaN	0	0	0	0	Median	Median	1.5	0	0	0	0	0
A0A024QZM6;P53992;G5EA31;B4DSN3;B7ZAY6;A0A0U1RR49;B4DQ22	A0A024QZM6;P53992;G5EA31;B4DSN3	23;23;22;21;7;2;1	23;23;22;21;7;2;1	23;23;22;21;7;2;1	Protein transport protein Sec24C	SEC24C	;;;	7	23	23	23	23	13	23	13	23	13	31.4	31.4	31.4	118.32	1094	1094;1094;1042;975;342;183;258	0	110.03	1.7454	1.1692	24.526	66	26	Leave out requantified	1.8916	0.36522	1.2214	0.84655	25.938	37.982	49	17	20	6	Leave out requantified	Leave out requantified	31.4	17.1	7336400000	2669600000	4666900000	6864400000
A0A024QZN2;Q8WXX5;Q2VIL4	A0A024QZN2;Q8WXX5	11;11;4	11;11;4	11;11;4	DnaJ homolog subfamily C member 9	hCG_2024613;DNAJC9	;	3	11	11	11	6	9	6	9	6	9	38.8	38.8	38.8	29.909	260	260;260;252	0	39.779	0.41759	0.83948	23.904	17	7	Leave out requantified	2.0406	0.41759	1.8136	0.83948	50.665	18.591	7	10	5	2	Median	Leave out requantified	25.8	32.3	1889100000	919600000	969460000	1314900000
A0A024QZN4;V9HWK2;P18206;B3KXA2;B4E3Q9;Q5JQ13;B4DKC9;B4DTM7;A0A096LPE1	A0A024QZN4;V9HWK2;P18206;B3KXA2;B4E3Q9;Q5JQ13	73;73;73;65;58;49;30;19;2	73;73;73;65;58;49;30;19;2	73;73;73;65;58;49;30;19;2	Vinculin	VCL;HEL114	;;;;;	9	73	73	73	60	55	60	55	60	55	73.1	73.1	73.1	116.72	1066	1066;1134;1134;1006;927;806;491;327;57	0	323.31	1.1021	0.93933	29.921	221	82	Leave out requantified	1.9725	0.31732	1.2263	0.75939	30.608	14.111	159	62	61	21	Leave out requantified	Leave out requantified	64.8	59.6	47754000000	16931000000	30823000000	45662000000
A0A024QZN5;O95229;A6NH27;A0A024QZJ1;B4DP12	A0A024QZN5;O95229;A6NH27;A0A024QZJ1;B4DP12	2;2;1;1;1	2;2;1;1;1	2;2;1;1;1	ZW10 interactor	ZWINT	;;;;	5	2	2	2	1	1	1	1	1	1	7.2	7.2	7.2	35.654	318	318;277;157;157;230	0.0068836	1.6567	NaN	NaN	NaN	1	1	Median	NaN	NaN	NaN	NaN	NaN	NaN	1	0	1	0	Median	Median	4.1	3.1	62206000	19550000	42656000	62206000
A0A024QZN7;Q9NZ45	A0A024QZN7;Q9NZ45	2;2	2;2	2;2	CDGSH iron-sulfur domain-containing protein 1	C10orf70;CISD1	;	2	2	2	2	2	2	2	2	2	2	25.9	25.9	25.9	12.199	108	108;108	0	8.2704	1.5779	1.5509	60.26	3	2	Median	1.9648	NaN	1.9319	NaN	31.064	NaN	2	1	1	1	Median	Median	25.9	25.9	299700000	127680000	172010000	268620000
A0A024QZN8;Q5GLZ8;A8K9U4;H0Y6K7;D6RCL5	A0A024QZN8;Q5GLZ8;A8K9U4	5;5;4;2;1	5;5;4;2;1	5;5;4;2;1	Probable E3 ubiquitin-protein ligase HERC4	HERC4	;;	5	5	5	5	5	0	5	0	5	0	7.7	7.7	7.7	117.7	1049	1049;1057;1027;399;240	0	9.9346	1.7529	0.97806	54.819	4	2	Median	1.7529	NaN	0.97806	NaN	54.819	NaN	4	0	2	0	Median	Median	7.7	0	292400000	142340000	150060000	292400000
A0A0A0MR02;A0A024QZT0;A0A024QZN9;P45880;B4DKM5;Q5JSD2;Q5JSD1;A2A3S1	A0A0A0MR02;A0A024QZT0;A0A024QZN9;P45880;B4DKM5;Q5JSD2;Q5JSD1	11;11;11;11;9;7;7;4	11;11;11;11;9;7;7;4	11;11;11;11;9;7;7;4	Voltage-dependent anion-selective channel protein 2	VDAC2	;;;;;;	8	11	11	11	7	11	7	11	7	11	47.2	47.2	47.2	30.348	282	282;294;319;294;255;194;204;109	0	129.52	1.3618	2.3808	43.73	34	9	Leave out requantified	1.0734	1.5039	0.87178	3.131	10.344	21.173	16	18	6	3	Leave out requantified	Leave out requantified	29.1	47.2	11494000000	5299700000	6194200000	5388700000
A0A024QZP7;P06493;Q5H9N4;A0A024QZJ8;A0A087WZZ9;I6L9I5;E5RIU6;B7Z3D6;K7ELV5	A0A024QZP7;P06493;Q5H9N4;A0A024QZJ8;A0A087WZZ9;I6L9I5;E5RIU6	20;20;19;15;14;14;13;7;2	20;20;19;15;14;14;13;7;2	18;18;17;14;12;12;11;6;0	Cyclin-dependent kinase 1	CDC2;CDK1;DKFZp686L20222	;;;;;;	9	20	20	18	18	17	18	17	16	16	69.4	69.4	63	34.081	297	297;297;303;240;224;225;189;109;164	0	139.92	0.68863	0.86525	24.31	48	14	Leave out requantified	0.77551	0.54013	0.66374	1.1879	21.702	20.76	25	23	8	6	Leave out requantified	Leave out requantified	69.4	63	12225000000	7104900000	5119800000	8981900000
A0A024QZQ1;Q96EB6;I1Y8W7;A8K128;E9PC49;B0QZ35;B3KNK3	A0A024QZQ1;Q96EB6;I1Y8W7;A8K128;E9PC49;B0QZ35	9;9;7;7;6;5;2	9;9;7;7;6;5;2	9;9;7;7;6;5;2	NAD-dependent protein deacetylase sirtuin-1;SirtT1 75 kDa fragment	SIRT1	;;;;;	7	9	9	9	5	6	5	6	5	6	15.4	15.4	15.4	81.68	747	747;747;420;555;452;444;341	0	35.721	0.77043	1.2752	80.441	11	10	Median	2.8299	0.25727	1.3756	0.46103	39.995	62.579	5	6	4	6	Median	Median	9.5	9.6	509230000	134050000	375180000	440080000
Q53FJ5;A0A024QZQ2;P07602;C9JIZ6;Q59EN5;B4DEK5;B4DRB7;Q5BJH1;A0A0J9YXB8	Q53FJ5;A0A024QZQ2;P07602;C9JIZ6;Q59EN5;B4DEK5;B4DRB7;Q5BJH1	16;16;16;15;15;13;12;9;5	16;16;16;15;15;13;12;9;5	16;16;16;15;15;13;12;9;5	Prosaposin;Saposin-A;Saposin-B-Val;Saposin-B;Saposin-C;Saposin-D	PSAP	;;;;;;;	9	16	16	16	15	6	15	6	15	6	31.5	31.5	31.5	58.14	524	524;524;524;527;530;452;527;240;167	0	25.681	0.92736	0.98176	35.076	29	3	Leave out requantified	0.90389	0.77311	0.97964	2.2314	27.212	29.287	25	4	1	2	Leave out requantified	Linear	29.2	11.8	12124000000	6290800000	5833200000	11971000000
B3KPC1;A0A024QZR3;Q9BRX2	B3KPC1;A0A024QZR3;Q9BRX2	4;4;4	4;4;4	4;4;4	Protein pelota homolog	hCG_2002731;PELO	;;	3	4	4	4	4	2	4	2	4	2	9.6	9.6	9.6	43.378	385	385;385;385	0	14.853	1.502	1.2974	61.487	5	4	Median	1.7939	0.32606	1.5814	0.54358	19.547	26.768	3	2	2	2	Median	Median	9.6	6.5	455480000	177820000	277660000	411720000
Q8NDP0;A0A024QZR5;Q9Y2T2;B4DRN6;E5RJ52;P53677;H0YBM0;H0YBA0;E7ER80	Q8NDP0;A0A024QZR5;Q9Y2T2;B4DRN6	8;8;8;7;2;2;1;1;1	8;8;8;7;2;2;1;1;1	8;8;8;7;2;2;1;1;1	AP-3 complex subunit mu-1	DKFZp586G1518;AP3M1	;;;	9	8	8	8	4	4	4	4	4	4	34.3	34.3	34.3	32.976	297	297;418;418;364;287;418;48;131;268	0	36.692	0.75769	0.83337	25.919	8	3	Leave out requantified	1.1742	0.42165	0.75183	0.91713	43.961	19.253	4	4	1	2	Median	Median	15.5	18.9	829650000	424430000	405230000	498440000
D6RER8;E7ESU6;D6RG31;D6RHF5;D6R9Q7;A0A024QZR9;Q8NBW4	D6RER8;E7ESU6;D6RG31;D6RHF5;D6R9Q7;A0A024QZR9;Q8NBW4	1;1;1;1;1;1;1	1;1;1;1;1;1;1	1;1;1;1;1;1;1	Sodium-coupled neutral amino acid transporter 9	SLC38A9;FLJ90709	;;;;;;	7	1	1	1	1	0	1	0	1	0	25.5	25.5	25.5	11.365	102	102;131;187;397;455;561;561	0.0023892	2.1459	NaN	NaN	NaN	0	0	Median	NaN	NaN	NaN	NaN	NaN	NaN	0	0	0	0	Median	Median	25.5	0	27133000	27133000	0	27133000
A0A024QZS3;O14494;A0A024QZU7	A0A024QZS3;O14494;A0A024QZU7	2;2;1	2;2;1	2;2;1	Lipid phosphate phosphohydrolase 1	PPAP2A	;;	3	2	2	2	0	2	0	2	0	2	6.7	6.7	6.7	32.156	284	284;284;285	0.0027993	2.0492	2.5198	4.7066	3.9423	2	2	Median	NaN	2.5198	NaN	4.7066	NaN	3.9423	0	2	0	2	Median	Median	0	6.7	74510000	22508000	52002000	0
A0A024QZS4;P30405;B2R6X6;R4GN99;H0Y548	A0A024QZS4;P30405;B2R6X6;R4GN99	7;7;6;4;3	6;6;5;4;3	6;6;5;4;3	Peptidyl-prolyl cis-trans isomerase;Peptidyl-prolyl cis-trans isomerase F, mitochondrial	PPIF	;;;	5	7	6	6	3	5	2	5	2	5	46.9	43.5	43.5	22.04	207	207;207;207;145;165	0	28.452	0.35784	0.66945	27.41	8	4	Leave out requantified	0.39804	0.3267	0.35334	0.61273	156.31	11.93	2	6	1	3	Median	Leave out requantified	21.7	29.5	1488200000	1071000000	417220000	881310000
B3KPN7;A0A024QZT2;Q96KP1;B4DZI7	B3KPN7;A0A024QZT2;Q96KP1;B4DZI7	12;12;12;7	12;12;12;7	12;12;12;7	Exocyst complex component 2	EXOC2	;;;	4	12	12	12	6	7	6	7	6	7	12.6	12.6	12.6	104.12	924	924;924;924;519	0	12.304	0.68543	0.93402	33.725	8	4	Leave out requantified	1.0292	0.54964	0.78353	1.0658	44.272	13.736	2	6	0	4	Median	Median	7.3	7.5	1373500000	771540000	601970000	1306800000
A0A024QZT4;P50453;Q6N0A8;C9J7N5;B4E3A8;V9HWH1;B4DDY9;A0A0C4DGW9;P30740;O75830	A0A024QZT4;P50453	28;28;11;1;1;1;1;1;1;1	28;28;11;1;1;1;1;1;1;1	26;26;10;0;0;0;0;0;0;0	Serpin B9	SERPINB9	;	10	28	28	26	27	25	27	25	25	23	78.7	78.7	72.9	42.403	376	376;376;180;206;341;379;413;415;379;405	0	283.87	0.89545	1.0674	34.833	155	61	Leave out requantified	1.6073	0.49678	1.6634	0.77689	29.689	15.418	103	52	42	19	Leave out requantified	Leave out requantified	78.7	75.5	92304000000	36610000000	55694000000	76640000000
A0A024QZT7;P33947;A0A024R1R0;O43731	A0A024QZT7;P33947	5;5;1;1	5;5;1;1	4;4;1;1	ER lumen protein-retaining receptor;ER lumen protein-retaining receptor 2	KDELR2	;	4	5	5	4	4	5	4	5	3	4	32.5	32.5	27.4	24.422	212	212;212;214;214	0	28.936	0.6954	1.6039	25.469	18	6	Leave out requantified	0.6262	0.6971	0.55729	1.7361	29.788	18.448	4	14	2	4	Median	Leave out requantified	24.5	32.5	2587700000	1533200000	1054400000	1276400000
B3KPX6;A0A024QZT9;P16083;Q5TD07;Q5TD05;Q59EN2;A2A2U4	B3KPX6;A0A024QZT9;P16083;Q5TD07;Q5TD05;Q59EN2	6;6;6;5;3;3;1	6;6;6;5;3;3;1	6;6;6;5;3;3;1	Ribosyldihydronicotinamide dehydrogenase [quinone]	NQO2	;;;;;	7	6	6	6	4	2	4	2	4	2	44.6	44.6	44.6	25.948	231	231;231;231;193;139;160;63	0	15.032	3.6806	2.4933	33.131	2	1	Median	3.6806	NaN	2.4933	NaN	33.131	NaN	2	0	1	0	Median	Median	34.6	10	347540000	113130000	234400000	310440000
A0A024QZU0;Q13546;B3KU53	A0A024QZU0;Q13546	3;3;1	3;3;1	3;3;1	Receptor-interacting serine/threonine-protein kinase 1	RIPK1	;	3	3	3	3	0	3	0	3	0	3	4.9	4.9	4.9	75.93	671	671;671;273	0	3.4467	NaN	NaN	NaN	0	0	Median	NaN	NaN	NaN	NaN	NaN	NaN	0	0	0	0	Median	Median	0	4.9	0	0	0	0
Q6IBN4;A0A024QZU5;Q53HG3;Q53GC8;A0A0C4DGA2;O75521;B4DLL3;Q59E94;Q9NYD2;F1LLU7;F8WAW4;C9JB63;F8W6J1	Q6IBN4;A0A024QZU5;Q53HG3;Q53GC8;A0A0C4DGA2;O75521;B4DLL3;Q59E94	12;12;11;11;11;11;6;6;5;5;4;4;3	12;12;11;11;11;11;6;6;5;5;4;4;3	12;12;11;11;11;11;6;6;5;5;4;4;3	Enoyl-CoA delta isomerase 2, mitochondrial	PECI;ECI2	;;;;;;;	13	12	12	12	8	7	8	7	8	7	41.2	41.2	41.2	40.193	364	364;364;364;364;364;394;195;232;195;197;140;220;152	0	60.612	2.5387	2.0109	29.94	13	9	Leave out requantified	2.5387	0.11472	2.0109	0.18967	29.94	88.25	6	7	2	7	Leave out requantified	Median	29.1	22.5	1464700000	605910000	858810000	1086100000
Q9BS45;A0A024QZW0;P51580;Q6I929	Q9BS45;A0A024QZW0;P51580	8;8;8;2	8;8;8;2	8;8;8;2	Thiopurine S-methyltransferase	TPMT	;;	4	8	8	8	6	4	6	4	6	4	33.9	33.9	33.9	28.233	245	245;245;245;246	0	11.97	0.92524	0.82024	41.287	12	5	Leave out requantified	1.2486	0.40084	1.1103	0.77304	43.872	34.559	8	4	4	1	Leave out requantified	Leave out requantified	24.9	17.1	1512800000	615260000	897490000	1294000000
A0A024QZW3;Q96S59;A0A024R014;O60738	A0A024QZW3;Q96S59;A0A024R014	4;4;2;1	4;4;2;1	4;4;2;1	Ran-binding protein 9	RANBP9	;;	4	4	4	4	3	2	3	2	3	2	6.4	6.4	6.4	77.846	729	729;729;569;243	0	7.1668	NaN	NaN	NaN	1	1	Median	NaN	NaN	NaN	NaN	NaN	NaN	0	1	0	1	Median	Median	5.1	3.3	33977000	19813000	14164000	0
A0A024QZW7;P49790	A0A024QZW7;P49790	19;19	19;19	19;19	Nuclear pore complex protein Nup153	NUP153	;	2	19	19	19	5	16	5	16	5	16	18.2	18.2	18.2	153.97	1475	1475;1475	0	43.213	0.42332	0.6961	26.192	17	10	Leave out requantified	3.2393	0.42332	2.0673	0.6961	0.50453	26.192	2	15	2	8	Median	Leave out requantified	6.6	13.8	511380000	267930000	243450000	134240000
A0A024QZX3;A0A024QZX5;A0A087X1N8;P35237;Q8IXH2;A0A024QZT8	A0A024QZX3;A0A024QZX5;A0A087X1N8;P35237;Q8IXH2	9;9;9;9;5;2	9;9;9;9;5;2	8;8;8;8;5;2	Serpin B6	SERPINB6	;;;;	6	9	9	8	7	5	7	5	6	4	30.1	30.1	27.9	42.621	376	376;380;395;376;259;213	0	24.778	2.186	1.385	16.971	13	8	Leave out requantified	2.186	0.18353	1.385	0.26242	16.971	15.643	11	2	6	2	Leave out requantified	Median	22.9	17	1470800000	529050000	941720000	1331900000
A0A024QZY0;Q86WA6	A0A024QZY0;Q86WA6	2;2	2;2	2;2	Valacyclovir hydrolase	BPHL	;	2	2	2	2	2	2	2	2	2	2	11.7	11.7	11.7	31.106	274	274;291	0	6.2412	0.18152	0.37694	97.104	3	3	Median	NaN	0.16993	NaN	0.35288	NaN	9.3273	1	2	1	2	Median	Median	11.7	11.7	221570000	114030000	107540000	160600000
B2R7M3;A0A024QZY1;Q13155;A8MU58;F8W950	B2R7M3;A0A024QZY1;Q13155;A8MU58;F8W950	11;11;11;9;8	11;11;11;9;8	11;11;11;9;8	Aminoacyl tRNA synthase complex-interacting multifunctional protein 2	JTV1;AIMP2	;;;;	5	11	11	11	8	9	8	9	8	9	45.6	45.6	45.6	35.448	320	320;320;320;242;251	0	109.38	0.54034	0.98009	18.493	33	11	Leave out requantified	1.0342	0.47711	0.94599	0.97148	30.897	18.75	17	16	7	4	Leave out requantified	Leave out requantified	32.8	37.2	7303300000	3581300000	3721900000	5535400000
D3DWH5;H0YDJ3;B4DZQ5;A0A024QZY5;Q13523	D3DWH5;H0YDJ3;B4DZQ5;A0A024QZY5;Q13523	1;1;1;1;1	1;1;1;1;1	1;1;1;1;1	Serine/threonine-protein kinase PRP4 homolog	hCG_1820375;PRPF4B	;;;;	5	1	1	1	1	0	1	0	1	0	9.9	9.9	9.9	13.01	111	111;587;993;1007;1007	0	2.9247	NaN	NaN	NaN	0	0	Median	NaN	NaN	NaN	NaN	NaN	NaN	0	0	0	0	Median	Median	9.9	0	0	0	0	0
C9K0U5;H7C608;E2QRF9;Q53GD9;A0A024QZY7;O75496	C9K0U5;H7C608;E2QRF9;Q53GD9;A0A024QZY7;O75496	1;1;1;1;1;1	1;1;1;1;1;1	1;1;1;1;1;1	Geminin	GMNN	;;;;;	6	1	1	1	0	1	0	1	0	1	20	20	20	7.2471	65	65;102;179;208;209;209	0.0023918	2.1564	NaN	NaN	NaN	0	0	Median	NaN	NaN	NaN	NaN	NaN	NaN	0	0	0	0	Median	Median	0	20	0	0	0	0
Q0D2M2;B2R4S9;A8K9J7;A0A024RCL8;A0A024RCJ9;A0A024QZZ7;I6L9F7;U3KQK0;B4DR52;Q99880;Q99879;Q99877;Q93079;Q5QNW6;P62807;P58876;P57053;O60814;Q96A08;L0R4T3	Q0D2M2;B2R4S9;A8K9J7;A0A024RCL8;A0A024RCJ9;A0A024QZZ7;I6L9F7;U3KQK0;B4DR52;Q99880;Q99879;Q99877;Q93079;Q5QNW6;P62807;P58876;P57053;O60814;Q96A08	6;6;6;6;6;6;6;6;6;6;6;6;6;6;6;6;6;6;3;1	2;2;2;2;2;2;2;2;2;2;2;2;2;2;2;2;2;2;0;0	2;2;2;2;2;2;2;2;2;2;2;2;2;2;2;2;2;2;0;0	Histone H2B;Histone H2B type 1-L;Histone H2B type 1-M;Histone H2B type 1-N;Histone H2B type 1-H;Histone H2B type 2-F;Histone H2B type 1-C/E/F/G/I;Histone H2B type 1-D;Histone H2B type F-S;Histone H2B type 1-K;Histone H2B type 1-A	HIST1H2BC;HIST1H2BI;HIST1H2BK;HIST1H2BN;HIST1H2BD;HIST1H2BM;HIST1H2BL;HIST1H2BH;HIST2H2BF;H2BFS;HIST1H2BA	;;;;;;;;;;;;;;;;;;	20	6	2	2	6	6	2	2	2	2	41.3	7.9	7.9	13.834	126	126;126;126;126;126;126;138;166;166;126;126;126;126;126;126;126;126;126;127;67	0	6.8738	0.56572	0.70425	11.65	8	2	Leave out requantified	1.0106	0.2973	1.0503	0.56266	44.882	13.889	5	3	1	1	Leave out requantified	Plateau	41.3	41.3	2876300000	1523100000	1353100000	2430200000
Q53F27;A0A024R001;Q9P0S9	Q53F27;A0A024R001;Q9P0S9	2;2;2	2;2;2	2;2;2	Transmembrane protein 14C	TMEM14C	;;	3	2	2	2	2	2	2	2	2	2	24.1	24.1	24.1	11.58	112	112;112;112	0	4.0903	0.28871	0.5215	47.475	4	2	Median	NaN	0.25825	NaN	0.46957	NaN	18.661	1	3	0	2	Median	Median	24.1	24.1	208000000	135990000	72005000	99244000
A0A024R012;Q9NXA8	A0A024R012;Q9NXA8	3;3	3;3	3;3	NAD-dependent protein deacylase sirtuin-5, mitochondrial	SIRT5	;	2	3	3	3	3	0	3	0	3	0	15.8	15.8	15.8	33.881	310	310;310	0	6.8392	NaN	NaN	NaN	1	1	Median	NaN	NaN	NaN	NaN	NaN	NaN	1	0	1	0	Median	Median	15.8	0	49187000	14879000	34308000	49187000
Q6IAV5;A0A024R040;P55809;E9PDW2;B7Z609;A1E286	Q6IAV5;A0A024R040;P55809;E9PDW2;B7Z609	9;9;9;5;5;4	9;9;9;5;5;4	9;9;9;5;5;4	Succinyl-CoA:3-ketoacid-coenzyme A transferase;Succinyl-CoA:3-ketoacid coenzyme A transferase 1, mitochondrial	OXCT;OXCT1	;;;;	6	9	9	9	6	6	6	6	6	6	24.2	24.2	24.2	56.191	520	520;520;520;334;334;150	0	88.218	0.73068	0.79468	21.237	14	10	Leave out requantified	1.4973	0.43074	1.2232	0.85968	41.842	12.075	7	7	5	5	Median	Median	18.3	14.2	1165500000	590350000	575120000	937590000
A0A024R045;O60671	A0A024R045;O60671	3;3	3;3	3;3	Cell cycle checkpoint protein RAD1	hCG_37731;RAD1	;	2	3	3	3	0	3	0	3	0	3	9.9	9.9	9.9	31.827	282	282;282	0.0030088	2.0149	0.46215	0.96299	28.055	3	2	Median	NaN	0.46215	NaN	0.96299	NaN	28.055	0	3	0	2	Median	Median	0	9.9	84103000	49727000	34376000	0
B2R6K4;A0A024R056;P62873;F6UT28;B1AKQ8;F6X3N5;Q71UM6;B3KVK2;Q71UM7;F5H8J8;F5H100;F5H0S8;Q59G26;E9PCP0;F1T0G5;F1T0G4;P16520	B2R6K4;A0A024R056;P62873;F6UT28;B1AKQ8;F6X3N5	14;14;14;10;8;8;5;5;3;2;2;2;2;2;2;2;2	14;14;14;10;8;8;5;5;3;2;2;2;2;2;2;2;2	8;8;8;5;4;3;4;4;2;0;0;0;0;0;0;0;0	Guanine nucleotide-binding protein G(I)/G(S)/G(T) subunit beta-1	GNB1	;;;;;	17	14	14	8	12	10	12	10	7	7	55.6	55.6	32.1	37.301	340	340;340;340;165;107;163;207;240;127;232;232;264;327;339;340;340;340	0	233.71	0.74178	0.93802	20.543	30	9	Leave out requantified	1.0124	0.55889	0.85458	1.2465	25.331	10.404	16	14	3	6	Leave out requantified	Leave out requantified	52.6	30.6	13972000000	7599600000	6372700000	9837900000
Q8N995;A0A024R059;Q01581;D6RIW1;A0A140VJL2;P54868	Q8N995;A0A024R059;Q01581	22;22;22;4;1;1	22;22;22;4;1;1	22;22;22;4;1;1	Hydroxymethylglutaryl-CoA synthase, cytoplasmic	HMGCS1	;;	6	22	22	22	20	15	20	15	20	15	64	64	64	56.238	509	509;520;520;95;508;508	0	155.93	1.7847	1.258	32.257	38	16	Leave out requantified	1.9377	0.25493	1.3411	0.57612	14.308	13.46	21	17	6	10	Leave out requantified	Leave out requantified	55.6	37.5	7961100000	3359100000	4601900000	6610100000
B2R6P4;A0A024R061;P51809;A0A024R074;B4DIH9;B4DE96;B4DMB4;E5RH06	B2R6P4;A0A024R061;P51809;A0A024R074;B4DIH9;B4DE96	8;8;8;6;5;4;3;2	8;8;8;6;5;4;3;2	8;8;8;6;5;4;3;2	Vesicle-associated membrane protein 7	SYBL1;VAMP7	;;;;;	8	8	8	8	5	5	5	5	5	5	42.3	42.3	42.3	24.995	220	220;220;220;260;181;153;119;59	0	13.468	0.46052	0.63613	24.389	8	4	Leave out requantified	0.98434	0.29426	0.87807	0.66125	35.911	23.081	4	4	2	2	Median	Median	26.8	23.2	585240000	373070000	212170000	308910000
A0A024R071;O75694;B4DLT2;E9PF10;B3KMK3;D6RA13	A0A024R071;O75694;B4DLT2;E9PF10	45;45;44;42;13;1	45;45;44;42;13;1	45;45;44;42;13;1	Nuclear pore complex protein Nup155	NUP155	;;;	6	45	45	45	37	38	37	38	37	38	43.9	43.9	43.9	155.2	1391	1391;1391;1353;1327;382;54	0	323.31	0.90432	0.98881	26.019	101	48	Leave out requantified	2.4046	0.31968	1.3572	0.73444	30.759	20.141	54	47	26	22	Leave out requantified	Leave out requantified	36.1	36.7	9008600000	4082500000	4926000000	6519800000
A0A024R073;A0A024R0F2;Q5TA45;C9J979;C9IYS7;A0A087WYI0;E9PMA2;A0A0D9SGA8;H0YE15;E9PJG0;E9PKA4;E9PNS4;J3QRY6;Q96HV7	A0A024R073;A0A024R0F2;Q5TA45;C9J979;C9IYS7;A0A087WYI0	3;3;3;2;2;2;1;1;1;1;1;1;1;1	3;3;3;2;2;2;1;1;1;1;1;1;1;1	2;2;2;1;2;2;0;0;0;0;0;0;1;0	Integrator complex subunit 11	CPSF3L	;;;;;	14	3	3	2	3	1	3	1	2	1	6.2	6.2	3.8	56.012	499	499;600;600;344;502;502;46;46;55;56;81;278;342;389	0	3.0344	0.22914	3.8032	282.23	4	2	Linear	1.0259	NaN	0.81641	NaN	345.41	NaN	3	1	1	1	Plateau	Median	6.2	1.8	198860000	142530000	56324000	159360000
A0A024R084;Q9BRK5;H0Y3T6;A0A024R0A9;G3V1E2	A0A024R084;Q9BRK5;H0Y3T6;A0A024R0A9;G3V1E2	4;4;3;3;2	4;4;3;3;2	4;4;3;3;2	45 kDa calcium-binding protein	SDF4	;;;;	5	4	4	4	1	3	1	3	1	3	16.3	16.3	16.3	41.806	362	362;362;243;348;254	0	5.5039	0.20716	0.39937	71.145	5	5	Median	NaN	0.2055	NaN	0.39251	NaN	7.216	1	4	1	4	Median	Median	7.7	8.6	326290000	223280000	103000000	66369000
A0A024R094;D6RJF2;D6RJ02;D6RD97	A0A024R094;D6RJF2	6;3;2;1	1;1;1;1	1;1;1;1		PAIP1	;	4	6	1	1	3	3	0	1	0	1	23.5	4.6	4.6	35.014	306	306;200;168;95	0.0066918	1.6782	NaN	NaN	NaN	1	0	Median	NaN	NaN	NaN	NaN	NaN	NaN	0	1	0	0	Median	Median	13.7	9.8	142320000	67910000	74410000	0
H0Y360;B2RB47;A0A024R098;Q01433;E9PIJ1;E9PJF6;H0YCL9;H0YF16	H0Y360;B2RB47;A0A024R098;Q01433	6;6;6;6;2;2;2;2	6;6;6;6;2;2;2;2	6;6;6;6;2;2;2;2	AMP deaminase 2	AMPD2	;;;	8	6	6	6	4	4	4	4	4	4	8.1	8.1	8.1	98.401	861	861;879;879;879;87;103;195;231	0	7.524	1.9434	1.4353	97.052	7	6	Median	2.8053	0.14184	1.9442	0.29731	23.067	14.655	4	3	3	3	Median	Median	5	5.5	441560000	218510000	223060000	285780000
A0A024R0A8;O43865;Q2NKW8;Q6ZMM9;Q9BTL0;O43210;Q6ZMI1;C9K0S0	A0A024R0A8;O43865;Q2NKW8;Q6ZMM9	14;14;13;8;5;5;2;1	14;14;13;8;5;5;2;1	1;1;0;0;0;0;0;0	Adenosylhomocysteinase;Putative adenosylhomocysteinase 2	AHCYL1	;;;	8	14	14	1	10	9	10	9	0	1	30.8	30.8	1.7	58.951	530	530;530;505;317;199;218;150;182	0	24.168	0.82105	1.573	21.075	19	6	Leave out requantified	0.93641	0.74882	0.80074	1.6077	85.995	17.288	8	11	5	1	Leave out requantified	Leave out requantified	23.2	17.4	2116600000	1227600000	888980000	1496500000
A0A0C4DGS9;B3KN25;A0A024R0C0;Q9Y6K0	A0A0C4DGS9;B3KN25;A0A024R0C0;Q9Y6K0	2;2;2;2	2;2;2;2	2;2;2;2	Choline/ethanolaminephosphotransferase 1	CEPT1	;;;	4	2	2	2	2	1	2	1	2	1	11.1	11.1	11.1	31.293	280	280;416;416;416	0	3.3987	0.65325	0.89049	106.83	2	2	Median	NaN	NaN	NaN	NaN	NaN	NaN	1	1	1	1	Median	Median	11.1	3.9	75097000	34275000	40821000	50729000
Q2TB59;A0A024R0C3;Q13423;E9PCX7;D6RAI5;D6RHU2;H0Y8P5;Q8N5H5;B4DS88;B4DMN9;D6RCR6	Q2TB59;A0A024R0C3;Q13423;E9PCX7	12;12;12;9;5;4;2;2;2;2;1	12;12;12;9;5;4;2;2;2;2;1	12;12;12;9;5;4;2;2;2;2;1	NAD(P) transhydrogenase, mitochondrial	NNT	;;;	11	12	12	12	3	11	3	11	3	11	14.5	14.5	14.5	113.88	1086	1086;1086;1086;955;217;199;57;236;559;601;58	0	20.851	0.60681	1.0976	20.578	14	3	Leave out requantified	1.4279	0.60351	0.84065	1.1499	11.109	16.212	2	12	0	3	Median	Leave out requantified	2.9	13.3	472500000	260810000	211690000	185650000
A0A024R0C7;Q9P2B4;B1AMN7;Q9NPX3	A0A024R0C7;Q9P2B4;B1AMN7	5;5;4;1	5;5;4;1	5;5;4;1	CTTNBP2 N-terminal-like protein	CTTNBP2NL	;;	4	5	5	5	0	5	0	5	0	5	8.6	8.6	8.6	70.157	639	639;639;271;187	0	3.9035	0.48976	1.1574	84.725	4	3	Median	NaN	0.48976	NaN	1.1574	NaN	84.725	0	4	0	3	Median	Median	0	8.6	250460000	153030000	97425000	0
A0A024R0E2;O75534;A0A024R0K2;Q9GZV0;Q96L66;E9PLT0;Q9UG93;Q8WU01;Q9UG12;E9PNG3;E9PLD4;E9PKN4;E9PJK7	A0A024R0E2;O75534;A0A024R0K2;Q9GZV0;Q96L66;E9PLT0	45;45;44;43;42;37;19;9;7;6;5;2;1	45;45;44;43;42;37;19;9;7;6;5;2;1	45;45;44;43;42;37;19;9;7;6;5;2;1	Cold shock domain-containing protein E1	CSDE1;UNR	;;;;;	13	45	45	45	31	45	31	45	31	45	57	57	57	88.884	798	798;798;767;767;708;668;369;272;171;136;94;46;36	0	323.31	0.44717	0.72251	40.652	117	53	Leave out requantified	2.3021	0.34184	1.5742	0.6918	61.836	12.623	59	58	27	26	Leave out requantified	Leave out requantified	42.1	57	19160000000	9532700000	9627000000	12272000000
A0A024R0E5;P52907;A8K0T9	A0A024R0E5;P52907;A8K0T9	14;14;13	14;14;13	12;12;11	F-actin-capping protein subunit alpha-1	CAPZA1	;;	3	14	14	12	13	11	13	11	11	10	70.6	70.6	61.2	32.922	286	286;286;286	0	253.54	0.71189	0.81962	32.887	54	25	Leave out requantified	0.96655	0.3445	0.7718	0.79582	40.512	10.295	34	20	12	13	Leave out requantified	Leave out requantified	67.8	54.2	24501000000	12629000000	11872000000	19482000000
A0A024R0F6;Q9UPN9;H0Y612;B3KN30;B4DXI9	A0A024R0F6;Q9UPN9;H0Y612;B3KN30	19;19;16;10;6	19;19;16;10;6	18;18;15;10;6	E3 ubiquitin-protein ligase TRIM33	TRIM33	;;;	5	19	19	18	10	18	10	18	10	17	18.9	18.9	18.2	122.52	1127	1127;1127;888;759;633	0	78.995	0.25175	0.63235	52.186	34	28	Leave out requantified	2.5123	0.22279	1.7626	0.50592	52.293	51.714	13	21	12	16	Median	Leave out requantified	10.1	17.9	1433200000	762350000	670840000	573950000
A0A024R0G0;Q96S66;A0A024R095;Q5T1P5;B3KQX4	A0A024R0G0;Q96S66;A0A024R095	12;12;10;4;4	12;12;10;4;4	12;12;10;4;4	Chloride channel CLIC-like protein 1	CLCC1	;;	5	12	12	12	6	10	6	10	6	10	29.2	29.2	29.2	62.022	551	551;551;501;262;262	0	44.287	0.25568	0.5163	85.957	11	9	Median	4.7224	0.23717	2.7432	0.48866	37.348	49.72	3	8	2	7	Plateau	Median	14.3	24	345480000	208430000	137050000	98616000
B4DKS0;A0A024R0H1;P53985;B2R6A5;Q5T8R5;Q5T8R3;Q5T8R4	B4DKS0;A0A024R0H1;P53985;B2R6A5;Q5T8R5	10;10;10;8;6;4;1	10;10;10;8;6;4;1	2;2;2;2;0;0;0	Monocarboxylate transporter 1	SLC16A1	;;;;	7	10	10	2	6	8	6	8	2	1	23.5	23.5	4.4	51.836	480	480;500;500;500;456;296;215	0	128.85	1.6512	1.0886	118.94	40	19	Leave out requantified	1.8722	0.090483	1.3045	0.17197	23.15	15.639	27	13	11	8	Leave out requantified	Leave out requantified	20	18.1	5693400000	3207600000	2485800000	3373400000
A0A024R0H2;O15235	A0A024R0H2;O15235	3;3	3;3	3;3	28S ribosomal protein S12, mitochondrial	MRPS12	;	2	3	3	3	2	3	2	3	2	3	30.4	30.4	30.4	15.173	138	138;138	0	6.1911	0.47491	0.91164	27.914	5	0	Leave out requantified	0.52522	0.43274	0.64554	1.0669	11.491	14.717	2	3	0	0	Median	Leave out requantified	24.6	30.4	507910000	322470000	185440000	348660000
A0A024R0H6;Q8N7H5;B4DGJ5;M0QYC7	A0A024R0H6;Q8N7H5;B4DGJ5	8;8;4;1	8;8;4;1	8;8;4;1	RNA polymerase II-associated factor 1 homolog	PAF1	;;	4	8	8	8	3	6	3	6	3	6	18.5	18.5	18.5	59.975	531	531;531;288;94	0	12.198	0.24334	0.67476	92.372	6	6	Median	NaN	0.24057	NaN	0.4823	NaN	68.739	1	5	1	5	Median	Median	7.9	12.4	274570000	148260000	126320000	70419000
A0A024R0H7;Q9BQA1;H0Y711;B4DJP0	A0A024R0H7;Q9BQA1;H0Y711	9;9;6;3	9;9;6;3	9;9;6;3	Methylosome protein 50	WDR77	;;	4	9	9	9	9	6	9	6	9	6	43.9	43.9	43.9	36.724	342	342;342;291;112	0	133.13	1.0377	0.8285	31.537	19	3	Leave out requantified	1.4802	0.44672	1.1063	0.73396	15.229	23.762	12	7	2	1	Leave out requantified	Leave out requantified	43.9	26.9	4610400000	2125000000	2485400000	3899500000
Q5JR08;A0A024R0I3;P08134;E9PQH6;Q5JR07;Q5JR05;U3KQA9;U3KQV3;Q5JR06;E9PN11;E9PLA2;P62745	Q5JR08;A0A024R0I3;P08134;E9PQH6;Q5JR07;Q5JR05;U3KQA9;U3KQV3;Q5JR06;E9PN11	10;10;10;9;8;8;6;6;5;5;4;2	2;2;2;2;1;1;1;1;1;1;1;0	2;2;2;2;1;1;1;1;1;1;1;0	Rho-related GTP-binding protein RhoC	RHOC;hCG_2043376	;;;;;;;;;	12	10	2	2	10	9	2	2	2	2	67.6	19.1	19.1	21.523	188	188;193;193;169;127;199;248;271;91;129;66;196	0	22.61	0.43816	0.41073	105.5	10	7	Median	0.38703	1.1408	0.40042	2.1297	82.732	18.977	8	2	6	1	Median	Median	67.6	51.6	1706200000	1095100000	611030000	1404500000
A0A024R0L8;A8K724;A0A024R0J1;O96013;M0R3G6;M0R2X4;M0R0L9;B4DUG0;B4E3B5;B4DE88	A0A024R0L8;A8K724;A0A024R0J1;O96013;M0R3G6;M0R2X4;M0R0L9;B4DUG0;B4E3B5;B4DE88	2;2;2;2;1;1;1;1;1;1	2;2;2;2;1;1;1;1;1;1	2;2;2;2;1;1;1;1;1;1	Non-specific serine/threonine protein kinase;Serine/threonine-protein kinase PAK 4	PAK4	;;;;;;;;;	10	2	2	2	1	1	1	1	1	1	8.9	8.9	8.9	48.267	438	438;591;591;591;93;131;182;240;347;395	0	10.24	0.62719	0.85194	12.524	2	1	Median	NaN	NaN	NaN	NaN	NaN	NaN	1	1	0	1	Median	Median	6.4	2.5	105100000	62867000	42233000	61827000
A8K3W4;A0A024R0J9;A0A0A0MRA5;B7Z4B8;A8K6U7;Q9BUJ2;A8K5K0;M0R3F1;M0QYZ0;M0R203;M0QZV6;M0R0K8;M0QYI8;B3KM60;M0QYM5	A8K3W4;A0A024R0J9;A0A0A0MRA5;B7Z4B8;A8K6U7;Q9BUJ2;A8K5K0;M0R3F1;M0QYZ0	17;17;17;17;17;17;16;14;11;4;4;4;4;3;2	17;17;17;17;17;17;16;14;11;4;4;4;4;3;2	17;17;17;17;17;17;16;14;11;4;4;4;4;3;2	Heterogeneous nuclear ribonucleoprotein U-like protein 1	HNRPUL1;HNRNPUL1	;;;;;;;;	15	17	17	17	10	15	10	15	10	15	27	27	27	84.821	756	756;756;766;767;856;856;856;641;371;81;118;158;172;339;90	0	58.203	0.46447	0.89475	34.454	39	24	Leave out requantified	2.6023	0.38247	1.8477	0.84856	90.921	27.799	19	20	14	10	Leave out requantified	Leave out requantified	18.1	23.3	4271300000	2437300000	1833900000	3223400000
Q59EI3;B2R8A9;A0A024R0K3;Q6ZSA3;F5H5P2;P12694;F5GXU9;H0YH31;Q658P7	Q59EI3;B2R8A9;A0A024R0K3;Q6ZSA3;F5H5P2;P12694;F5GXU9	3;3;3;3;3;3;2;1;1	3;3;3;3;3;3;2;1;1	3;3;3;3;3;3;2;1;1	2-oxoisovalerate dehydrogenase subunit alpha, mitochondrial	BCKDHA	;;;;;;	9	3	3	3	2	1	2	1	2	1	9.7	9.7	9.7	50.399	444	444;445;445;479;479;445;328;211;403	0	4.4175	NaN	NaN	NaN	0	0	Median	NaN	NaN	NaN	NaN	NaN	NaN	0	0	0	0	Median	Median	6.5	3.2	31222000	0	31222000	31222000
A0A024R0L2;Q96F63	A0A024R0L2;Q96F63	2;2	2;2	2;2	Coiled-coil domain-containing protein 97	MGC20255;CCDC97	;	2	2	2	2	1	1	1	1	1	1	7.1	7.1	7.1	44.753	397	397;343	0	5.0608	NaN	NaN	NaN	1	1	Median	NaN	NaN	NaN	NaN	NaN	NaN	0	1	0	1	Median	Median	4.5	2.5	30274000	17879000	12396000	0
Q68D16;A8MT37;A0A024R0L5;P49840;M0QYV0	Q68D16;A8MT37;A0A024R0L5;P49840;M0QYV0	8;8;8;8;4	8;8;8;8;4	6;6;6;6;3	Glycogen synthase kinase-3 alpha	DKFZp686D0638;GSK3A	;;;;	5	8	8	6	5	3	5	3	3	3	26	26	21.9	43.486	388	388;401;483;483;167	0	11.654	0.47272	0.71797	41.252	6	5	Median	0.4556	0.61295	0.40591	1.1014	32.218	20.497	3	3	3	2	Median	Plateau	16.8	9.3	594950000	399420000	195530000	516600000
A0A024R0L6;Q15102;M0R389;M0R1K3;M0QZT2;M0QXS6;M0R323	A0A024R0L6;Q15102;M0R389;M0R1K3	11;11;8;7;5;4;4	11;11;8;7;5;4;4	11;11;8;7;5;4;4	Platelet-activating factor acetylhydrolase IB subunit gamma	PAFAH1B3	;;;	7	11	11	11	10	7	10	7	10	7	70.1	70.1	70.1	25.734	231	231;231;164;202;139;95;96	0	88.085	0.66427	0.96872	22.018	20	3	Leave out requantified	0.96027	0.42356	0.93446	1.0954	24.362	28.68	12	8	1	2	Leave out requantified	Leave out requantified	62.8	36.4	4761900000	2510000000	2251900000	3948800000
Q0VAB1;A0A024R0M6;Q3ZCQ8;M0R2F8;M0R0C3;M0R003;M0R1Y4;M0QXC3;M0R2Z3;M0R303;M0R2D2;M0R047;M0R2Q2	Q0VAB1;A0A024R0M6;Q3ZCQ8;M0R2F8;M0R0C3;M0R003	9;9;9;6;5;5;3;2;2;2;2;2;1	9;9;9;6;5;5;3;2;2;2;2;2;1	9;9;9;6;5;5;3;2;2;2;2;2;1	Mitochondrial import inner membrane translocase subunit TIM50	TIMM50	;;;;;	13	9	9	9	6	8	6	8	6	8	26.3	26.3	26.3	50.478	456	456;456;353;157;104;257;256;111;116;117;141;227;200	0	159.21	0.54613	0.8689	31.903	19	6	Leave out requantified	1.0334	0.4256	0.86654	0.96128	37.044	14.367	9	10	3	3	Leave out requantified	Leave out requantified	19.7	22.1	3041300000	1737400000	1303900000	2117400000
M0QY61;Q8N2G5;Q9NW90;M0R0X3;A0A087WZT0;Q66K25;M0QZ22;A0A024R0N7;Q5PRF9;M0QXV2	M0QY61;Q8N2G5;Q9NW90;M0R0X3;A0A087WZT0;Q66K25;M0QZ22;A0A024R0N7;Q5PRF9	3;3;3;3;3;3;3;3;3;1	3;3;3;3;3;3;3;3;3;1	3;3;3;3;3;3;3;3;3;1	Protein Smaug homolog 2	SAMD4B	;;;;;;;;	10	3	3	3	2	1	2	1	2	1	15.5	15.5	15.5	24.406	219	219;222;325;325;663;664;692;694;694;75	0	9.7952	0.30679	0.43099	73.781	2	2	Median	NaN	NaN	NaN	NaN	NaN	NaN	1	1	1	1	Median	Median	11	4.6	142700000	113630000	29079000	83433000
A0A024R0P9;O96008;K7EKG4;K7EJ57	A0A024R0P9;O96008	9;9;3;3	9;9;3;3	9;9;3;3	Mitochondrial import receptor subunit TOM40 homolog	TOMM40	;	4	9	9	9	3	9	3	9	3	9	33.2	33.2	33.2	37.893	361	361;361;168;214	0	70.924	0.75554	1.1388	24.973	12	6	Leave out requantified	2.607	0.56491	2.3194	0.91339	35.528	21.815	3	9	2	4	Plateau	Leave out requantified	5.3	33.2	945890000	582710000	363180000	58680000
A0A024R0Q0;Q9H0W8	A0A024R0Q0;Q9H0W8	1;1	1;1	1;1	Protein SMG9	FLJ12886;SMG9	;	2	1	1	1	1	1	1	1	1	1	4.4	4.4	4.4	57.65	520	520;520	0	11.018	0.53662	0.73811	19.017	2	0	Median	NaN	NaN	NaN	NaN	NaN	NaN	1	1	0	0	Median	Median	4.4	4.4	131070000	80927000	50148000	92866000
A0A024R0Q4;Q8IV08;B4DEL6;M0R1F7;M0R3G9;M0R2W7;E2QRG1	A0A024R0Q4;Q8IV08;B4DEL6	11;11;9;2;1;1;1	11;11;9;2;1;1;1	11;11;9;2;1;1;1	Phospholipase D3	PLD3	;;	7	11	11	11	11	4	11	4	11	4	26.9	26.9	26.9	54.705	490	490;490;402;213;71;111;177	0	38.121	0.47118	0.33037	68.853	28	21	Leave out requantified	0.45864	1.5359	0.32601	3.5249	6.6325	30.859	20	8	15	6	Leave out requantified	Median	26.9	8.4	3334500000	2305700000	1028800000	3038300000
Q9BPW0;H0YDU8;Q53FR0;A0A024R0Q7;P53041;B4DLP6;B2R6R6;B4DDZ8;A8MU39;Q59F46;B7Z1I1	Q9BPW0;H0YDU8;Q53FR0;A0A024R0Q7;P53041;B4DLP6;B2R6R6;B4DDZ8;A8MU39	9;9;9;9;9;8;8;7;5;2;2	9;9;9;9;9;8;8;7;5;2;2	9;9;9;9;9;8;8;7;5;2;2	Serine/threonine-protein phosphatase;Serine/threonine-protein phosphatase 5	PPP5C	;;;;;;;;	11	9	9	9	7	9	7	9	7	9	24	24	24	55.096	484	484;485;499;499;499;482;499;486;371;260;295	0	62.216	0.48463	0.93838	6.3976	28	20	Leave out requantified	1.2629	0.43398	1.0731	0.90745	9.6467	10.476	17	11	13	7	Leave out requantified	Leave out requantified	18.4	24	2383700000	1135000000	1248600000	1969600000
A0A024R0R4;Q9UBE0;B3KNJ4;M0QZS6;M0QX65;B4DY66;M0R054;M0QYM8;M0R286;M0R375;M0QYP2	A0A024R0R4;Q9UBE0;B3KNJ4;M0QZS6;M0QX65;B4DY66	21;21;16;15;14;11;9;6;3;2;2	21;21;16;15;14;11;9;6;3;2;2	21;21;16;15;14;11;9;6;3;2;2	SUMO-activating enzyme subunit 1;SUMO-activating enzyme subunit 1, N-terminally processed	SAE1	;;;;;	11	21	21	21	17	19	17	19	17	19	74.3	74.3	74.3	38.449	346	346;346;299;265;205;172;157;133;98;50;71	0	176.75	0.57652	0.63037	33.259	70	26	Leave out requantified	0.69875	0.46926	0.56758	0.62639	59.49	17.609	48	22	18	8	Leave out requantified	Leave out requantified	61.3	64.5	15171000000	7748300000	7423200000	12262000000
B7Z6F7;A0A024R0R6;Q92797;A0A087WUE9;Q4LE61;M0R3C7;M0R033;M0R1C2;O75402;M0R180;M0QXP5	B7Z6F7;A0A024R0R6;Q92797;A0A087WUE9;Q4LE61	10;10;10;8;8;4;1;1;1;1;1	10;10;10;8;8;4;1;1;1;1;1	10;10;10;8;8;4;1;1;1;1;1	Symplekin	SYMPK;SYMPK variant protein	;;;;	11	10	10	10	6	5	6	5	6	5	11.9	11.9	11.9	141.13	1274	1274;1274;1274;1058;1073;673;95;115;131;137;142	0	32.7	0.70253	1.0696	102.87	11	10	Median	0.3743	0.80374	0.30077	1.7483	98.548	13.63	8	3	8	2	Median	Median	7.8	4.9	741460000	516570000	224880000	657200000
A0A024R0R9;P54920;M0R0Y2;M0R2M1;A0A024R0V6;M0R058;M0R027;M0R0I4;M0R213;B4DGP9;B4DIV0;A0A087WZQ7;Q9H115;M0QZM9;M0QZN5;M0R031	A0A024R0R9;P54920;M0R0Y2;M0R2M1	17;17;15;13;7;7;6;6;5;3;3;3;3;1;1;1	17;17;15;13;7;7;6;6;5;3;3;3;3;1;1;1	17;17;15;13;7;7;6;6;5;3;3;3;3;1;1;1	Alpha-soluble NSF attachment protein	NAPA	;;;	16	17	17	17	15	16	15	16	15	16	74.6	74.6	74.6	33.232	295	295;295;256;268;118;137;102;139;83;255;302;302;298;35;60;74	0	240.42	0.62474	0.96701	17.851	39	16	Leave out requantified	1.1449	0.44892	0.80251	0.99854	23.742	10.156	18	21	8	8	Leave out requantified	Leave out requantified	68.1	69.8	7235600000	3946000000	3289600000	5535000000
F5H8D7;A0A024R0S8;Q59HH7;P18887;B4DTD3;B2RCY5;B4DEB2;M0QZ96;M0R0D2;M0R1U8;M0QYS5;V9VB20;M4WFF9	F5H8D7;A0A024R0S8;Q59HH7;P18887;B4DTD3;B2RCY5;B4DEB2	7;7;7;7;5;5;4;2;2;2;2;1;1	7;7;7;7;5;5;4;2;2;2;2;1;1	7;7;7;7;5;5;4;2;2;2;2;1;1	DNA repair protein XRCC1	XRCC1	;;;;;;	13	7	7	7	6	2	6	2	6	2	13.6	13.6	13.6	66.013	602	602;633;647;633;602;633;400;165;172;210;292;30;38	0	12.5	0.66631	0.65376	83.191	4	4	Median	0.66631	NaN	0.65376	NaN	83.191	NaN	4	0	4	0	Median	Median	12	3.8	463610000	247300000	216310000	463610000
A0A087WZN3;A0A024R0T1;Q6UWP2;A0A087X0R1;A0A0U5BLD0	A0A087WZN3;A0A024R0T1;Q6UWP2;A0A087X0R1;A0A0U5BLD0	3;3;3;2;2	3;3;3;2;2	3;3;3;2;2	Dehydrogenase/reductase SDR family member 11	DHRS11;MGC4172	;;;;	5	3	3	3	3	0	3	0	3	0	27.3	27.3	27.3	16.615	150	150;260;260;109;229	0	5.3794	1.9751	1.7838	74.967	3	1	Median	1.9751	NaN	1.7838	NaN	74.967	NaN	3	0	1	0	Median	Median	27.3	0	307950000	101430000	206520000	307950000
A0A0S2Z4N8;A0A024R0V4;P50552;A0A0S2Z4I9;A0A0S2Z4I7;K7ENR7;K7ENL7;A0A0S2Z4H6;K7EM16;K7EQD0;K7EIG8	A0A0S2Z4N8;A0A024R0V4;P50552;A0A0S2Z4I9;A0A0S2Z4I7	10;10;10;9;8;3;3;3;3;1;1	10;10;10;9;8;3;3;3;3;1;1	10;10;10;9;8;3;3;3;3;1;1	Vasodilator-stimulated phosphoprotein	VASP	;;;;	11	10	10	10	7	4	7	4	7	4	35.1	35.1	35.1	35.427	328	328;380;380;327;288;59;103;116;183;35;46	0	22.727	0.64317	1.2314	41.072	14	9	Leave out requantified	0.51208	0.67733	0.54081	1.4036	83.655	19.982	9	5	8	1	Median	Leave out requantified	25	14.3	2607600000	1307700000	1299900000	2244100000
A8K6H9;A0A024R0W3;Q96QD8;F8VUY8	A8K6H9;A0A024R0W3;Q96QD8	3;3;3;1	3;3;3;1	3;3;3;1	Sodium-coupled neutral amino acid transporter 2	SLC38A2	;;	4	3	3	3	2	3	2	3	2	3	10.5	10.5	10.5	56.053	506	506;506;506;88	0	23.131	0.19342	0.39391	75.121	5	5	Median	NaN	0.18883	NaN	0.38224	NaN	34.89	1	4	1	4	Median	Median	7.3	10.5	296710000	153800000	142920000	150590000
A0A0S2Z4A1;A0A024R0Y5;P08237;Q96I60;A0A0S2Z4I1;B4E162;Q7KYX9;A0A0S2Z4A8;F8VP00;F8VX13;F8VNX2;F8VZQ1;Q7Z683;F8VSL1;P78457;F8W1J8;F8VSF7;F8VW30;F8VUB8;F8VYK8;F8VTQ3;F8VZI0;H0YHB8;F8VVE3	A0A0S2Z4A1;A0A024R0Y5;P08237;Q96I60;A0A0S2Z4I1;B4E162;Q7KYX9	24;24;24;22;22;18;13;11;6;5;5;5;4;4;3;3;3;3;3;3;3;3;2;2	21;21;21;21;21;15;13;11;6;5;5;5;4;4;3;3;3;3;3;3;3;3;2;2	21;21;21;21;21;15;13;11;6;5;5;5;4;4;3;3;3;3;3;3;3;3;2;2	ATP-dependent 6-phosphofructokinase;ATP-dependent 6-phosphofructokinase, muscle type	PFKM	;;;;;;	24	24	21	21	18	20	15	17	15	17	41.4	37.7	37.7	79.236	725	725;780;780;747;749;607;465;395;176;156;157;161;110;139;48;84;102;116;141;149;149;152;41;165	0	104.9	0.60121	1.0665	16.157	38	14	Leave out requantified	1.3246	0.52291	1.0129	1.0779	53.003	11.217	18	20	8	6	Leave out requantified	Leave out requantified	29.5	35.7	5993300000	3594300000	2399100000	3101100000
A0A024R0Y6;P61204;F5H423;B4E190;F5H0C7;H0YGG7;F5H1V1;F5H6T5;F8WDB3	A0A024R0Y6;P61204;F5H423;B4E190;F5H0C7	14;14;10;8;7;4;1;1;1	2;2;0;2;0;2;0;0;0	2;2;0;2;0;2;0;0;0	ADP-ribosylation factor 3	ARF3	;;;;	9	14	2	2	13	12	2	0	2	0	79	16	16	20.601	181	181;181;210;144;102;62;40;50;59	0	56.47	NaN	NaN	NaN	1	0	Median	NaN	NaN	NaN	NaN	NaN	NaN	1	0	0	0	Median	Median	75.7	63	194860000	101830000	93027000	194860000
B3KY11;A0A024R0Z3;Q9BUQ8;A8KA56;H0YI52;F8VVA2	B3KY11;A0A024R0Z3;Q9BUQ8;A8KA56	15;15;15;14;2;1	15;15;15;14;2;1	15;15;15;14;2;1	Probable ATP-dependent RNA helicase DDX23	DDX23	;;;	6	15	15	15	10	10	10	10	10	10	22.1	22.1	22.1	93.233	800	800;820;820;820;152;182	0	19.636	0.5929	0.8195	53.6	20	12	Leave out requantified	1.3958	0.42309	1.1097	0.84446	21.473	62.216	11	9	8	4	Leave out requantified	Leave out requantified	13	15.1	1181600000	683860000	497760000	1003400000
F8VQW0;F8VX73;F8VPI1;F8W201;F8W086;F8VR05;B7Z984;F8VQQ5;F8VSI7;F8VVJ4;B7Z5Y9;B3KWE3;A0A024R0Z5;P55061;F8W1G3	F8VQW0;F8VX73;F8VPI1;F8W201;F8W086;F8VR05;B7Z984;F8VQQ5;F8VSI7;F8VVJ4;B7Z5Y9;B3KWE3;A0A024R0Z5;P55061;F8W1G3	3;3;3;3;3;3;3;3;3;3;3;3;3;3;2	3;3;3;3;3;3;3;3;3;3;3;3;3;3;2	3;3;3;3;3;3;3;3;3;3;3;3;3;3;2	Bax inhibitor 1	TMBIM6;TEGT	;;;;;;;;;;;;;;	15	3	3	3	1	3	1	3	1	3	53.7	53.7	53.7	4.7756	41	41;44;89;95;108;113;126;130;138;145;147;237;237;237;16	0	4.8385	0.63919	1.2095	18.419	4	1	Leave out requantified	NaN	0.63919	NaN	1.2095	NaN	18.419	0	4	0	1	Median	Leave out requantified	19.5	53.7	162620000	100700000	61928000	0
A0A024R102;Q96GM5;A0A024R137;F8VUB0;B4DF50;A8K9I5;F8VRQ4;F8VZ70;F8VW95;H0YHV1;C9JYI7;B7ZA58;B7Z4U8	A0A024R102;Q96GM5;A0A024R137;F8VUB0;B4DF50;A8K9I5;F8VRQ4	12;12;11;7;6;6;6;4;3;2;1;1;1	12;12;11;7;6;6;6;4;3;2;1;1;1	10;10;9;5;5;5;5;3;2;2;0;0;0	SWI/SNF-related matrix-associated actin-dependent regulator of chromatin subfamily D member 1	SMARCD1	;;;;;;	13	12	12	10	8	7	8	7	7	5	23.8	23.8	20	70.961	639	639;515;598;289;263;292;313;278;113;115;139;347;347	0	44.305	0.358	0.74909	98.278	9	9	Median	2.118	0.14079	1.6248	0.27304	91.262	53.629	5	4	5	4	Median	Median	18.8	12.7	790450000	406740000	383710000	607640000
A0A024R104;Q12860;F8VUI8;F8VUI9;H0YIJ1;F8VQW3;F8VX96	A0A024R104;Q12860	19;19;2;2;1;1;1	19;19;2;2;1;1;1	19;19;2;2;1;1;1	Contactin-1	CNTN1	;	7	19	19	19	19	0	19	0	19	0	28.4	28.4	28.4	113.32	1018	1018;1018;85;90;57;62;72	0	50.355	0.19488	0.16823	38.228	19	16	Leave out requantified	0.19488	NaN	0.16823	NaN	38.228	NaN	19	0	16	0	Leave out requantified	Median	28.4	0	1901100000	1296500000	604580000	1901100000
A0A024R118;Q9H8H3;B4DDW1;H0YI09;F8VQX6	A0A024R118;Q9H8H3;B4DDW1;H0YI09;F8VQX6	9;9;8;8;7	9;9;8;8;7	9;9;8;8;7	Methyltransferase-like protein 7A	METTL7A	;;;;	5	9	9	9	9	5	9	5	9	5	38.9	38.9	38.9	28.319	244	244;244;175;244;180	0	37.514	1.5492	1.3251	41.321	19	7	Leave out requantified	1.808	0.25333	1.3626	0.52046	11.992	8.6835	13	6	4	3	Leave out requantified	Leave out requantified	38.9	29.1	4625600000	1767000000	2858700000	4165200000
A0A024R120;Q12800;F8VX55;F8VWL0;C9JWL3;Q5JV87;A0A024R2J0;A8KAN5;A0A024R2L0;Q9NZI7	A0A024R120;Q12800;F8VX55;F8VWL0	11;11;9;7;1;1;1;1;1;1	11;11;9;7;1;1;1;1;1;1	10;10;8;6;1;0;1;1;1;1	Alpha-globin transcription factor CP2	TFCP2	;;;	10	11	11	10	10	6	10	6	9	5	31.7	31.7	29.1	57.255	502	502;502;424;381;148;263;504;540;540;540	0	89.32	1.5687	0.95319	21.671	15	8	Leave out requantified	1.5687	0.36894	1.0064	0.78001	20.808	24.173	9	6	4	4	Leave out requantified	Median	28.5	18.9	2504600000	963990000	1540600000	2202100000
A0A024R125;P54619;F8VYY9;H0YIC9;F8VPF5;F8VVA3;F8VZX1;H0YHF8;F8VSL2;B4E094;F8VRY2;F8VSH3;F8W046;B7Z6X8;E9PGP6;A0A090N8Q6;Q9UGJ0	A0A024R125;P54619;F8VYY9;H0YIC9	16;16;15;9;7;7;6;5;5;4;3;2;1;1;1;1;1	16;16;15;9;7;7;6;5;5;4;3;2;1;1;1;1;1	16;16;15;9;7;7;6;5;5;4;3;2;1;1;1;1;1	5-AMP-activated protein kinase subunit gamma-1	PRKAG1	;;;	17	16	16	16	13	10	13	10	13	10	64	64	64	37.579	331	331;331;280;251;145;161;202;93;125;137;82;69;82;444;445;569;569	0	86.701	0.8005	0.90174	26.426	22	5	Leave out requantified	0.97275	0.54961	0.81706	1.1428	14.499	23.746	13	9	2	3	Leave out requantified	Leave out requantified	58	36.6	3833200000	2048500000	1784700000	3144000000
A0A024R151;Q8WWI5;B3KWF2;B3KMS7	A0A024R151;Q8WWI5	5;5;2;2	5;5;2;2	5;5;2;2	Choline transporter-like protein 1	SLC44A1	;	4	5	5	5	4	1	4	1	4	1	10.8	10.8	10.8	73.301	657	657;657;446;449	0	12.122	0.31198	0.2679	63.118	3	3	Median	0.25753	NaN	0.20987	NaN	34.523	NaN	2	1	2	1	Median	Median	9	1.8	246200000	194390000	51811000	235740000
A0A024R167;B4E2K2;A0A024R152;Q9Y2D5;C9JVY5	A0A024R167;B4E2K2;A0A024R152;Q9Y2D5;C9JVY5	3;3;3;3;2	3;3;3;3;2	3;3;3;3;2	A-kinase anchor protein 2	hCG_28765;AKAP2	;;;;	5	3	3	3	1	2	1	2	1	2	3.7	3.7	3.7	101.87	923	923;942;1337;859;778	0.0017513	2.2519	0.57356	0.64743	58.064	3	3	Median	NaN	0.39606	NaN	0.93656	NaN	76.381	1	2	1	2	Median	Median	1.1	2.6	113220000	72283000	40938000	85203000
A0A024R156;P50151	A0A024R156;P50151	1;1	1;1	1;1	Guanine nucleotide-binding protein subunit gamma;Guanine nucleotide-binding protein G(I)/G(S)/G(O) subunit gamma-10	hCG_1994888;GNG10	;	2	1	1	1	1	0	1	0	1	0	16.2	16.2	16.2	7.2053	68	68;68	0.0067142	1.7094	NaN	NaN	NaN	0	0	Median	NaN	NaN	NaN	NaN	NaN	NaN	0	0	0	0	Median	Median	16.2	0	0	0	0	0
A0A024R158;O95347;B3KMB1;B7ZLZ7;A8K984;Q05BV1;Q2KQ72;B3KM27;Q6IPS5;A0JLM9;Q32Q15;Q05D74;Q6P712;Q7Z2X1;Q5T821;A0A0C4DGE5;Q13497	A0A024R158;O95347;B3KMB1;B7ZLZ7;A8K984;Q05BV1;Q2KQ72	44;44;43;43;43;31;30;19;13;12;11;10;8;7;6;6;1	44;44;43;43;43;31;30;19;13;12;11;10;8;7;6;6;1	44;44;43;43;43;31;30;19;13;12;11;10;8;7;6;6;1	Structural maintenance of chromosomes protein;Structural maintenance of chromosomes protein 2	SMC2L1;SMC2	;;;;;;	17	44	44	44	36	33	36	33	36	33	43.3	43.3	43.3	135.65	1197	1197;1197;1197;1197;1197;781;760;489;356;289;291;289;212;209;145;166;42	0	125.59	0.89634	0.83365	20.085	93	37	Leave out requantified	1.3925	0.33963	0.84069	0.81484	23.006	17.812	59	34	22	15	Leave out requantified	Leave out requantified	36.5	34.4	9128200000	4267200000	4860900000	7271800000
A0A024R163;O95758	A0A024R163;O95758	4;4	1;1	1;1	Polypyrimidine tract-binding protein 3	ROD1;PTBP3	;	2	4	1	1	4	2	1	0	1	0	11.4	6.9	6.9	59.689	552	552;552	0	3.4599	NaN	NaN	NaN	1	0	Median	NaN	NaN	NaN	NaN	NaN	NaN	1	0	0	0	Median	Median	11.4	3.1	97045000	62513000	34532000	97045000
A0A024R169;Q9NXF1;B4DQR0;B7Z9D5;B4E149;A0A0A0MSR3	A0A024R169;Q9NXF1;B4DQR0;B7Z9D5	6;6;5;3;1;1	6;6;5;3;1;1	6;6;5;3;1;1	Testis-expressed sequence 10 protein	TEX10	;;;	6	6	6	6	3	5	3	5	3	5	7.5	7.5	7.5	105.67	929	929;929;797;433;150;171	0	19.417	0.41314	0.73412	77.596	8	7	Median	1.8762	0.15532	1.3995	0.32206	7.7249	66.041	3	5	2	5	Median	Median	4.1	6.8	315710000	161710000	154000000	213790000
A0A024R172;Q14914;F2Z3J9;Q5JVP2;F6XGT7	A0A024R172;Q14914	15;15;6;3;1	15;15;6;3;1	15;15;6;3;1	Prostaglandin reductase 1	LTB4DH;PTGR1	;	5	15	15	15	12	11	12	11	12	11	53.5	53.5	53.5	35.885	329	329;329;118;119;73	0	125.65	1.0068	0.87721	37.796	27	12	Leave out requantified	1.3505	0.17693	0.97827	0.37097	20.41	9.9292	16	11	5	7	Leave out requantified	Leave out requantified	47.1	38.9	7166200000	3831100000	3335100000	5197100000
A0A024R179;Q09161;X6R941;F2Z2T1	A0A024R179;Q09161	19;19;4;1	19;19;4;1	19;19;4;1	Nuclear cap-binding protein subunit 1	NCBP1	;	4	19	19	19	15	13	15	13	15	13	32.2	32.2	32.2	91.838	790	790;790;155;82	0	62.144	0.66823	0.82438	36.827	33	17	Leave out requantified	1.7721	0.38195	1.2806	0.79437	72.971	17.025	21	12	12	5	Leave out requantified	Leave out requantified	25.6	19.2	3343000000	1763400000	1579500000	2606200000
A0A024R1A3;P22314;B4DDE4;B4DL67;Q5JRR6;B3KUJ2;Q5JRR9;Q5JRS0;Q5JRS2;Q5JRS1;Q5JRS3;Q8WY81;Q712V1	A0A024R1A3;P22314;B4DDE4	54;54;28;26;19;19;12;12;10;9;9;3;2	54;54;28;26;19;19;12;12;10;9;9;3;2	54;54;28;26;19;19;12;12;10;9;9;3;2	Ubiquitin-like modifier-activating enzyme 1	UBE1;UBA1	;;	13	54	54	54	53	39	53	39	53	39	68.9	68.9	68.9	117.85	1058	1058;1058;570;603;506;506;270;284;234;173;195;135;38	0	323.31	1.0053	0.83196	20.187	299	68	Leave out requantified	1.0861	0.40844	0.75289	1.0069	24.674	13.707	225	74	49	19	Leave out requantified	Leave out requantified	68.1	48.6	91148000000	43151000000	47997000000	87884000000
A0A024R1A4;P68036;A8K4W8	A0A024R1A4;P68036;A8K4W8	12;12;11	4;4;3	2;2;2	Ubiquitin-conjugating enzyme E2 L3	UBE2L3	;;	3	12	4	2	11	8	3	3	2	1	73.4	24.7	20.1	17.861	154	154;154;154	0	93.144	0.93853	1.5836	80.961	17	6	Leave out requantified	0.40221	1.3872	0.38195	2.6342	28.929	4.2507	11	6	6	0	Leave out requantified	Leave out requantified	68.8	68.2	17683000000	12899000000	4783600000	14636000000
A8K0I0;A0A024R1C1;Q13356;B4DRD4;C9JDF0	A8K0I0;A0A024R1C1;Q13356;B4DRD4	13;13;13;11;2	13;13;13;11;2	13;13;13;11;2	Peptidyl-prolyl cis-trans isomerase-like 2	PPIL2	;;;	5	13	13	13	7	7	7	7	7	7	35	35	35	58.76	520	520;520;520;489;160	0	47.648	1.7274	3.6722	37.83	10	7	Leave out requantified	0.22342	1.7274	0.19482	3.6722	74.13	37.83	4	6	4	3	Median	Leave out requantified	20.6	16	635470000	459050000	176420000	391580000
H0Y6W0;A8K4N2;A0A024R1C2;O95985;B3KU89	H0Y6W0;A8K4N2;A0A024R1C2;O95985;B3KU89	3;3;3;3;2	3;3;3;3;2	3;3;3;3;2	DNA topoisomerase;DNA topoisomerase 3-beta-1	TOP3B	;;;;	5	3	3	3	3	1	3	1	3	1	5.3	5.3	5.3	59.27	525	525;862;862;862;275	0.0052955	1.8133	0.44481	0.31807	131.33	4	4	Median	0.46016	NaN	0.32924	NaN	38.639	NaN	3	1	3	1	Plateau	Median	5.3	1.5	212240000	151300000	60940000	207470000
B0QYH3;B7Z820;A0A024R1C5;Q8IWD4	B0QYH3;B7Z820;A0A024R1C5;Q8IWD4	1;1;1;1	1;1;1;1	1;1;1;1	Coiled-coil domain-containing protein 117	CCDC117;FLJ33814	;;;	4	1	1	1	0	1	0	1	0	1	17.1	17.1	17.1	8.1561	70	70;147;279;279	0	2.974	NaN	NaN	NaN	1	1	Median	NaN	NaN	NaN	NaN	NaN	NaN	0	1	0	1	Median	Median	0	17.1	23435000	13687000	9747100	0
A0A024R1D6;Q13769;F8WCP5;C9JXU6;F5GZF3;C9JCL9;H7C441;C9JXG5;H7C072	A0A024R1D6;Q13769;F8WCP5	5;5;3;2;2;2;2;2;1	5;5;3;2;2;2;2;2;1	5;5;3;2;2;2;2;2;1	THO complex subunit 5 homolog	hCG_2011153;THOC5	;;	9	5	5	5	5	0	5	0	5	0	8.9	8.9	8.9	78.507	683	683;683;343;93;127;161;176;223;262	0	7.8069	2.3108	1.88	81.111	4	3	Median	2.3108	NaN	1.88	NaN	81.111	NaN	4	0	3	0	Median	Median	8.9	0	335690000	116490000	219200000	335690000
A0A024R1E1;A0A024R1F9;Q9H1I8;Q53H58;Q53G98;B1AH59;Q659F6	A0A024R1E1;A0A024R1F9;Q9H1I8;Q53H58;Q53G98	5;5;5;3;3;2;2	5;5;5;3;3;2;2	5;5;5;3;3;2;2	Activating signal cointegrator 1 complex subunit 2	ASCC2	;;;;	7	5	5	5	2	4	2	4	2	4	7.5	7.5	7.5	73.197	643	643;757;757;481;481;240;369	0	7.1101	0.41464	0.84314	14.342	4	2	Median	NaN	0.41464	NaN	0.84314	NaN	14.342	0	4	0	2	Median	Median	2.8	6.2	101070000	70447000	30624000	0
A0A024R1E4;Q9UDX5;B5MC22;H7C417;L0R6K6;F8WEN7	A0A024R1E4;Q9UDX5;B5MC22;H7C417	4;4;3;3;1;1	4;4;3;3;1;1	4;4;3;3;1;1	Mitochondrial fission process protein 1	MTP18;MTFP1	;;;	6	4	4	4	0	4	0	4	0	4	29.5	29.5	29.5	18.01	166	166;166;143;338;44;74	0	8.3953	0.22083	0.47961	21.617	2	2	Median	NaN	0.22083	NaN	0.47961	NaN	21.617	0	2	0	2	Median	Median	0	29.5	106610000	95271000	11335000	0
A0A0G2JRX7;E7EMH2;H7C2P3;E7EW99;B7ZAT0;K9MSY5;K9MRS9;A0A024R1E6;P78395;B7Z986;B7Z7K8;B5MCY4;B5MD04;A0A0G2JRX8;B7ZM17;B3KWQ4;A6NFR9;Q5SWL7;Q5VXH5;Q5VWM6;Q5VWM4;Q5VTA0;O95521;O60811;O60809;O95522	A0A0G2JRX7;E7EMH2;H7C2P3;E7EW99;B7ZAT0;K9MSY5;K9MRS9;A0A024R1E6;P78395;B7Z986;B7Z7K8;B5MCY4	4;4;4;4;4;4;4;4;4;3;3;2;1;1;1;1;1;1;1;1;1;1;1;1;1;1	4;4;4;4;4;4;4;4;4;3;3;2;1;1;1;1;1;1;1;1;1;1;1;1;1;1	4;4;4;4;4;4;4;4;4;3;3;2;1;1;1;1;1;1;1;1;1;1;1;1;1;1	Melanoma antigen preferentially expressed in tumors	PRAME	;;;;;;;;;;;	26	4	4	4	3	1	3	1	3	1	32.9	32.9	32.9	16.947	149	149;152;189;201;493;509;509;509;509;452;493;115;86;114;474;474;474;426;474;474;474;474;474;474;474;483	0	24.936	0.076105	0.081567	90.585	3	3	Median	0.13243	NaN	0.13454	NaN	70.775	NaN	2	1	2	1	Median	Median	25.5	7.4	1289100000	1238000000	51117000	504210000
A0A024R1I3;Q96GD0	A0A024R1I3;Q96GD0	7;7	7;7	7;7	Pyridoxal phosphate phosphatase	PDXP	;	2	7	7	7	6	6	6	6	6	6	33.4	33.4	33.4	31.698	296	296;296	0	30.629	1.1881	1.0215	65.571	11	9	Median	1.5564	0.24082	1.3416	0.49425	30.018	27.483	6	5	4	5	Median	Median	30.1	29.1	999200000	461520000	537680000	822210000
Q8N523;A0A024R1I7;Q9UBB9;B4DPE5;B4DSX8;F6UKU9;F6SQZ1;F6XM96;H0Y4U8;B1AHQ3	Q8N523;A0A024R1I7;Q9UBB9;B4DPE5;B4DSX8	6;6;6;4;3;1;1;1;1;1	6;6;6;4;3;1;1;1;1;1	6;6;6;4;3;1;1;1;1;1	Tuftelin-interacting protein 11	TFIP11	;;;;	10	6	6	6	1	6	1	6	1	6	10.6	10.6	10.6	96.793	837	837;837;837;522;454;86;88;121;190;190	0	7.4928	0.35137	0.60558	32.958	7	6	Median	NaN	0.31169	NaN	0.54459	NaN	35.432	1	6	0	6	Median	Median	1.1	10.6	93323000	64125000	29198000	26456000
Q17R54;A0A024R1I8;Q59EX7;O14994	Q17R54;A0A024R1I8;Q59EX7;O14994	2;2;2;2	2;2;2;2	2;2;2;2	Synapsin-3	SYN3	;;;	4	2	2	2	0	2	0	2	0	2	6.4	6.4	6.4	63.215	579	579;580;611;580	0	2.9539	NaN	NaN	NaN	1	0	Median	NaN	NaN	NaN	NaN	NaN	NaN	0	1	0	0	Median	Median	0	6.4	115350000	87809000	27537000	0
B1AKM8;B1AKM6;B4DPS3;H0Y7P7;A0A024R1K5;Q9UG56	B1AKM8;B1AKM6;B4DPS3;H0Y7P7;A0A024R1K5;Q9UG56	2;2;2;2;2;2	2;2;2;2;2;2	2;2;2;2;2;2	Phosphatidylserine decarboxylase proenzyme;Phosphatidylserine decarboxylase alpha chain;Phosphatidylserine decarboxylase beta chain	PISD	;;;;;	6	2	2	2	2	0	2	0	2	0	11.4	11.4	11.4	26.282	228	228;262;326;362;375;409	0.00088948	2.4496	0.74138	0.64631	28.998	2	2	Median	0.74138	NaN	0.64631	NaN	28.998	NaN	2	0	2	0	Median	Median	11.4	0	164000000	89725000	74277000	164000000
A0A024R1K7;Q04917;B2R6N6;A2IDB2;Q9H4N8;F8WEB6;A2IDB1	A0A024R1K7;Q04917;B2R6N6;A2IDB2;Q9H4N8	18;18;15;12;12;2;2	12;12;9;8;10;1;1	12;12;9;8;10;1;1	14-3-3 protein eta	YWHAH	;;;;	7	18	12	12	13	17	9	11	9	11	59.3	47.6	47.6	28.218	246	246;246;246;162;176;39;72	0	147.01	0.43519	1.0446	53.883	29	15	Leave out requantified	1.6206	0.31994	1.3526	0.80958	17.346	50.665	15	14	8	7	Leave out requantified	Leave out requantified	48.4	59.3	6225800000	3542400000	2683300000	3352400000
A0A024R1K8;Q15459;B4E091;H7C1L2;F8WB66;F8WC79	A0A024R1K8;Q15459;B4E091	31;31;22;5;3;1	31;31;22;5;3;1	31;31;22;5;3;1	Splicing factor 3A subunit 1	SF3A1	;;	6	31	31	31	21	29	21	29	21	29	47.4	47.4	47.4	88.885	793	793;793;690;259;63;38	0	147.24	0.51851	0.58864	61.657	88	58	Leave out requantified	2.4262	0.22167	1.49	0.48523	55.145	26.245	44	44	27	31	Leave out requantified	Leave out requantified	35.8	46	9639800000	4028400000	5611400000	7787800000
A0A024R1M8;J3KQL8;B4E1T5;Q9BQE5;E9PM95	A0A024R1M8;J3KQL8;B4E1T5;Q9BQE5	4;4;4;4;1	4;4;4;4;1	4;4;4;4;1	Apolipoprotein L2	APOL2	;;;	5	4	4	4	2	4	2	4	2	4	13.1	13.1	13.1	37.078	337	337;449;449;337;128	0	6.8232	0.33279	0.62774	103.05	7	7	Median	3.0158	0.15023	2.4586	0.28738	27.744	42.997	3	4	3	4	Plateau	Median	6.5	13.1	447370000	172260000	275100000	351890000
A0A024R1N1;P35579;Q86XU5;B4E3S1;Q6ZNL4;Q5BKV1;Q99529;B1AH99;Q9UMJ0;Q2PS10;A8CLL2;B4DFX9;B4DRV3;B4E0I9;Q59EV3;A5YM51;P12883;P13535;Q9UKX3;Q9Y623	A0A024R1N1;P35579;Q86XU5	153;153;109;65;35;21;14;12;3;3;1;1;1;1;1;1;1;1;1;1	153;153;109;65;35;21;14;12;3;3;1;1;1;1;1;1;1;1;1;1	16;16;16;16;0;6;0;0;3;0;0;0;0;0;0;0;0;0;0;0	Myosin-9	MYH9	;;	20	153	153	16	132	137	132	137	13	14	66.3	66.3	9.2	226.53	1960	1960;1960;1374;964;563;218;208;103;37;71;38;666;839;884;1574;1934;1935;1937;1938;1939	0	323.31	1.0857	0.81829	25.547	865	333	Leave out requantified	1.3844	0.33351	0.94161	0.62073	15.398	25.352	660	205	248	85	Leave out requantified	Leave out requantified	64.3	60.5	184710000000	82350000000	102360000000	162160000000
A0A024R1N4;P12956;B1AHC9;B2RDN9;B4DE32;B4E356;Q6IC76	A0A024R1N4;P12956;B1AHC9;B2RDN9;B4DE32;B4E356	40;40;37;37;35;29;17	40;40;37;37;35;29;17	40;40;37;37;35;29;17	X-ray repair cross-complementing protein 6	XRCC6	;;;;;	7	40	40	40	35	33	35	33	35	33	67	67	67	69.842	609	609;609;559;609;559;476;227	0	323.31	1.1215	0.76173	53.301	229	120	Leave out requantified	1.3951	0.18782	0.93514	0.4284	48.075	25.57	143	86	62	58	Leave out requantified	Leave out requantified	64.2	56.8	82010000000	36540000000	45470000000	63448000000
F8WDV1;A0A024R1P3;Q9Y535	F8WDV1;A0A024R1P3;Q9Y535	1;1;1	1;1;1	1;1;1	DNA-directed RNA polymerase III subunit RPC8	POLR3H	;;	3	1	1	1	1	0	1	0	1	0	12.2	12.2	12.2	13.816	123	123;204;204	0.00089666	2.5613	NaN	NaN	NaN	1	1	Median	NaN	NaN	NaN	NaN	NaN	NaN	1	0	1	0	Median	Median	12.2	0	48755000	17990000	30765000	48755000
A0A024R1Q5;P17050	A0A024R1Q5;P17050	5;5	5;5	5;5	Alpha-N-acetylgalactosaminidase	NAGA	;	2	5	5	5	5	1	5	1	5	1	12.4	12.4	12.4	46.564	411	411;411	0	13.36	2.978	1.9062	89.663	5	3	Median	3.0276	NaN	2.0168	NaN	81.688	NaN	4	1	2	1	Median	Median	12.4	2.7	638390000	226000000	412390000	593350000
Q9BTQ7;A0A024R1Q8;P62829;J3KT29;C9JD32;J3KTJ3;B9ZVP7;J3QQT9;A4D142	Q9BTQ7;A0A024R1Q8;P62829;J3KT29;C9JD32;J3KTJ3	10;10;10;8;7;6;4;3;1	10;10;10;8;7;6;4;3;1	10;10;10;8;7;6;4;3;1	60S ribosomal protein L23	RPL23	;;;;;	9	10	10	10	9	9	9	9	9	9	67.9	67.9	67.9	14.149	134	134;140;140;122;91;81;114;34;107	0	68.634	0.51646	0.82836	30.991	70	37	Leave out requantified	0.93401	0.39862	0.82836	0.92219	42.461	24.718	50	20	27	10	Leave out requantified	Leave out requantified	67.2	67.9	42664000000	17298000000	25365000000	36976000000
A0A024R306;A0A024R1R8;Q9Y2S6	A0A024R306;A0A024R1R8;Q9Y2S6	1;1;1	1;1;1	1;1;1	Translation machinery-associated protein 7	CCDC72;hCG_2014768;TMA7	;;	3	1	1	1	0	1	0	1	0	1	14.1	14.1	14.1	7.0662	64	64;64;64	0.0058898	1.74	NaN	NaN	NaN	1	0	Median	NaN	NaN	NaN	NaN	NaN	NaN	0	1	0	0	Median	Median	0	14.1	30845000	19049000	11797000	0
A0A024R1S5;O00178;B2RDW9;F5H716;B0QY59	A0A024R1S5;O00178;B2RDW9	11;11;10;3;3	11;11;10;3;3	11;11;10;3;3	GTP-binding protein 1	GTPBP1	;;	5	11	11	11	5	9	5	9	5	9	26.5	26.5	26.5	71.463	660	660;669;584;152;349	0	47.018	0.26934	0.60313	62.115	13	12	Median	2.0622	0.22043	1.5055	0.49379	54.968	50.929	4	9	4	8	Median	Median	16.7	17.9	914220000	372420000	541800000	585040000
J3QR61;C0IMW8;J3QKS7;B4DGM3;A0A024R1S7;Q969G3;J3KS99;J3QL66;J3KT85;J3QKX6	J3QR61;C0IMW8;J3QKS7;B4DGM3;A0A024R1S7;Q969G3;J3KS99;J3QL66;J3KT85;J3QKX6	2;2;2;2;2;2;1;1;1;1	2;2;2;2;2;2;1;1;1;1	2;2;2;2;2;2;1;1;1;1	SWI/SNF-related matrix-associated actin-dependent regulator of chromatin subfamily E member 1	SMARCE1	;;;;;;;;;	10	2	2	2	1	1	1	1	1	1	13.1	13.1	13.1	17.617	153	153;153;288;393;411;411;55;77;101;129	0	5.0313	NaN	NaN	NaN	1	0	Median	NaN	NaN	NaN	NaN	NaN	NaN	1	0	0	0	Median	Median	6.5	6.5	176820000	58892000	117930000	176820000
A0A024R1S8;Q14847;A8K1D2;C9J9W2;B4DIC4;B4DJI4;F6S2S5;K7ESD6;Q9NPR7;J3KSN1;B7ZB56;Q59FZ8	A0A024R1S8;Q14847;A8K1D2;C9J9W2;B4DIC4;B4DJI4	16;16;14;12;9;9;5;3;3;2;1;1	16;16;14;12;9;9;5;3;3;2;1;1	16;16;14;12;9;9;5;3;3;2;1;1	LIM and SH3 domain protein 1	LASP1	;;;;;	12	16	16	16	11	16	11	16	11	16	64.4	64.4	64.4	29.717	261	261;261;261;166;125;220;91;71;144;105;230;345	0	85.332	0.57207	0.90845	43.776	49	18	Leave out requantified	0.9736	0.40716	1.1428	0.9731	76.602	21.849	23	26	7	11	Leave out requantified	Leave out requantified	36.4	64.4	14618000000	8181500000	6436200000	9404600000
A0A024R1T1;Q86WX3	A0A024R1T1;Q86WX3	1;1	1;1	1;1	Active regulator of SIRT1	RPS19BP1	;	2	1	1	1	0	1	0	1	0	1	9.6	9.6	9.6	15.434	136	136;136	0.00089686	2.5668	NaN	NaN	NaN	1	0	Median	NaN	NaN	NaN	NaN	NaN	NaN	0	1	0	0	Median	Median	0	9.6	29692000	16660000	13032000	0
H0Y720;A0A024R1T4;Q9UPQ9	H0Y720;A0A024R1T4;Q9UPQ9	2;2;2	2;2;2	2;2;2	Trinucleotide repeat-containing gene 6B protein	TNRC6B	;;	3	2	2	2	1	1	1	1	1	1	3	3	3	148.57	1391	1391;1527;1833	0	4.1667	8.6625	1.528	102.18	4	4	Linear	4.3789	NaN	2.5017	NaN	62.91	NaN	3	1	3	1	Plateau	Median	1.4	1.7	47348000	12878000	34470000	40121000
A0A024R1T5;P09543;B4DFN6;B4DI06;K7EN66;C9K0L8;K7ERZ0	A0A024R1T5;P09543;B4DFN6;B4DI06	5;5;3;3;1;1;1	5;5;3;3;1;1;1	5;5;3;3;1;1;1	2,3-cyclic-nucleotide 3-phosphodiesterase	CNP	;;;	7	5	5	5	5	0	5	0	5	0	21.7	21.7	21.7	45.098	401	401;421;186;298;120;144;153	0	18.904	0.7789	0.68463	15.56	3	2	Plateau	0.7789	NaN	0.68463	NaN	15.56	NaN	3	0	2	0	Plateau	Median	21.7	0	310240000	195850000	114390000	310240000
A0A024R1T9;Q4LE36;P53396;A0A024R1Y2;Q8N9C4;K7ESG8;K7EIE7	A0A024R1T9;Q4LE36;P53396;A0A024R1Y2;Q8N9C4	52;52;52;51;28;6;5	52;52;52;51;28;6;5	52;52;52;51;28;6;5	ATP-citrate synthase	ACLY;ACLY variant protein	;;;;	7	52	52	52	43	43	43	43	43	43	51.4	51.4	51.4	120.84	1101	1101;1137;1101;1091;701;109;133	0	244.34	0.58609	1.2747	44.987	161	77	Leave out requantified	1.3649	0.5604	0.78456	1.3384	76.518	13.786	111	50	64	13	Leave out requantified	Leave out requantified	45.7	41.9	23314000000	12402000000	10912000000	20820000000
A0A024R1U0;P46060;B4DY16;B4E0U0;H0Y4Q3;Q9BSK3;B0QYT5;B0QYT4;B0QYT6;Q8WUS7	A0A024R1U0;P46060;B4DY16;B4E0U0	23;23;17;12;8;7;5;5;2;2	23;23;17;12;8;7;5;5;2;2	23;23;17;12;8;7;5;5;2;2	Ran GTPase-activating protein 1	RANGAP1	;;;	10	23	23	23	18	13	18	13	18	13	53.3	53.3	53.3	63.541	587	587;587;532;373;253;213;100;133;37;60	0	117.79	0.61125	0.98113	24.961	41	25	Leave out requantified	0.80809	0.47998	0.73406	1.1954	15.771	22.611	23	18	18	7	Leave out requantified	Leave out requantified	43.3	28.1	4531100000	2635100000	1896000000	3524600000
A0A158RUX1;A0A024R1W9;A0A024R1U1;Q9P2W1;K7ERB6;K7EQS1;K7ELD8;K7EK12	A0A158RUX1;A0A024R1W9;A0A024R1U1;Q9P2W1;K7ERB6;K7EQS1	4;4;4;4;3;2;1;1	4;4;4;4;3;2;1;1	4;4;4;4;3;2;1;1	Homologous-pairing protein 2 homolog	PSMC3IP	;;;;;	8	4	4	4	2	2	2	2	2	2	22.1	22.1	22.1	24.906	217	217;254;266;217;154;116;84;85	0	21.23	0.58759	0.82256	108.31	2	2	Median	NaN	NaN	NaN	NaN	NaN	NaN	1	1	1	1	Median	Median	11.1	11.1	195500000	148610000	46892000	71792000
A0A024R1U2;Q7RTV0	A0A024R1U2;Q7RTV0	8;8	8;8	8;8	PHD finger-like domain-containing protein 5A	PHF5A	;	2	8	8	8	7	6	7	6	7	6	70	70	70	12.405	110	110;110	0	48.643	0.42773	0.83726	42.366	21	11	Leave out requantified	1.1971	0.26904	1.3263	0.64728	15.743	7.3028	10	11	6	5	Leave out requantified	Leave out requantified	69.1	56.4	6182500000	2789100000	3393400000	5389600000
A0A024R1U4;P51148;K7ERI8;K7ERQ8;F8VVK3;K7ENY4;F8VWU4;F8VVZ0;F8VSF8;K7EIP6;F8VPW9;F8VWZ7	A0A024R1U4;P51148;K7ERI8;K7ERQ8;F8VVK3	9;9;6;6;5;4;3;3;2;1;1;1	6;6;3;3;2;2;1;0;1;1;0;0	6;6;3;3;2;2;1;0;1;1;0;0	Ras-related protein Rab-5C	RAB5C	;;;;	12	9	6	6	9	8	6	5	6	5	54.2	39.4	39.4	23.482	216	216;216;161;282;124;150;91;100;74;27;73;79	0	74.275	0.66574	1.4223	20.691	17	7	Leave out requantified	2.0626	0.57057	1.771	1.184	70.553	13.512	9	8	5	2	Leave out requantified	Leave out requantified	54.2	47.7	4521500000	2357000000	2164500000	3353600000
E4W6B6;B2R4D8;A0A024R1V4;P61353;K7ELC7;K7EQQ9;Q6LCU2;K7ERY7	E4W6B6;B2R4D8;A0A024R1V4;P61353;K7ELC7	9;9;9;9;7;4;2;2	9;9;9;9;7;4;2;2	9;9;9;9;7;4;2;2	60S ribosomal protein L27	RPL27	;;;;	8	9	9	9	6	9	6	9	6	9	54	54	54	14.257	126	126;136;136;136;144;80;40;40	0	40.464	0.49709	0.65423	65.752	54	19	Leave out requantified	1.0245	0.33698	1.0625	0.70732	35.004	68.697	29	25	13	6	Leave out requantified	Leave out requantified	46.8	54	32212000000	15849000000	16364000000	24456000000
A0A024R1W3;Q96AY3;B4DJJ5;Q6ZME7;Q658U4;Q8NAG5;K7ELI6;K7ESG6;C9JPC3;K7EM43;H0Y827	A0A024R1W3;Q96AY3;B4DJJ5;Q6ZME7;Q658U4;Q8NAG5	5;5;4;4;4;3;2;2;1;1;1	4;4;3;3;3;2;1;1;0;1;1	4;4;3;3;3;2;1;1;0;1;1	Peptidyl-prolyl cis-trans isomerase FKBP10	FKBP10;DKFZp666D193	;;;;;	11	5	4	4	1	5	1	4	1	4	9.3	8.1	8.1	64.244	582	582;582;510;543;582;470;171;172;81;147;386	0	5.5143	0.53612	0.63103	96.078	4	4	Median	1.4978	0.14638	1.008	0.28772	51.647	96.474	2	2	2	2	Median	Median	2.1	9.3	330600000	180820000	149790000	221770000
A0A024R1W6;Q8N138;J3KTF9;J3QRM9;F8VXD5	A0A024R1W6;Q8N138;J3KTF9;J3QRM9	3;3;2;2;1	1;1;0;1;0	1;1;0;1;0	ORM1-like protein 3	ORMDL3	;;;	5	3	1	1	2	3	0	1	0	1	21.6	9.8	9.8	17.494	153	153;153;102;129;119	0	3.2568	NaN	NaN	NaN	1	0	Median	NaN	NaN	NaN	NaN	NaN	NaN	0	1	0	0	Median	Median	11.8	21.6	38159000	19844000	18315000	0
A0A024R1X3;Q9BRG1;K7ENE3;K7EKV4;K7EP45	A0A024R1X3;Q9BRG1;K7ENE3;K7EKV4	10;10;7;5;1	10;10;7;5;1	10;10;7;5;1	Vacuolar protein-sorting-associated protein 25	VPS25	;;;	5	10	10	10	8	8	8	8	8	8	65.9	65.9	65.9	20.747	176	176;176;108;111;99	0	65.343	0.62962	1.057	39.046	18	4	Leave out requantified	0.82631	0.5801	0.78984	1.15	47.035	20.227	8	10	2	2	Leave out requantified	Leave out requantified	57.4	46	2199500000	1155700000	1043800000	1577900000
K7ELY9;E7EV84;B4DQ36;W0FFG4;B4DS82;Q53F78;A0A024R1X5;Q14457;K7ER46;K7EN35	K7ELY9;E7EV84;B4DQ36;W0FFG4;B4DS82;Q53F78;A0A024R1X5;Q14457	3;3;3;3;3;3;3;3;1;1	3;3;3;3;3;3;3;3;1;1	3;3;3;3;3;3;3;3;1;1	Beclin-1	BECN1	;;;;;;;	10	3	3	3	2	2	2	2	2	2	15.7	15.7	15.7	26.784	229	229;279;279;355;363;450;450;450;132;176	0	4.103	0.21616	0.37883	32.004	2	2	Median	NaN	0.21616	NaN	0.37883	NaN	32.004	0	2	0	2	Median	Median	11.4	8.7	21874000	16703000	5171100	0
A0A0S2Z487;A0A024R1X8;P14923;A0A0S2Z495;Q7KZ86	A0A0S2Z487;A0A024R1X8;P14923	34;34;34;15;6	34;34;34;15;6	19;19;19;13;4	Junction plakoglobin	JUP	;;	5	34	34	19	28	28	28	28	16	14	57.9	57.9	36.8	81.744	745	745;745;745;334;171	0	200.9	1.7011	3.7232	51.868	95	61	Leave out requantified	0.68314	1.7011	0.48803	3.7232	67.587	42.848	47	48	39	22	Leave out requantified	Leave out requantified	50.1	45.5	11321000000	8089300000	3231600000	8372500000
B3KVB0;K7ESN3;A0A024R1Y7;Q8N2G8	B3KVB0;K7ESN3;A0A024R1Y7;Q8N2G8	2;2;2;2	2;2;2;2	2;2;2;2	GH3 domain-containing protein	GHDC;LGP1	;;;	4	2	2	2	1	2	1	2	1	2	4.2	4.2	4.2	50.965	474	474;479;530;530	0	3.4503	NaN	NaN	NaN	0	0	Median	NaN	NaN	NaN	NaN	NaN	NaN	0	0	0	0	Median	Median	1.7	4.2	0	0	0	0
A0A024R1Z6;Q99536;B3KUF8;K7ESA3;K7ERT7;K7ENX2;K7EM19;K7EJM4;K7ER81	A0A024R1Z6;Q99536;B3KUF8	17;17;12;7;6;4;4;2;1	17;17;12;7;6;4;4;2;1	17;17;12;7;6;4;4;2;1	Synaptic vesicle membrane protein VAT-1 homolog	VAT1	;;	9	17	17	17	16	13	16	13	16	13	67.7	67.7	67.7	41.92	393	393;393;300;125;146;151;154;30;92	0	252.44	1.7959	1.472	33.934	55	31	Leave out requantified	1.8964	0.094592	1.7652	0.21757	25.816	18.936	40	15	19	12	Leave out requantified	Leave out requantified	65.9	55.7	13943000000	6191000000	7751800000	11400000000
A0A024R201;Q9UNM6;Q53GN6;B2RBM7;Q9Y6E3;J3KNQ3;A0A087WUL9;B4DJ66;E9PL38;H0YD73;Q9UNM7;E9PQG3;Q5HYL3;E9PPD2;F8W8J6	A0A024R201;Q9UNM6;Q53GN6;B2RBM7;Q9Y6E3;J3KNQ3;A0A087WUL9;B4DJ66;E9PL38	27;25;24;24;23;22;22;21;14;12;9;6;5;4;3	27;25;24;24;23;22;22;21;14;12;9;6;5;4;3	27;25;24;24;23;22;22;21;14;12;9;6;5;4;3	26S proteasome non-ATPase regulatory subunit 13	PSMD13	;;;;;;;;	15	27	27	27	25	23	25	23	25	23	83.2	83.2	83.2	42.918	376	376;376;376;376;377;349;377;311;263;221;160;113;72;70;72	0	211.07	0.88346	0.80545	32.42	70	20	Leave out requantified	1.2152	0.45535	1.0766	0.61324	22.862	13.979	45	25	13	7	Leave out requantified	Leave out requantified	77.1	70.7	26168000000	12767000000	13402000000	21558000000
V9HWJ8;A0A024R203;P61289;K9J957;Q6FHK7;B3KQ25;K7ESG5;A0A087WTV2;J7FRP4;K7ENH2;K7EMD0;K7EPX6;K7EKR3;B7Z8D3	V9HWJ8;A0A024R203;P61289;K9J957;Q6FHK7;B3KQ25;K7ESG5;A0A087WTV2;J7FRP4;K7ENH2	14;14;14;13;13;11;11;10;8;7;4;4;4;3	14;14;14;13;13;11;11;10;8;7;4;4;4;3	14;14;14;13;13;11;11;10;8;7;4;4;4;3	Proteasome activator complex subunit 3	HEL-S-283;PSME3	;;;;;;;;;	14	14	14	14	11	10	11	10	11	10	45.3	45.3	45.3	29.506	254	254;265;254;231;254;193;198;170;170;179;96;110;118;130	0	109.28	1.0216	0.98033	69.417	41	18	Leave out requantified	1.2978	0.24227	1.2661	0.58218	50.466	28.367	29	12	13	5	Leave out requantified	Leave out requantified	45.3	40.2	7697900000	3636900000	4061000000	6062100000
K7EIY6;A0A024R206;Q9BV68;U3KQF4;A8K0Q1;O60372;Q9NPN4	K7EIY6;A0A024R206;Q9BV68;U3KQF4;A8K0Q1	3;3;3;2;2;1;1	3;3;3;2;2;1;1	3;3;3;2;2;1;1	E3 ubiquitin-protein ligase RNF126	RNF126	;;;;	7	3	3	3	3	1	3	1	3	1	16.6	16.6	16.6	30.785	283	283;311;326;74;311;103;163	0	10.887	1.1852	1.1768	66.869	3	1	Median	1.8002	NaN	1.6717	NaN	49.655	NaN	2	1	1	0	Median	Median	16.6	3.2	456780000	167140000	289650000	383130000
A0A024R210;H7BYV1;E9PQN9;Q6IBB0;H9NL12;P13164;Q01629	A0A024R210;H7BYV1;E9PQN9;Q6IBB0;H9NL12;P13164;Q01629	4;2;2;2;2;2;2	4;2;2;2;2;2;2	2;0;0;0;0;0;0	Interferon-induced transmembrane protein 1;Interferon-induced transmembrane protein 2	IFITM1;IFITM2;IFITM3	;;;;;;	7	4	4	2	4	4	4	4	2	2	30.4	30.4	16.8	13.938	125	125;74;112;132;133;125;132	0	58.657	2.1402	2.2362	37.873	13	9	Leave out requantified	2.3836	0.082803	2.6783	0.16957	41.91	82.286	7	6	4	5	Median	Median	30.4	30.4	3613300000	1568100000	2045200000	2898300000
A0A024R222;B4DHQ3;Q9Y617;A0A024R280;B4DHX7;A9LS35	A0A024R222;B4DHQ3;Q9Y617;A0A024R280	22;22;22;20;8;1	22;22;22;20;8;1	22;22;22;20;8;1	Phosphoserine aminotransferase	PSAT1	;;;	6	22	22	22	21	21	21	21	21	21	70	70	70	40.422	370	370;415;370;324;194;20	0	270.23	2.0993	1.7273	47.346	110	56	Leave out requantified	2.6398	0.10851	2.0489	0.17383	18.35	17.608	61	49	20	36	Leave out requantified	Leave out requantified	68.4	70	44204000000	17773000000	26431000000	35866000000
A0A024R228;Q6IBN1;P61978;Q5EC54;B4DFF1;B3KU16;S4R457;S4R359	A0A024R228;Q6IBN1;P61978;Q5EC54;B4DFF1	27;27;27;25;24;10;5;5	27;27;27;25;24;10;5;5	2;2;2;2;2;0;0;0	Heterogeneous nuclear ribonucleoprotein K	HNRPK;HNRNPK	;;;;	8	27	27	2	22	23	22	23	2	0	61.6	61.6	8	51.218	463	463;464;463;464;459;223;77;100	0	323.31	0.6107	0.91699	50.904	259	125	Leave out requantified	1.3856	0.43036	0.98058	0.94304	78.279	14.964	188	71	98	27	Leave out requantified	Leave out requantified	53.3	52.5	112200000000	62380000000	49820000000	92618000000
A0A024R229;Q9UHN6;B4E1B9;B4DTX3;B3KNL9;F5H6B2;H3BLY0	A0A024R229;Q9UHN6;B4E1B9	8;8;4;3;2;2;1	8;8;4;3;2;2;1	8;8;4;3;2;2;1	Transmembrane protein 2	TMEM2	;;	7	8	8	8	5	4	5	4	5	4	8.6	8.6	8.6	154.37	1383	1383;1383;376;657;217;580;178	0	15.11	0.76545	1.1059	29.87	9	3	Leave out requantified	1.0948	0.68524	1.7376	1.1615	51.663	21.462	5	4	2	1	Linear	Leave out requantified	6.3	3.3	312010000	159070000	152930000	224450000
A0A024R233;B7Z2R3;A0A024R225;U3KQJ2;B1AN86	A0A024R233;B7Z2R3;A0A024R225	29;25;25;2;2	28;24;24;2;2	1;1;1;0;0		TJP2	;;	5	29	28	1	11	24	11	23	0	1	31.6	30.9	0.9	133.97	1190	1190;1020;1043;134;161	0	57.37	0.82654	1.6916	55.61	30	13	Leave out requantified	0.25243	0.82699	0.23471	1.6945	120.2	29.758	7	23	6	7	Median	Leave out requantified	13.9	23.6	1498700000	948380000	550320000	724160000
A0A024R235;Q5VYS8;Q5VYT0;Q5VYS9	A0A024R235;Q5VYS8;Q5VYT0	3;3;2;1	3;3;2;1	3;3;2;1	Terminal uridylyltransferase 7	ZCCHC6	;;	4	3	3	3	2	1	2	1	2	1	2.5	2.5	2.5	166.97	1457	1457;1495;124;168	0.0036434	1.977	0.7086	0.73368	85.916	2	2	Median	NaN	NaN	NaN	NaN	NaN	NaN	1	1	1	1	Median	Median	1.9	0.6	39356000	16647000	22709000	33601000
A0A024R238;Q96RL7;A0A024R223;B3KW31;H0Y7P8	A0A024R238;Q96RL7;A0A024R223	37;37;36;8;3	37;37;36;8;3	37;37;36;8;3	Vacuolar protein sorting-associated protein 13A	VPS13A	;;	5	37	37	37	37	1	37	1	37	1	18.4	18.4	18.4	340.08	2995	2995;3174;2986;847;383	0	80.441	2.313	0.99197	33.212	34	30	Leave out requantified	2.313	NaN	0.99197	NaN	33.212	NaN	34	0	30	0	Leave out requantified	Median	18.4	0.4	921230000	254720000	666510000	921230000
A0A024R240;P50148;G9FP35;B1AM21;G3V1P7;B7Z581;B4DEJ3;E9PC54;Q8N652;Q8IY73;P19086;Q03113	A0A024R240;P50148;G9FP35;B1AM21	10;10;9;5;3;3;1;1;1;1;1;1	10;10;9;5;3;3;1;1;1;1;1;1	5;5;5;4;0;0;0;0;0;0;0;0	Guanine nucleotide-binding protein G(q) subunit alpha	GNAQ	;;;	12	10	10	5	8	5	8	5	5	3	40.7	40.7	21.2	42.142	359	359;359;359;170;157;157;303;305;355;355;355;381	0	35.776	0.79779	1.1276	39.194	12	7	Leave out requantified	1.2664	0.40941	1.1276	0.63472	52.632	37.841	7	5	4	3	Leave out requantified	Median	35.4	18.9	1708300000	823770000	884490000	1439200000
A0A024R254;Q9Y5V3;Q8TEN0	A0A024R254;Q9Y5V3;Q8TEN0	4;4;2	3;3;2	3;3;2	Melanoma-associated antigen D1	MAGED1;FLJ00163	;;	3	4	3	3	2	3	1	2	1	2	5.9	4.4	4.4	86.178	778	778;778;521	0	17.043	0.27553	0.59925	47.135	3	0	Leave out requantified	NaN	0.33899	NaN	0.63973	NaN	9.2451	1	2	0	0	Median	Median	2.6	4.9	115320000	85836000	29485000	28204000
A0A024R258;B3KNI8;B3KNI2;Q9UMX0;Q59FJ2;H0YDS0;D3DVA8	A0A024R258;B3KNI8;B3KNI2;Q9UMX0;Q59FJ2	6;6;6;6;3;2;2	3;3;3;3;2;1;1	2;2;2;2;1;0;0	Ubiquilin-1	UBQLN1	;;;;	7	6	3	2	5	3	3	2	2	1	12.5	6.4	3.6	59.219	561	561;589;589;589;325;157;423	0	19.91	1.1294	0.94961	19.301	6	1	Leave out requantified	1.4856	NaN	1.0216	NaN	8.9706	NaN	5	1	1	0	Leave out requantified	Median	10.7	5.9	1006000000	514900000	491130000	807650000
A0A087WXM6;J3QQT2;J3KRX5;A0A024R261;A0A0A6YYL6;P18621;J3QLC8;A0A0A0MRF8;J3KRB3;A0A087WWH0;J3QS96;A0A087WY81;J3KSJ0;A4D1R6;A4D1R5	A0A087WXM6;J3QQT2;J3KRX5;A0A024R261;A0A0A6YYL6;P18621;J3QLC8;A0A0A0MRF8;J3KRB3;A0A087WWH0;J3QS96	11;11;11;11;11;11;10;10;8;8;8;5;2;2;2	11;11;11;11;11;11;10;10;8;8;8;5;2;2;2	11;11;11;11;11;11;10;10;8;8;8;5;2;2;2	60S ribosomal protein L17	RPL17;hCG_24487;RPL17-C18orf32	;;;;;;;;;;	15	11	11	11	9	9	9	9	9	9	58.6	58.6	58.6	19.586	169	169;171;174;184;228;184;174;190;129;131;138;97;56;102;282	0	96.132	0.90856	1.0379	29.714	84	41	Leave out requantified	1.0657	0.4209	1.1404	0.92016	77.35	11.885	56	28	28	13	Leave out requantified	Leave out requantified	51.5	43.2	20250000000	10560000000	9689200000	12684000000
A0A024R275;Q969G6;B2RDZ2;H7C4G0	A0A024R275;Q969G6;B2RDZ2	4;4;3;1	4;4;3;1	4;4;3;1	Riboflavin kinase	RFK	;;	4	4	4	4	3	1	3	1	3	1	32.7	32.7	32.7	18.41	162	162;155;162;120	0	21.024	0.93568	1.1907	53.916	5	1	Leave out requantified	0.90304	NaN	1.0874	NaN	35.99	NaN	4	1	1	0	Median	Median	25.9	6.8	344410000	180850000	163560000	319420000
Q9HBQ7;B3KQK4;A5PLM9;A0A024R276;P07711	Q9HBQ7;B3KQK4;A5PLM9;A0A024R276;P07711	2;2;2;2;2	2;2;2;2;2	2;2;2;2;2	Cathepsin L1;Cathepsin L1 heavy chain;Cathepsin L1 light chain	CTSL;CTSL1	;;;;	5	2	2	2	2	0	2	0	2	0	9.9	9.9	9.9	16.838	151	151;333;333;333;333	0	15.815	NaN	NaN	NaN	0	0	Median	NaN	NaN	NaN	NaN	NaN	NaN	0	0	0	0	Median	Median	9.9	0	0	0	0	0
A0A024R277;O15269;Q6NUL7;Q59EQ4;B4DR90	A0A024R277;O15269;Q6NUL7;Q59EQ4	8;8;6;5;3	8;8;6;5;3	8;8;6;5;3	Serine palmitoyltransferase 1	SPTLC1	;;;	5	8	8	8	7	1	7	1	7	1	19.7	19.7	19.7	52.743	473	473;473;513;262;181	0	18.2	0.86925	0.59411	22.241	8	2	Leave out requantified	0.89236	NaN	0.58316	NaN	20.581	NaN	7	1	2	0	Leave out requantified	Median	18	1.7	1960900000	973540000	987400000	1928300000
B4DHX2;A0A024R288;J3KNS1;Q9UPW5	B4DHX2;A0A024R288;J3KNS1;Q9UPW5	1;1;1;1	1;1;1;1	1;1;1;1	Cytosolic carboxypeptidase 1	AGTPBP1	;;;	4	1	1	1	1	0	1	0	1	0	1.7	1.7	1.7	72.605	643	643;1186;1278;1226	0.0078464	1.5609	NaN	NaN	NaN	0	0	Median	NaN	NaN	NaN	NaN	NaN	NaN	0	0	0	0	Median	Median	1.7	0	0	0	0	0
A0A024R292;Q06136;K7EQS7;K7ERC8	A0A024R292;Q06136;K7EQS7;K7ERC8	2;2;1;1	2;2;1;1	2;2;1;1	3-ketodihydrosphingosine reductase	FVT1;KDSR	;;;	4	2	2	2	2	2	2	2	2	2	11.4	11.4	11.4	36.187	332	332;332;155;203	0	3.3909	0.27674	0.4654	109.05	2	2	Median	NaN	0.27674	NaN	0.4654	NaN	109.05	0	2	0	2	Median	Median	11.4	11.4	121180000	107530000	13656000	48753000
A0A024R297;Q9Y657;Q5JUX0	A0A024R297;Q9Y657;Q5JUX0	2;2;1	2;2;1	2;2;1	Spindlin-1;Spindlin-3	SPIN;SPIN1;SPIN3	;;	3	2	2	2	1	1	1	1	1	1	10.3	10.3	10.3	29.6	262	262;262;258	0	6.4608	0.7612	1.0413	21.369	2	0	Median	NaN	NaN	NaN	NaN	NaN	NaN	1	1	0	0	Median	Median	6.5	3.8	113550000	57004000	56546000	87580000
A6NL93;Q6NSG7;Q3B790;D3DWY4;A6NEL0;A0A024R2A3;P05114	A6NL93;Q6NSG7;Q3B790;D3DWY4;A6NEL0;A0A024R2A3;P05114	1;1;1;1;1;1;1	1;1;1;1;1;1;1	1;1;1;1;1;1;1	Non-histone chromosomal protein HMG-14	HMGN1;hCG_17955;hCG_1979072	;;;;;;	7	1	1	1	0	1	0	1	0	1	14.4	14.4	14.4	9.5355	90	90;100;100;100;116;126;100	0	3.0072	NaN	NaN	NaN	1	0	Median	NaN	NaN	NaN	NaN	NaN	NaN	0	1	0	0	Median	Median	0	14.4	32157000	17042000	15115000	0
B2R774;A0A024R2A7;P49257;A0PJ85;B4DVV0	B2R774;A0A024R2A7;P49257	11;11;11;3;2	1;1;1;1;1	1;1;1;1;1	Protein ERGIC-53	LMAN1	;;	5	11	1	1	8	9	0	1	0	1	31.4	6.3	6.3	57.518	510	510;510;510;311;223	1	-2	NaN	NaN	NaN	1	0	Median	NaN	NaN	NaN	NaN	NaN	NaN	0	1	0	0	Median	Median	19.6	29.6	84703000	51219000	33485000	0
B2RD46;A0A024R2B0;Q96ES0;A0A075B768	B2RD46;A0A024R2B0;Q96ES0	7;7;5;2	2;2;0;0	2;2;0;0		KIAA1468	;;	4	7	2	2	5	2	1	1	1	1	11.7	3.1	3.1	96.992	860	860;894;860;255	0	3.4638	NaN	NaN	NaN	1	1	Median	NaN	NaN	NaN	NaN	NaN	NaN	1	0	1	0	Median	Median	9.2	2.6	50486000	10801000	39686000	50486000
A8K5D8;A8K4G7;A0A024R2C5;O75351;K7EL71;K7EKZ3;Q6PJZ4;B3KNH6;Q6PIW4	A8K5D8;A8K4G7;A0A024R2C5;O75351	13;13;13;13;3;3;2;1;1	13;13;13;13;3;3;2;1;1	9;9;9;9;3;3;2;0;0	Vacuolar protein sorting-associated protein 4B	VPS4B	;;;	9	13	13	9	11	6	11	6	8	4	36.5	36.5	28.4	49.23	444	444;444;444;444;111;128;81;674;674	0	33.645	0.87547	1.0363	25.603	17	5	Leave out requantified	0.95874	0.6525	0.79859	1.3221	23.396	23.768	11	6	3	2	Leave out requantified	Leave out requantified	32.4	17.3	2264300000	1205100000	1059200000	1961400000
B4DQT8;A0A024R2D4;Q9NVJ2;B4E1J8	B4DQT8;A0A024R2D4;Q9NVJ2;B4E1J8	9;9;9;8	3;3;3;2	3;3;3;2	ADP-ribosylation factor-like protein 8B	ARL8B	;;;	4	9	3	3	8	7	3	3	3	3	58.8	16.9	16.9	20.598	177	177;186;186;238	0	14.773	0.66895	0.90631	0.78048	5	1	Leave out requantified	1.2064	0.38585	1.044	0.8476	12.095	20.855	2	3	0	1	Median	Median	50.3	53.7	809870000	412060000	397810000	515330000
A0A024R2E9;B3KQM6;B2RB57;O95352;C9JE55;C9J415;C9JFF4;B4DQK1	A0A024R2E9;B3KQM6;B2RB57;O95352;C9JE55;C9J415;C9JFF4;B4DQK1	2;2;2;2;1;1;1;1	2;2;2;2;1;1;1;1	2;2;2;2;1;1;1;1	Ubiquitin-like modifier-activating enzyme ATG7	ATG7	;;;;;;;	8	2	2	2	1	1	1	1	1	1	3.3	3.3	3.3	77.003	695	695;703;703;703;126;152;176;681	0	6.1092	0.90437	0.63113	31.19	2	1	Median	0.90437	NaN	0.63113	NaN	31.19	NaN	2	0	1	0	Median	Median	2.2	1.2	67182000	36262000	30920000	67182000
A0A024R2F4;Q9BV44;H7C3J3;H7C0R6;C9J9V2	A0A024R2F4;Q9BV44;H7C3J3	9;9;5;3;1	9;9;5;3;1	9;9;5;3;1	THUMP domain-containing protein 3	THUMPD3	;;	5	9	9	9	8	5	8	5	8	5	21.5	21.5	21.5	57.002	507	507;507;269;232;123	0	17.765	2.5666	1.5061	115.06	11	10	Median	3.2784	0.13997	2.3188	0.28209	31.205	31.881	6	5	5	5	Median	Median	19.3	11.8	725920000	229170000	496750000	601180000
A0A024R2I5;A0A024R2F8;Q8N4Q1	A0A024R2I5;A0A024R2F8;Q8N4Q1	2;2;2	2;2;2	2;2;2	Mitochondrial intermembrane space import and assembly protein 40	CHCHD4	;;	3	2	2	2	2	0	2	0	2	0	26.8	26.8	26.8	15.996	142	142;155;142	0	6.5634	1.014	1.0877	28.581	2	1	Median	1.014	NaN	1.0877	NaN	28.581	NaN	2	0	1	0	Median	Median	26.8	0	226320000	70611000	155710000	226320000
A0A024R2F9;Q9BTV4;Q8TEP9;A0A0S2Z5N2;V9GY05	A0A024R2F9;Q9BTV4;Q8TEP9;A0A0S2Z5N2	12;12;9;9;1	12;12;9;9;1	12;12;9;9;1	Transmembrane protein 43	TMEM43;FLJ00144	;;;	5	12	12	12	8	8	8	8	8	8	39.5	39.5	39.5	44.875	400	400;400;255;269;133	0	39.603	0.72401	0.86735	46.229	15	3	Leave out requantified	0.58071	0.99287	0.50867	1.5107	12.48	13.374	8	7	3	0	Leave out requantified	Leave out requantified	24.8	30.8	1548800000	885760000	663040000	932690000
A0A024R2G2;Q9BXW9;H7BZJ7	A0A024R2G2;Q9BXW9	38;38;15	38;38;15	38;38;15	Fanconi anemia group D2 protein	FANCD2	;	3	38	38	38	24	29	24	29	24	29	33.6	33.6	33.6	164.13	1451	1451;1451;749	0	144.65	0.55665	0.66786	53.459	54	41	Leave out requantified	2.3525	0.27021	1.5304	0.48721	50.561	40.723	25	29	19	22	Leave out requantified	Leave out requantified	23.8	21.9	2259500000	1007300000	1252200000	1309100000
D3YTB1;A0A024R2G7;F8W727;P62910;D3YTI8;A0A090N8E7	D3YTB1;A0A024R2G7;F8W727;P62910	13;13;13;13;2;1	13;13;13;13;2;1	13;13;13;13;2;1	60S ribosomal protein L32	RPL32	;;;	6	13	13	13	8	11	8	11	8	11	55.6	55.6	55.6	15.616	133	133;135;153;135;62;132	0	40.39	0.44289	1.0158	34.501	47	18	Leave out requantified	1.2294	0.38624	1.0104	0.8438	53.027	13.711	33	14	12	6	Leave out requantified	Leave out requantified	51.9	55.6	16837000000	9294600000	7542500000	14364000000
A0A024R2G8;O15084;B4DIW9;B7Z6Z7;Q53T07;B3KWN0;Q8NB46	A0A024R2G8;O15084;B4DIW9	9;9;5;1;1;1;1	9;9;5;1;1;1;1	8;8;4;0;0;1;1	Serine/threonine-protein phosphatase 6 regulatory ankyrin repeat subunit A	ANKRD28	;;	7	9	9	8	9	0	9	0	8	0	14.8	14.8	13	112.96	1053	1053;1053;722;507;525;1076;1076	0	19.731	0.89396	0.5113	45.545	9	7	Median	0.89396	NaN	0.5113	NaN	45.545	NaN	9	0	7	0	Median	Median	14.8	0	839790000	443320000	396470000	839790000
U3KQU8;A0A024R2G9;C9JLB7;B4DQJ7;Q96HP4	U3KQU8;A0A024R2G9;C9JLB7;B4DQJ7;Q96HP4	3;3;3;3;3	3;3;3;3;3	3;3;3;3;3	Oxidoreductase NAD-binding domain-containing protein 1	OXNAD1	;;;;	5	3	3	3	2	1	2	1	2	1	12.5	12.5	12.5	34.725	311	311;312;330;330;312	0.0038388	1.9186	1.0161	1.263	72.407	2	2	Median	NaN	NaN	NaN	NaN	NaN	NaN	1	1	1	1	Median	Median	9	3.5	74534000	26593000	47941000	58152000
B9A6K1;A0A024R2J9;A0A024R2H0;Q92609;C9J3F6;C9K0P2;C9J397;C9JWX0;C9JW04;C9JDR8	B9A6K1;A0A024R2J9;A0A024R2H0;Q92609;C9J3F6	3;3;3;3;2;1;1;1;1;1	3;3;3;3;2;1;1;1;1;1	3;3;3;3;2;1;1;1;1;1	TBC1 domain family member 5	TBC1D5	;;;;	10	3	3	3	2	1	2	1	2	1	4.2	4.2	4.2	89.003	795	795;795;795;795;593;110;129;140;142;183	0	7.3755	NaN	NaN	NaN	1	1	Median	NaN	NaN	NaN	NaN	NaN	NaN	0	1	0	1	Median	Median	2.8	1.4	32720000	22619000	10101000	17178000
C9J7Z4;B7Z355;A8K568;A0A024R2H2;Q8NCE0	C9J7Z4;B7Z355;A8K568;A0A024R2H2;Q8NCE0	1;1;1;1;1	1;1;1;1;1	1;1;1;1;1	tRNA-splicing endonuclease subunit Sen2	TSEN2	;;;;	5	1	1	1	1	0	1	0	1	0	2.9	2.9	2.9	43.174	378	378;438;465;465;465	0.0078822	1.6034	NaN	NaN	NaN	0	0	Median	NaN	NaN	NaN	NaN	NaN	NaN	0	0	0	0	Median	Median	2.9	0	0	0	0	0
A0A024R2H7;Q96Q11;C9JRS7;F8W8C3	A0A024R2H7;Q96Q11	4;4;1;1	4;4;1;1	4;4;1;1	CCA tRNA nucleotidyltransferase 1, mitochondrial	TRNT1	;	4	4	4	4	4	0	4	0	4	0	9.4	9.4	9.4	50.143	434	434;434;62;65	0	4.9213	2.8562	2.1353	53.848	3	3	Plateau	2.8562	NaN	2.1353	NaN	53.848	NaN	3	0	3	0	Plateau	Median	9.4	0	269220000	84950000	184270000	269220000
A0A024R2K1;P20339;A0A0A1HAN9;F8WCY6;F8WD79	A0A024R2K1;P20339;A0A0A1HAN9	10;10;6;2;2	10;10;6;2;2	7;7;5;1;1	Ras-related protein Rab-5A	RAB5A	;;	5	10	10	7	8	9	8	9	5	6	67	67	52.1	23.658	215	215;215;215;62;65	0	64.674	0.57277	1.1577	26.022	27	7	Leave out requantified	0.73035	0.51419	0.62905	1.1684	72.868	6.2574	15	12	5	2	Leave out requantified	Leave out requantified	54.9	54	7596300000	4042000000	3554300000	5524100000
C9J2P0;A0A024R2K3;P51965	C9J2P0;A0A024R2K3;P51965	3;3;3	2;2;2	1;1;1	Ubiquitin-conjugating enzyme E2 E1	UBE2E1	;;	3	3	2	1	2	1	2	0	1	0	33.3	27.9	15.6	16.21	147	147;193;193	0	23.862	NaN	NaN	NaN	0	0	Median	NaN	NaN	NaN	NaN	NaN	NaN	0	0	0	0	Median	Median	27.9	5.4	51883000	0	51883000	51883000
A0A024R2L1;Q8TAF3;C9JC24	A0A024R2L1;Q8TAF3	7;7;1	7;7;1	7;7;1	WD repeat-containing protein 48	WDR48	;	3	7	7	7	5	3	5	3	5	3	14	14	14	76.21	677	677;677;162	0	23.931	1.2236	1.0329	23.868	8	6	Median	1.3721	0.3752	1.0356	0.72672	22.967	23.375	5	3	4	2	Median	Median	10.9	5.3	687250000	308640000	378610000	606410000
C9JDE9;A0A024R2M6;P09110;Q8NCW8;B4DEN6;H7C131;H0Y4D4;A0A140VJX0;F2Z2Q6;F2Z3P7;B4E072;O43203;B4DVF4	C9JDE9;A0A024R2M6;P09110;Q8NCW8;B4DEN6;H7C131	5;5;5;4;4;3;2;2;1;1;1;1;1	5;5;5;4;4;3;2;2;1;1;1;1;1	5;5;5;4;4;3;2;2;1;1;1;1;1	3-ketoacyl-CoA thiolase, peroxisomal	ACAA1	;;;;;	13	5	5	5	4	3	4	3	4	3	22.5	22.5	22.5	40.269	383	383;424;424;326;356;290;237;331;113;121;126;132;153	0	10.298	0.47314	0.78354	113.77	5	3	Median	0.21108	0.66359	0.20551	1.0975	131.03	47.66	3	2	3	0	Median	Median	20.1	11	391420000	248820000	142610000	310230000
A0A024R2M7;O95747;C9JIG9	A0A024R2M7;O95747;C9JIG9	14;14;9	14;14;9	12;12;7	Serine/threonine-protein kinase OSR1	OXSR1	;;	3	14	14	12	7	13	7	13	6	11	32.6	32.6	29.4	58.022	527	527;527;468	0	46.042	0.51509	0.88419	48.96	22	4	Leave out requantified	1.2374	0.33322	1.1223	0.78067	42.79	35.808	10	12	1	3	Leave out requantified	Leave out requantified	16.3	30.7	2721800000	1325200000	1396500000	1903800000
C9JAW5;B2R4G1;A0A024R2M9;C9JNU6;Q9Y241	C9JAW5;B2R4G1;A0A024R2M9;C9JNU6;Q9Y241	2;2;2;2;2	2;2;2;2;2	2;2;2;2;2	HIG1 domain family member 1A, mitochondrial	HIGD1A	;;;;	5	2	2	2	2	1	2	1	2	1	50.6	50.6	50.6	8.8131	83	83;93;93;96;93	0	15.746	0.7709	1.0078	18.424	4	2	Median	1.1517	NaN	1.1046	NaN	17.089	NaN	3	1	2	0	Plateau	Median	50.6	21.7	354730000	168570000	186160000	257990000
A0A024R2N0;A0A087WY96;P31641;B4E140;Q59GD7;A0A087WYN0;H7C1B9;C9JPV1	A0A024R2N0;A0A087WY96;P31641;B4E140;Q59GD7;A0A087WYN0	3;3;3;2;2;2;1;1	3;3;3;2;2;2;1;1	3;3;3;2;2;2;1;1	Transporter;Sodium- and chloride-dependent taurine transporter	SLC6A6	;;;;;	8	3	3	3	3	0	3	0	3	0	5.9	5.9	5.9	70.057	622	622;721;620;359;367;460;95;109	0	4.0452	0.15476	0.10508	43.186	3	3	Median	0.15476	NaN	0.10508	NaN	43.186	NaN	3	0	3	0	Median	Median	5.9	0	152830000	139890000	12938000	152830000
C9J9K3;A0A024R2P0;A0A0C4DG17;P08865;Q96RS2;A0A024R7P5;F8WD59;A0A024RCF2	C9J9K3;A0A024R2P0;A0A0C4DG17;P08865;Q96RS2;A0A024R7P5	21;21;21;21;16;13;10;3	21;21;21;21;16;13;10;3	21;21;21;21;16;13;10;3	40S ribosomal protein SA	RPSA;LOC388524	;;;;;	8	21	21	21	19	18	19	18	19	18	73.4	73.4	73.4	29.404	263	263;295;300;295;295;199;116;161	0	323.31	0.8409	1.0006	30.8	118	38	Leave out requantified	1.2556	0.3883	1.1142	0.9328	54.014	21.195	80	38	27	11	Leave out requantified	Leave out requantified	71.5	73.4	73249000000	36448000000	36801000000	55320000000
A0A024R2P4;Q8NAT1	A0A024R2P4;Q8NAT1	1;1	1;1	1;1	Protein O-linked-mannose beta-1,4-N-acetylglucosaminyltransferase 2	C3orf39;POMGNT2	;	2	1	1	1	1	0	1	0	1	0	2.1	2.1	2.1	66.615	580	580;580	0	4.8841	NaN	NaN	NaN	1	0	Median	NaN	NaN	NaN	NaN	NaN	NaN	1	0	0	0	Median	Median	2.1	0	50388000	34251000	16138000	50388000
B4DIU0;B2RDZ9;A0A024R2P7;Q15024	B4DIU0;B2RDZ9;A0A024R2P7;Q15024	2;2;2;2	2;2;2;2	2;2;2;2	Exosome complex component RRP42	EXOSC7	;;;	4	2	2	2	1	1	1	1	1	1	16.5	16.5	16.5	17.925	164	164;291;291;291	0	3.4328	NaN	NaN	NaN	1	1	Median	NaN	NaN	NaN	NaN	NaN	NaN	1	0	1	0	Median	Median	7.3	9.1	355080000	268830000	86245000	355080000
A0A024R2Q2;Q96LR5;C9J180;F8WF15;F8W8F0	A0A024R2Q2;Q96LR5;C9J180;F8WF15;F8W8F0	4;4;3;2;2	2;2;2;2;2	2;2;2;2;2	Ubiquitin-conjugating enzyme E2 E2	UBE2E2	;;;;	5	4	2	2	1	3	0	2	0	2	25.9	12.9	12.9	22.255	201	201;201;164;89;92	0.00089127	2.4699	0.37757	0.78024	8.8438	2	2	Median	NaN	0.37757	NaN	0.78024	NaN	8.8438	0	2	0	2	Median	Median	9	16.9	18102000	13011000	5090500	0
B4DL06;A0A024R2Q3;P35222;B4DGU4;B5BU28;B4DSW9;G9GAG7;E9PDF9;E7EV28;E7EMJ5;C9IZ65	B4DL06;A0A024R2Q3;P35222;B4DGU4;B5BU28;B4DSW9	28;28;28;27;26;25;2;2;2;2;1	23;23;23;22;21;20;2;2;2;2;1	23;23;23;22;21;20;2;2;2;2;1	Catenin beta-1	CTNNB1	;;;;;	11	28	23	23	19	27	14	22	14	22	47.1	41.4	41.4	80.826	739	739;781;781;774;781;709;71;100;108;149;59	0	183.46	0.75516	1.3577	21.607	56	24	Leave out requantified	1.4639	0.69689	1.0483	1.4009	22.277	20.65	28	28	16	8	Leave out requantified	Leave out requantified	32.5	47.1	7709700000	3671300000	4038400000	4995300000
A0A024R2Q4;P61313;E7EQV9;E7ENU7;B4DLP4;E7EX53;B4DEN1;E7ERA2;Q96S84	A0A024R2Q4;P61313;E7EQV9;E7ENU7;B4DLP4	14;14;12;11;7;6;4;1;1	14;14;12;11;7;6;4;1;1	12;12;10;9;5;4;2;1;1	Ribosomal protein L15;60S ribosomal protein L15	RPL15	;;;;	9	14	14	12	14	12	14	12	12	10	46.6	46.6	38.7	24.146	204	204;204;174;175;164;133;108;59;204	0	92.364	0.71637	0.86345	22.496	85	30	Leave out requantified	0.9735	0.3714	0.86455	0.85472	36.964	22.717	64	21	26	4	Leave out requantified	Leave out requantified	46.6	43.1	32393000000	15693000000	16700000000	26841000000
A0A024R2Q8;Q9UHA2	A0A024R2Q8;Q9UHA2	5;5	5;5	5;5	SS18-like protein 2	SS18L2	;	2	5	5	5	5	0	5	0	5	0	76.6	76.6	76.6	8.8349	77	77;77	0	15.072	1.2758	1.5395	28.961	5	1	Leave out requantified	1.2758	NaN	1.5395	NaN	28.961	NaN	5	0	1	0	Leave out requantified	Median	76.6	0	246560000	107000000	139560000	246560000
A0A024R2T2;Q96AT1	A0A024R2T2;Q96AT1	3;3	3;3	3;3	Uncharacterized protein KIAA1143	KIAA1143	;	2	3	3	3	0	3	0	3	0	3	18.2	18.2	18.2	17.465	154	154;154	0	4.0918	0.27433	0.57247	17.586	3	2	Median	NaN	0.27433	NaN	0.57247	NaN	17.586	0	3	0	2	Median	Median	0	18.2	104440000	75593000	28847000	0
H7BXY3;A0A024R2T6;Q7L2E3;Q6W6M7	H7BXY3;A0A024R2T6;Q7L2E3	20;20;20;2	20;20;20;2	20;20;20;2	Putative ATP-dependent RNA helicase DHX30	DHX30	;;	4	20	20	20	13	14	13	14	13	14	20.7	20.7	20.7	130.55	1166	1166;1194;1194;210	0	35.74	0.47862	0.88602	31.324	26	18	Leave out requantified	1.6086	0.34321	1.0975	0.88602	51.188	14.339	13	13	9	9	Leave out requantified	Leave out requantified	13.6	14.8	969480000	451100000	518390000	823750000
Q59HE6;A0A024R2U6;P52756	Q59HE6;A0A024R2U6;P52756	2;2;2	2;2;2	2;2;2	RNA-binding protein 5	RBM5	;;	3	2	2	2	1	1	1	1	1	1	4.8	4.8	4.8	56.11	505	505;815;815	0.008033	1.5507	NaN	NaN	NaN	1	1	Median	NaN	NaN	NaN	NaN	NaN	NaN	0	1	0	1	Median	Median	2.8	2	32502000	5587300	26914000	25051000
A0A024R2U9;C9JIF9;P13798;H7C393;H7C1U0;C9JLK2;F8WEH5;H0YFE5	A0A024R2U9;C9JIF9;P13798;H7C393;H7C1U0	19;19;19;10;10;6;2;1	19;19;19;10;10;6;2;1	19;19;19;10;10;6;2;1	Acylamino-acid-releasing enzyme	APEH	;;;;	8	19	19	19	17	11	17	11	17	11	38.5	38.5	38.5	81.224	732	732;737;732;284;308;232;50;47	0	106.38	1.4318	0.97667	29.155	35	13	Leave out requantified	2.231	0.20471	1.3849	0.48667	15.756	13.535	24	11	8	5	Leave out requantified	Leave out requantified	35	20.2	7508200000	2965800000	4542400000	6448400000
C9JS59;C9J266;B3KU09;A0A024R2V1;Q5XPI4	C9JS59;C9J266;B3KU09;A0A024R2V1;Q5XPI4	2;2;2;2;2	2;2;2;2;2	2;2;2;2;2	E3 ubiquitin-protein ligase RNF123	RNF123;hCG_20123	;;;;	5	2	2	2	1	1	1	1	1	1	4.7	4.7	4.7	81.531	721	721;762;1314;1326;1314	0	12.619	0.76654	1.0518	61.87	2	1	Median	NaN	NaN	NaN	NaN	NaN	NaN	1	1	0	1	Median	Median	2.9	1.8	10131000	5028100	5103300	5900400
A0A024R2V4;Q96ER9	A0A024R2V4;Q96ER9	2;2	2;2	2;2	Coiled-coil domain-containing protein 51	CCDC51	;	2	2	2	2	1	1	1	1	1	1	10.3	10.3	10.3	33.657	302	302;411	0	11.124	NaN	NaN	NaN	1	1	Median	NaN	NaN	NaN	NaN	NaN	NaN	1	0	1	0	Median	Median	7.3	3	112100000	24037000	88061000	112100000
A0A0S2Z472;A8KAH7;A0A024R2W3;P13861;H7C330;C9J830;A0A0K0K1I3;H7C1L0;H7C4A9	A0A0S2Z472;A8KAH7;A0A024R2W3;P13861	12;12;12;12;5;3;3;3;2	12;12;12;12;5;3;3;3;2	11;11;11;11;4;3;3;3;2	cAMP-dependent protein kinase type II-alpha regulatory subunit	PRKAR2A	;;;	9	12	12	11	9	9	9	9	8	8	41.4	41.4	37.4	43.066	382	382;404;404;404;92;114;161;200;99	0	57.092	0.60298	0.82731	63.207	26	12	Leave out requantified	0.83776	0.23478	0.93924	0.51165	55.566	58.81	14	12	6	6	Leave out requantified	Leave out requantified	30.1	33.5	3274400000	1969900000	1304400000	2467200000
A0A024R2W4;Q14118	A0A024R2W4;Q14118	2;2	2;2	2;2	Dystroglycan;Alpha-dystroglycan;Beta-dystroglycan	DAG1	;	2	2	2	2	2	0	2	0	2	0	3.7	3.7	3.7	97.539	895	895;895	0	4.2336	0.52975	0.45347	74.11	3	3	Plateau	0.52975	NaN	0.45347	NaN	74.11	NaN	3	0	3	0	Plateau	Median	3.7	0	215860000	122000000	93857000	215860000
A0A024R2X1;A0A024R329;Q9Y5P6	A0A024R2X1;A0A024R329;Q9Y5P6	8;8;8	8;8;8	8;8;8	Mannose-1-phosphate guanyltransferase beta	GMPPB	;;	3	8	8	8	6	6	6	6	6	6	27.2	27.2	27.2	39.834	360	360;387;360	0	53.583	1.2109	0.9762	55.162	16	7	Leave out requantified	1.4294	0.38857	1.0584	0.60435	34.456	31.54	10	6	3	4	Leave out requantified	Median	21.1	18.6	2602200000	1174000000	1428100000	2234400000
A0A024R2Z6;Q9BVP2;C9JYH9;C9JZT7;B4DMU5	A0A024R2Z6;Q9BVP2	9;8;1;1;1	9;8;1;1;1	9;8;1;1;1	Guanine nucleotide-binding protein-like 3	GNL3	;	5	9	9	9	7	5	7	5	7	5	25.1	25.1	25.1	60.572	537	537;549;96;134;138	0	100.18	1.6394	1.3053	92.493	11	10	Median	2.3691	0.16469	1.8745	0.35616	80.071	48.437	7	4	7	3	Median	Median	19.9	12.3	629970000	264730000	365250000	462760000
A0A024R324;P61586;B4DKN9;C9JNR4;C9JX21;Q9BVT0;A0A0B6XK12;C9JRM1	A0A024R324;P61586;B4DKN9;C9JNR4;C9JX21;Q9BVT0	12;12;10;8;8;6;5;4	12;12;10;8;8;6;5;4	4;4;3;1;1;3;3;1	Transforming protein RhoA	RHOA;ARHA	;;;;;	8	12	12	4	12	11	12	11	4	4	72	72	24.9	21.768	193	193;193;173;129;187;101;101;90	0	103.53	0.80435	1.1719	17.297	55	20	Leave out requantified	1.1045	0.61589	1.0024	1.3567	40.532	34.904	37	18	18	2	Leave out requantified	Leave out requantified	72	56.5	22581000000	13599000000	8982800000	11511000000
A0A024R325;Q96I99;Q3ZCW5;E9PDQ8;B7Z2D5;Q9Y436;H0Y852	A0A024R325;Q96I99;Q3ZCW5;E9PDQ8;B7Z2D5	13;13;12;11;10;6;5	13;13;12;11;10;6;5	13;13;12;11;10;6;5	Succinyl-CoA ligase subunit beta;Succinyl-CoA ligase [GDP-forming] subunit beta, mitochondrial	SUCLG2	;;;;	7	13	13	13	9	8	9	8	9	8	37.3	37.3	37.3	46.51	432	432;432;362;379;379;192;190	0	44.331	0.96169	0.98011	32.98	14	6	Leave out requantified	1.6478	0.49957	1.2584	0.7165	16.142	8.0633	7	7	3	3	Leave out requantified	Leave out requantified	26.4	20.1	1618700000	691960000	926770000	1302900000
A0A024R326;Q6IPI1;P47914	A0A024R326;Q6IPI1;P47914	2;2;2	2;2;2	2;2;2	60S ribosomal protein L29	RPL29	;;	3	2	2	2	2	2	2	2	2	2	14.6	14.6	14.6	17.553	157	157;161;159	0	8.928	1.8172	1.9691	31.003	17	10	Leave out requantified	3.5051	0.32822	2.9053	0.63196	21.98	33.895	13	4	8	2	Leave out requantified	Median	14.6	14.6	5514000000	1972100000	3541800000	4463700000
B4DFV1;A0A024R328;Q05655;C9K0E3;A0A087X0I9;Q04759	B4DFV1;A0A024R328;Q05655;C9K0E3;A0A087X0I9;Q04759	2;2;2;1;1;1	2;2;2;1;1;1	2;2;2;1;1;1	Protein kinase C;Protein kinase C delta type;Protein kinase C delta type;Protein kinase C delta type regulatory subunit;Protein kinase C delta type catalytic subunit;Protein kinase C theta type	PRKCD;PRKCQ	;;;;;	6	2	2	2	2	1	2	1	2	1	3.6	3.6	3.6	69.156	603	603;676;676;223;670;706	0.00067355	2.5901	NaN	NaN	NaN	1	1	Median	NaN	NaN	NaN	NaN	NaN	NaN	0	1	0	1	Median	Median	3.6	2	18819000	14663000	4155600	0
A0A024R333;Q6UXN9;C9JBU3	A0A024R333;Q6UXN9	11;11;2	11;11;2	11;11;2	WD repeat-containing protein 82	TMEM113;WDR82	;	3	11	11	11	7	9	7	9	7	9	36.1	36.1	36.1	35.079	313	313;313;74	0	42.994	1.2529	0.87919	27.664	19	11	Leave out requantified	1.3874	0.34819	1.0653	0.73864	19.46	20.236	8	11	2	9	Leave out requantified	Median	23	31.6	3034300000	1500400000	1533800000	2343800000
U3KQU4;A0A024R342;O14569	U3KQU4;A0A024R342;O14569	1;1;1	1;1;1	1;1;1	Cytochrome b561 domain-containing protein 2	CYB561D2	;;	3	1	1	1	0	1	0	1	0	1	24	24	24	5.212	50	50;222;222	0.0015395	2.3131	NaN	NaN	NaN	0	0	Median	NaN	NaN	NaN	NaN	NaN	NaN	0	0	0	0	Median	Median	0	24	15552000	15552000	0	0
F8WF90;C9JQU6;F8WF33;B4DWQ6;B4DZZ0;B3KQB4;A0A024R371;O75915	F8WF90;C9JQU6;F8WF33;B4DWQ6;B4DZZ0;B3KQB4;A0A024R371;O75915	2;2;2;2;2;2;2;2	2;2;2;2;2;2;2;2	2;2;2;2;2;2;2;2	PRA1 family protein 3	ARL6IP5	;;;;;;;	8	2	2	2	0	2	0	2	0	2	33.9	33.9	33.9	6.8708	59	59;88;93;136;165;188;188;188	0.00045065	2.6416	NaN	NaN	NaN	1	1	Median	NaN	NaN	NaN	NaN	NaN	NaN	0	1	0	1	Median	Median	0	33.9	26272000	23499000	2772500	0
B4DL49;A0A024R374;P07858;A8K2H4;B4DMY4;B3KUJ8;R4GMQ5;E9PR54;E9PJ67;Q5HYG5;E9PCB3;E9PKQ7;E9PNL5;E9PHZ5;E9PLY3;E9PSG5;E9PQM1;Q6LAF9;E9PS78	B4DL49;A0A024R374;P07858;A8K2H4;B4DMY4;B3KUJ8	6;6;6;5;4;4;2;2;2;2;2;2;2;2;2;2;2;2;1	6;6;6;5;4;4;2;2;2;2;2;2;2;2;2;2;2;2;1	6;6;6;5;4;4;2;2;2;2;2;2;2;2;2;2;2;2;1	Cathepsin B;Cathepsin B light chain;Cathepsin B heavy chain	CTSB	;;;;;	19	6	6	6	6	4	6	4	6	4	31.1	31.1	31.1	30.767	273	273;339;339;339;245;276;76;98;101;110;110;136;143;148;165;170;175;195;92	0	203.73	1.5781	3.947	91.638	19	13	Leave out requantified	0.27786	2.0755	0.2594	4.3505	52.954	18.08	12	7	10	3	Median	Leave out requantified	31.1	20.9	2095600000	1489100000	606470000	1620500000
A0A024R388;Q9NXG2;O60362;Q6MZT3;B4DFY9;H3BNW0	A0A024R388;Q9NXG2;O60362;Q6MZT3;B4DFY9	12;12;11;11;8;2	12;12;11;11;8;2	12;12;11;11;8;2	THUMP domain-containing protein 1	THUMPD1;44M2.1;DKFZp686C1054	;;;;	6	12	12	12	10	6	10	6	10	6	37.1	37.1	37.1	39.315	353	353;353;242;439;206;145	0	41.411	0.78704	0.93384	52.163	20	13	Leave out requantified	1.9074	0.32587	1.3134	0.70896	44.413	28.202	14	6	9	4	Leave out requantified	Median	32.3	22.4	2459500000	949690000	1509800000	2060300000
A0A024R394;Q9UHD1;A0A024R3C3;E9PPQ5;E9PIZ4;E9PSD5;E9PHZ2;Q9NZ93;E9PL00;E9PIF7	A0A024R394;Q9UHD1;A0A024R3C3;E9PPQ5	15;15;14;9;7;7;6;5;2;1	15;15;14;9;7;7;6;5;2;1	15;15;14;9;7;7;6;5;2;1	Cysteine and histidine-rich domain-containing protein 1	CHORDC1	;;;	10	15	15	15	10	14	10	14	10	14	55.1	55.1	55.1	37.533	332	332;332;313;184;116;120;144;116;39;117	0	81.167	0.95075	1.3033	29.718	32	8	Leave out requantified	1.0685	0.89428	0.97765	1.45	70.192	21.116	18	14	8	0	Leave out requantified	Leave out requantified	38.6	47.6	8020300000	4299000000	3721400000	6617100000
A0A024R395;P49959;F8W7U8;Q05D78;Q9BS79;F5GXT0;F5H742;A0A0S2Z438;F5H256	A0A024R395;P49959;F8W7U8;Q05D78	10;10;9;7;3;3;1;1;1	10;10;9;7;3;3;1;1;1	10;10;9;7;3;3;1;1;1	Double-strand break repair protein MRE11A	MRE11A	;;;	9	10	10	10	0	10	0	10	0	10	16.2	16.2	16.2	80.592	708	708;708;707;517;206;221;111;114;127	0	13.385	0.86828	1.8281	28.759	8	2	Leave out requantified	NaN	0.86828	NaN	1.8281	NaN	28.759	0	8	0	2	Median	Leave out requantified	0	16.2	289640000	153070000	136570000	0
A8K718;A0A024R396;Q9H0W9;A0A087WT99;E9PQS1;E9PJU8;A0A024R3B0;E9PPB5;E9PIP1;E9PSC3;E9PLC5;E9PLB3;E9PR95	A8K718;A0A024R396;Q9H0W9;A0A087WT99;E9PQS1;E9PJU8;A0A024R3B0;E9PPB5	11;11;11;10;9;8;8;7;4;3;3;3;2	11;11;11;10;9;8;8;7;4;3;3;3;2	11;11;11;10;9;8;8;7;4;3;3;3;2	Ester hydrolase C11orf54	C11orf54	;;;;;;;	13	11	11	11	9	7	9	7	9	7	49.5	49.5	49.5	35.116	315	315;315;315;256;239;187;265;185;171;95;100;149;76	0	109.42	0.95589	0.98358	40.531	17	11	Leave out requantified	1.3508	0.30272	1.171	0.61079	1.6912	51.926	10	7	6	5	Leave out requantified	Median	43.8	25.4	2950000000	1459700000	1490300000	2514100000
E9PM04;A0A024R3A2;Q9BTE7;B4DP84;H0YCN4;H0Y9C5;E9PLH8;E9PM78;H0YD80;E9PLS2;E9PQV9;H0Y907;B4DH26;Q92564	E9PM04;A0A024R3A2;Q9BTE7;B4DP84;H0YCN4	6;6;6;5;3;1;1;1;1;1;1;1;1;1	6;6;6;5;3;1;1;1;1;1;1;1;1;1	6;6;6;5;3;1;1;1;1;1;1;1;1;1	DCN1-like protein;DCN1-like protein 5	DCUN1D5	;;;;	14	6	6	6	5	2	5	2	5	2	52	52	52	17.855	152	152;237;237;168;195;21;30;67;68;71;84;116;232;292	0	26.862	0.84441	0.96264	31.425	6	2	Leave out requantified	1.3926	0.41154	1.4098	0.87539	43.999	13.437	4	2	1	1	Median	Median	45.4	12.5	3062200000	1153400000	1908900000	2968100000
A0A024R3C4;Q7Z4H8	A0A024R3C4;Q7Z4H8	2;2	2;2	1;1	KDEL motif-containing protein 2	KDELC2	;	2	2	2	1	2	0	2	0	1	0	5.1	5.1	3.4	58.572	507	507;507	0	3.8582	NaN	NaN	NaN	1	1	Median	NaN	NaN	NaN	NaN	NaN	NaN	1	0	1	0	Median	Median	5.1	0	66060000	48451000	17609000	66060000
A0A024R3C7;Q13315;E9PIN0;B4DSP3;Q68DE6;E9PIQ5;E9PRG7;Q6P7P1;M0QXY8;A0A087X0E9;Q59GH6;E2I6F3;H0YEC6;Q96QM9;A8WFP7;H0YDU7	A0A024R3C7;Q13315;E9PIN0	44;44;22;16;14;5;4;4;4;4;3;2;1;1;1;1	44;44;22;16;14;5;4;4;4;4;3;2;1;1;1;1	44;44;22;16;14;5;4;4;4;4;3;2;1;1;1;1	Serine-protein kinase ATM	ATM	;;	16	44	44	44	44	7	44	7	44	7	19.5	19.5	19.5	350.68	3056	3056;3056;1369;1090;1017;154;93;112;135;168;169;219;77;138;139;155	0	108.68	2.777	1.2144	20.241	63	53	Leave out requantified	2.777	0.32316	1.2144	0.5003	20.241	52.016	59	4	49	4	Leave out requantified	Median	19.5	3	1465100000	472640000	992430000	1409300000
A0A024R3D4;Q8ND24;E9PN76;E9PRE9	A0A024R3D4;Q8ND24;E9PN76	11;11;6;3	11;11;6;3	11;11;6;3	RING finger protein 214	DKFZp547C195;RNF214	;;	4	11	11	11	3	10	3	10	3	10	18.5	18.5	18.5	77.667	703	703;703;513;146	0	22.95	0.85287	1.5072	15.228	13	5	Leave out requantified	0.33681	0.85287	0.39877	1.5072	22.595	15.228	2	11	2	3	Median	Leave out requantified	6	15.9	466190000	265090000	201100000	67163000
B4DJX1;Q86YI5;A0A024R3D8;P10515;H0YDD4;E9PEJ4;B4DS43;B4DLQ2;Q16791;Q01991;B4E1P6	B4DJX1;Q86YI5;A0A024R3D8;P10515;H0YDD4;E9PEJ4;B4DS43;B4DLQ2	10;10;10;10;8;8;6;6;4;3;1	10;10;10;10;8;8;6;6;4;3;1	10;10;10;10;8;8;6;6;4;3;1	Acetyltransferase component of pyruvate dehydrogenase complex;Dihydrolipoyllysine-residue acetyltransferase component of pyruvate dehydrogenase complex, mitochondrial	DLAT	;;;;;;;	11	10	10	10	5	10	5	10	5	10	22	22	22	62.696	591	591;647;647;647;479;542;418;428;273;220;225	0	34.95	0.58449	0.65693	31.934	13	2	Leave out requantified	1.699	0.23432	0.99164	0.52092	13.224	10.292	5	8	0	2	Leave out requantified	Leave out requantified	10.7	22	2414000000	1354000000	1060000000	1290200000
Q86T74;A0A024R3E4;P46937;K0KVU2;B4E2Y3;H0YCI3	Q86T74;A0A024R3E4;P46937;K0KVU2;B4E2Y3;H0YCI3	3;3;3;2;2;2	3;3;3;2;2;2	3;3;3;2;2;2	Transcriptional coactivator YAP1	DKFZp451O0517;YAP1	;;;;;	6	3	3	3	1	2	1	2	1	2	8.1	8.1	8.1	43.281	397	397;454;504;168;240;258	0	3.7824	1.9694	4.193	4.3835	2	0	Median	NaN	1.9694	NaN	4.193	NaN	4.3835	0	2	0	0	Median	Median	4	4	112290000	38562000	73723000	0
A0A087WTZ7;A0A087WXY7;Q68CT9;B4DIX4;A0A024R3F4;A0A024R3H6;Q86UU1	A0A087WTZ7;A0A087WXY7;Q68CT9;B4DIX4;A0A024R3F4;A0A024R3H6;Q86UU1	1;1;1;1;1;1;1	1;1;1;1;1;1;1	1;1;1;1;1;1;1	Pleckstrin homology-like domain family B member 1	PHLDB1;DKFZp686H039	;;;;;;	7	1	1	1	0	1	0	1	0	1	7.2	7.2	7.2	21.964	209	209;247;248;373;1319;1377;1377	1	-2	NaN	NaN	NaN	1	1	Median	NaN	NaN	NaN	NaN	NaN	NaN	0	1	0	1	Median	Median	0	7.2	115910000	81794000	34114000	0
A0A024R3H2;Q92673;E9PPB3;B4DJ13;E9PS32;B4DHG9;E9PP43;B4DYT0;E9PKB0;B4DG45	A0A024R3H2;Q92673	23;23;7;7;6;6;6;6;5;5	23;23;7;7;6;6;6;6;5;5	23;23;7;7;6;6;6;6;5;5	Sortilin-related receptor	SORL1	;	10	23	23	23	23	0	23	0	23	0	14.7	14.7	14.7	248.44	2214	2214;2214;1158;1158;1060;1060;1124;1124;829;829	0	54.316	1.0291	0.44557	36.56	23	8	Leave out requantified	1.0291	NaN	0.44557	NaN	36.56	NaN	23	0	8	0	Leave out requantified	Median	14.7	0	674850000	354910000	319940000	674850000
B3KXZ9;B2R642;A0A024R3I5;P43121;A8K6A6	B3KXZ9;B2R642;A0A024R3I5;P43121;A8K6A6	6;6;6;6;5	6;6;6;6;5	6;6;6;6;5	Cell surface glycoprotein MUC18	MCAM	;;;;	5	6	6	6	6	0	6	0	6	0	21.1	21.1	21.1	59.019	531	531;646;646;646;646	0	106.37	0.22407	0.15175	41.889	5	5	Median	0.22407	NaN	0.15175	NaN	41.889	NaN	5	0	5	0	Median	Median	21.1	0	258690000	222170000	36517000	258690000
Q59EJ1;E9PM05;E9PS58;E9PK61;A0A024R3I8;O14681;E9PL33;E9PLB8;E9PQN7;A0A087WV44	Q59EJ1;E9PM05;E9PS58;E9PK61;A0A024R3I8;O14681;E9PL33;E9PLB8	4;4;4;4;4;4;3;2;1;1	4;4;4;4;4;4;3;2;1;1	4;4;4;4;4;4;3;2;1;1	Etoposide-induced protein 2.4 homolog	EI24	;;;;;;;	10	4	4	4	3	1	3	1	3	1	28.1	28.1	28.1	21.279	185	185;187;217;262;340;340;125;91;14;41	0	3.3254	0.47359	0.62631	23.616	4	1	Leave out requantified	0.47359	NaN	0.62631	NaN	23.616	NaN	3	1	0	1	Leave out requantified	Median	21.6	6.5	382550000	241540000	141010000	359760000
A0A024R3J7;P46977;A0A0C4DH80;E9PN73;E9PI32;H0YET6	A0A024R3J7;P46977	16;16;4;4;4;3	16;16;4;4;4;3	15;15;3;3;3;3	Dolichyl-diphosphooligosaccharide--protein glycosyltransferase subunit STT3A	hCG_2032701;STT3A	;	6	16	16	15	11	16	11	16	10	15	21.5	21.5	20.5	80.428	703	703;705;102;117;119;194	0	41.101	0.43488	0.92183	34.645	31	12	Leave out requantified	1.3218	0.40568	1.0254	0.94163	68.045	32.473	13	18	8	4	Leave out requantified	Leave out requantified	15.2	21.5	3545700000	2053000000	1492700000	1890200000
G3V179;E9PMJ2;J3KP39;A0A024R3L8;Q9BPY3;E9PIM5;E9PMW3	G3V179;E9PMJ2;J3KP39;A0A024R3L8;Q9BPY3;E9PIM5	3;3;3;3;3;2;1	3;3;3;3;3;2;1	3;3;3;3;3;2;1	Protein FAM118B	FAM118B;FLJ21103	;;;;;	7	3	3	3	0	3	0	3	0	3	11.6	11.6	11.6	30.813	275	275;346;350;351;351;235;153	0.00089226	2.4826	0.18328	0.27202	185.9	2	2	Median	NaN	0.18328	NaN	0.27202	NaN	185.9	0	2	0	2	Median	Median	0	11.6	111100000	96405000	14692000	0
A0A024R3L9;Q4G0F5	A0A024R3L9;Q4G0F5	5;5	4;4	4;4	Vacuolar protein sorting-associated protein 26B	VPS26B	;	2	5	4	4	2	4	1	3	1	3	17.9	15.8	15.8	39.154	336	336;336	0	11.669	0.43184	0.66783	59.98	4	2	Median	NaN	0.37918	NaN	0.62696	NaN	34.431	1	3	1	1	Median	Median	7.4	12.5	292530000	145420000	147110000	189970000
A0A024R3M1;Q9P016	A0A024R3M1;Q9P016	8;8	8;8	8;8	Thymocyte nuclear protein 1	THYN1	;	2	8	8	8	7	5	7	5	7	5	41.3	41.3	41.3	25.697	225	225;225	0	18.89	0.93464	1.0756	119.2	14	7	Leave out requantified	2.4122	0.13945	2.205	0.3005	20.814	45.729	8	6	4	3	Leave out requantified	Leave out requantified	36	22.7	1846500000	1003300000	843240000	1436600000
B4DTV1;B4E3I5;A0A024R3N3;A0A140VJE9;Q06481;B4DKY3	B4DTV1;B4E3I5;A0A024R3N3;A0A140VJE9;Q06481;B4DKY3	4;4;4;4;4;2	3;3;3;3;3;2	3;3;3;3;3;2	Amyloid-like protein 2	APLP2	;;;;;	6	4	3	3	4	3	3	2	3	2	9.1	7.6	7.6	63.547	551	551;689;710;751;763;396	0	9.5449	0.8828	0.76216	62.4	7	5	Median	1.4762	0.3059	1.0065	0.63344	69.018	64.991	4	3	2	3	Median	Median	9.1	6.9	225870000	115920000	109950000	181360000
A0A024R3P1;O15121	A0A024R3P1;O15121	3;3	3;3	3;3	Sphingolipid delta(4)-desaturase DES1	DEGS1	;	2	3	3	3	2	2	2	2	2	2	14.9	14.9	14.9	37.866	323	323;323	0	11.011	0.57872	0.75674	41.699	4	0	Leave out requantified	0.62663	0.56167	0.47334	1.1974	5.931	7.3915	2	2	0	0	Median	Median	9.9	9.6	595880000	335680000	260200000	502510000
A0A024R3P9;Q9H3P7	A0A024R3P9;Q9H3P7	11;11	11;11	11;11	Golgi resident protein GCP60	ACBD3	;	2	11	11	11	10	9	10	9	10	9	29	29	29	60.593	528	528;528	0	115.67	1.8942	1.3357	39.253	31	18	Leave out requantified	1.9304	0.65478	1.3214	1.4141	40.671	38.685	20	11	10	8	Leave out requantified	Leave out requantified	25.9	23.9	3829500000	1757200000	2072300000	2959900000
A0A024R3Q3;P84077;B4DEB9;B4DJC8;B4DN70	A0A024R3Q3;P84077;B4DEB9;B4DJC8;B4DN70	15;15;12;11;10	15;15;12;11;10	3;3;3;3;3	ADP-ribosylation factor 1	ARF1	;;;;	5	15	15	3	14	14	14	14	3	2	84	84	21	20.697	181	181;181;173;156;170	0	323.31	0.7118	0.95778	24.233	129	45	Leave out requantified	0.79355	0.65084	0.74276	1.3811	22.207	19.995	64	65	20	25	Leave out requantified	Leave out requantified	80.7	82.9	42004000000	23735000000	18268000000	27269000000
A0A024R3R0;Q7Z7F7;X6R631;X6RIW1	A0A024R3R0;Q7Z7F7;X6R631	3;3;2;1	3;3;2;1	3;3;2;1	39S ribosomal protein L55, mitochondrial	MRPL55	;;	4	3	3	3	1	3	1	3	1	3	30.5	30.5	30.5	15.128	128	128;128;55;76	0	3.1632	0.47813	0.73794	73.942	4	2	Median	0.33698	0.51838	0.3492	1.1193	52.904	6.0035	2	2	1	1	Median	Median	6.2	30.5	204290000	141690000	62596000	169470000
A0A024R3R1;Q4LE39;X6RCR8;A0PJ81;A0A024R3V1;Q05CG0;H0Y7Y8;H7C5R6;H7C485;A0A024R680;A0A024R6A2;A0A024R657;P29374	A0A024R3R1;Q4LE39;X6RCR8	6;6;5;2;2;1;1;1;1;1;1;1;1	6;6;5;2;2;1;1;1;1;1;1;1;1	6;6;5;2;2;1;1;1;1;1;1;1;1	AT-rich interactive domain-containing protein 4B	ARID4B	;;	13	6	6	6	1	5	1	5	1	5	5.3	5.3	5.3	147.81	1312	1312;1312;483;397;993;424;553;696;748;1188;1203;1257;1257	0	8.7745	0.46989	0.72807	84.047	3	3	Median	NaN	0.46989	NaN	0.72807	NaN	84.047	0	3	0	3	Median	Median	1.1	4.2	38369000	25519000	12850000	0
A0A024R3R5;Q14739;C9JXK0;B4E0Z3;C9JES9	A0A024R3R5;Q14739;C9JXK0	14;13;9;6;4	14;13;9;6;4	14;13;9;6;4	Lamin-B receptor	LBR	;;	5	14	14	14	8	11	8	11	8	11	27.6	27.6	27.6	70.729	615	615;615;213;150;51	0	54.752	0.42508	0.99829	67.32	20	10	Leave out requantified	0.18514	0.44596	0.18978	1.0701	62.66	20.392	6	14	5	5	Median	Leave out requantified	17.7	22	1320200000	944340000	375900000	343250000
A0A024R3T8;P09874;B4E0E1;B2R5W3;Q05D33;Q6PJL0;Q96P95;Q5VX84;Q5VX85	A0A024R3T8;P09874;B4E0E1;B2R5W3	62;62;61;59;15;15;6;4;4	62;62;61;59;15;15;6;4;4	62;62;61;59;15;15;6;4;4	Poly [ADP-ribose] polymerase 1	PARP1	;;;	9	62	62	62	57	54	57	54	57	54	63	63	63	113.08	1014	1014;1014;993;1014;232;250;49;108;155	0	323.31	1.1604	0.99404	32.73	427	177	Leave out requantified	1.6312	0.35594	1.1423	0.81341	31.564	19.777	332	95	129	48	Leave out requantified	Leave out requantified	58.9	59.8	149820000000	58315000000	91501000000	143100000000
A0A024R3U8;Q8WWC4;H7C0V0	A0A024R3U8;Q8WWC4;H7C0V0	6;6;3	6;6;3	6;6;3	Uncharacterized protein C2orf47, mitochondrial	FLJ22555;C2orf47	;;	3	6	6	6	5	4	5	4	5	4	23	23	23	32.544	291	291;291;225	0	16.014	0.69872	0.99667	37.161	9	3	Leave out requantified	1.3197	0.26905	1.084	0.54008	23.623	9.261	5	4	2	1	Leave out requantified	Leave out requantified	19.9	14.4	1133600000	529940000	603640000	948000000
A0A024R3V0;Q9NUQ6;Q4ZFW0;F8WAV0;C9IZC3;C9J8M7;F2Z2S1;C9JKE4;F8VZ02;F8VT91;C9JGM8;F8W6C2;B8ZZZ7	A0A024R3V0;Q9NUQ6;Q4ZFW0;F8WAV0;C9IZC3;C9J8M7;F2Z2S1;C9JKE4;F8VZ02;F8VT91;C9JGM8;F8W6C2;B8ZZZ7	2;2;1;1;1;1;1;1;1;1;1;1;1	2;2;1;1;1;1;1;1;1;1;1;1;1	2;2;1;1;1;1;1;1;1;1;1;1;1	SPATS2-like protein	DNAPTP6;SPATS2L;DKFZP564A2416	;;;;;;;;;;;;	13	2	2	2	2	1	2	1	2	1	3.9	3.9	3.9	61.728	558	558;558;13;23;94;115;139;154;173;188;193;265;498	0	6.2924	0.69781	1.2434	37.967	2	0	Median	NaN	NaN	NaN	NaN	NaN	NaN	1	1	0	0	Median	Median	3.9	2.2	157180000	76315000	80868000	92858000
A0A024R3V4;Q9H2H8;H7BZ14;B8ZZ77;A0A0S2Z5A8;B4DN80;C9K058;F8WC82;C9J4N2;Q86UR0;A0A0S2Z5X8	A0A024R3V4;Q9H2H8;H7BZ14;B8ZZ77;A0A0S2Z5A8;B4DN80	10;10;9;8;8;7;4;1;1;1;1	10;10;9;8;8;7;4;1;1;1;1	10;10;9;8;8;7;4;1;1;1;1	Peptidyl-prolyl cis-trans isomerase;Peptidyl-prolyl cis-trans isomerase-like 3	PPIL3	;;;;;	11	10	10	10	7	9	7	9	7	9	75.8	75.8	75.8	18.154	161	161;161;180;157;165;282;80;53;73;81;130	0	89.757	0.36674	0.84229	35.573	17	12	Leave out requantified	1.2112	0.35012	1.2969	0.80382	55.914	27.852	8	9	7	5	Median	Leave out requantified	54.7	62.7	2543000000	1226100000	1316900000	2023600000
Q658J0;A0A024R3V5;A0A024R3V7;Q9GZT8;E7EXA3;Q6X734;B8ZZI0;C9JN42	Q658J0;A0A024R3V5;A0A024R3V7;Q9GZT8;E7EXA3;Q6X734;B8ZZI0	8;8;8;8;7;7;4;2	8;8;8;8;7;7;4;2	8;8;8;8;7;7;4;2	NIF3-like protein 1	DKFZp762L015;NIF3L1	;;;;;;	8	8	8	8	7	7	7	7	7	7	30.7	30.7	30.7	37.029	332	332;350;377;377;209;252;162;162	0	43.033	0.72858	0.87515	8.0899	15	5	Leave out requantified	0.90099	0.49881	0.78293	1.0471	16.498	15.949	6	9	1	4	Leave out requantified	Leave out requantified	26.8	28.6	2316700000	1207400000	1109300000	1781400000
A0A024R3V8;Q99598;C4P0D6;C4P0D8;Q5VVQ1;C4P0D4;Q7Z3N9;Q9NRI2	A0A024R3V8;Q99598;C4P0D6;C4P0D8;Q5VVQ1;C4P0D4	12;12;8;8;7;6;3;2	12;12;8;8;7;6;3;2	12;12;8;8;7;6;3;2	Translin-associated protein X	TSNAX;DISC1	;;;;;	8	12	12	12	10	10	10	10	10	10	55.2	55.2	55.2	33.112	290	290;290;186;188;163;138;93;40	0	87.102	0.71319	1.0639	56.465	27	12	Leave out requantified	1.714	0.42081	1.2897	0.92984	11.926	58.031	16	11	9	3	Leave out requantified	Leave out requantified	47.6	42.8	4646000000	2392400000	2253600000	3196000000
A0A024R3W2;Q15388	A0A024R3W2;Q15388	3;3	3;3	3;3	Mitochondrial import receptor subunit TOM20 homolog	TOMM20	;	2	3	3	3	1	3	1	3	1	3	27.6	27.6	27.6	16.298	145	145;145	0	11.931	0.66199	1.5293	5.1784	4	0	Leave out requantified	NaN	0.69552	NaN	1.5863	NaN	13.224	1	3	0	0	Median	Plateau	13.8	27.6	184740000	103460000	81285000	29059000
C9J6G3;C9J7M1;A0A024R3W4;O95749	C9J6G3;C9J7M1;A0A024R3W4;O95749	3;3;3;3	3;3;3;3	3;3;3;3	Geranylgeranyl pyrophosphate synthase	GGPS1	;;;	4	3	3	3	3	0	3	0	3	0	18.7	18.7	18.7	26.631	230	230;242;300;300	0	3.6632	1.1559	0.85523	89.109	3	3	Median	1.1559	NaN	0.85523	NaN	89.109	NaN	3	0	3	0	Median	Median	18.7	0	155500000	67411000	88094000	155500000
A0A024R3W7;P24534;A4D1M6;C9JZW3;F2Z2G2;F8WF65	A0A024R3W7;P24534;A4D1M6	14;14;10;4;3;2	12;12;8;4;3;2	12;12;8;4;3;2	Elongation factor 1-beta	EEF1B2;LOC392793	;;	6	14	12	12	8	13	6	11	6	11	70.2	70.2	70.2	24.763	225	225;225;225;123;68;29	0	255.32	0.37814	0.80737	39.382	47	19	Leave out requantified	1.5652	0.32419	1.2256	0.72139	54.96	29.077	24	23	11	8	Leave out requantified	Leave out requantified	52	56	26645000000	11951000000	14694000000	19922000000
A0A024R3X4;P10809;B3GQS7;B7Z597;B7Z4F6;B7Z5E7;B7Z532;Q53SE2;E7EXB4;E7ESH4;B9VPB4;B9VP19;Q53QD5;A0A0S2Z415;C9JL25;C9JCQ4;C9JL19;C9J0S9	A0A024R3X4;P10809;B3GQS7;B7Z597;B7Z4F6;B7Z5E7	57;57;55;52;50;48;23;18;17;17;8;8;5;5;4;3;2;1	57;57;55;52;50;48;23;18;17;17;8;8;5;5;4;3;2;1	55;55;53;51;48;47;22;16;15;16;6;6;5;4;4;3;2;1	60 kDa heat shock protein, mitochondrial	HSPD1	;;;;;	18	57	57	55	47	54	47	54	46	52	83.2	83.2	80.6	61.054	573	573;573;569;564;550;517;245;233;221;234;184;184;55;169;175;94;83;58	0	323.31	0.57503	1.0474	34.52	634	320	Leave out requantified	0.9273	0.55692	0.6365	1.1668	59.061	19.342	457	177	266	54	Leave out requantified	Leave out requantified	76.6	81.8	359640000000	178530000000	181110000000	276830000000
A0A024R407;A0A024R3Z1;P11137;Q6NYC5;A8K5Y1;A0A024R409;Q59FX9;A0A024R3Y8;Q16296;E7EV03	A0A024R407;A0A024R3Z1;P11137	11;11;11;5;4;4;4;4;2;2	11;11;11;5;4;4;4;4;2;2	11;11;11;5;4;4;4;4;2;2	Microtubule-associated protein;Microtubule-associated protein 2	MAP2	;;	10	11	11	11	5	8	5	8	5	8	7.6	7.6	7.6	199.52	1827	1827;1858;1827;1064;471;471;472;502;125;567	0	13.865	2.0946	0.74954	128.13	13	13	Plateau	2.4954	0.16654	2.3748	0.22315	65.959	78.656	6	7	6	7	Median	Median	3.3	5.9	464570000	167680000	296890000	370600000
A0A024R3Z2;B8ZZN6;P63165;B8ZZJ0;B9A032;B8ZZ67;G2XKQ0	A0A024R3Z2;B8ZZN6;P63165;B8ZZJ0;B9A032	5;5;5;3;3;2;2	5;5;5;3;3;2;2	5;5;5;3;3;2;2	Small ubiquitin-related modifier 1	SUMO1	;;;;	7	5	5	5	4	3	4	3	4	3	43.6	43.6	43.6	11.557	101	101;146;101;58;77;62;101	0	9.5917	0.54403	0.7215	10.966	11	5	Leave out requantified	0.69953	0.36563	0.70379	0.78422	14.479	20.568	6	5	2	3	Leave out requantified	Median	43.6	22.8	2389100000	1362400000	1026700000	2256200000
Q6FHH6;Q53TN2;B2R602;A0A024R3Z5;O43813;E9PHS0;B4DGM7;F8WDS9;H7C2E3	Q6FHH6;Q53TN2;B2R602;A0A024R3Z5;O43813;E9PHS0	11;11;11;11;11;9;4;3;1	11;11;11;11;11;9;4;3;1	11;11;11;11;11;9;4;3;1	LanC-like protein 1	LANCL1	;;;;;	9	11	11	11	11	4	11	4	11	4	36.1	36.1	36.1	45.267	399	399;399;399;411;399;196;117;82;147	0	51.252	1.5417	1.3327	36.812	18	6	Leave out requantified	1.6574	0.35096	1.3895	0.57799	9.014	9.5966	15	3	5	1	Leave out requantified	Median	36.1	12.5	4128700000	1775000000	2353600000	3998300000
A0A024R3Z6;Q53FN7;Q7L1Q6;D3DN77;C9IZ80;B3KU41;C9JFN4;C9J188;C9JWF5;C9JV57;H0Y503;Q3LIC9	A0A024R3Z6;Q53FN7;Q7L1Q6;D3DN77;C9IZ80;B3KU41	16;16;16;11;11;8;7;4;4;3;2;1	15;15;15;10;11;8;7;4;4;3;2;1	15;15;15;10;11;8;7;4;4;3;2;1	Basic leucine zipper and W2 domain-containing protein 1	BZW1;hCG_2022736	;;;;;	12	16	15	15	13	13	12	12	12	12	47	45.3	45.3	48.043	419	419;424;419;268;294;211;216;154;161;116;135;37	0	76.938	0.66712	0.88999	22.449	34	15	Leave out requantified	0.86153	0.38729	0.85428	0.94848	22.687	20.264	21	13	10	5	Leave out requantified	Leave out requantified	41.1	36.5	9377900000	4685700000	4692200000	7364100000
C9JB29;A0A024R3Z9;Q6NVI2;A0A0A0MS31;B5BU46;A0A024R3Z8;Q14790;H7BZM4;K4FGA0;E7ETB7;E7EQ06;H7C0E2;B6CGU5	C9JB29;A0A024R3Z9;Q6NVI2;A0A0A0MS31;B5BU46;A0A024R3Z8;Q14790;H7BZM4;K4FGA0;E7ETB7;E7EQ06;H7C0E2;B6CGU5	2;2;2;2;2;2;2;1;1;1;1;1;1	2;2;2;2;2;2;2;1;1;1;1;1;1	2;2;2;2;2;2;2;1;1;1;1;1;1	Caspase-8;Caspase-8 subunit p18;Caspase-8 subunit p10	CASP8;hCG_16983;Casp8	;;;;;;;;;;;;	13	2	2	2	2	1	2	1	2	1	12.1	12.1	12.1	17.328	149	149;276;278;278;464;464;479;83;178;198;209;258;395	0.0017528	2.2745	0.61057	0.86041	42.687	5	1	Median	0.80653	0.43257	0.60178	0.87939	59.794	3.086	3	2	1	0	Median	Median	12.1	4.7	1214100000	749280000	464860000	523710000
C9JG97;A0A024R410;C9JEH3;Q13685;C9JTS3;H7C0R2;Q59EM1	C9JG97;A0A024R410;C9JEH3;Q13685;C9JTS3	7;7;7;7;4;3;3	7;7;7;7;4;3;3	7;7;7;7;4;3;3	Angio-associated migratory cell protein	AAMP	;;;;	7	7	7	7	5	4	5	4	5	4	20.7	20.7	20.7	44.693	415	415;434;435;434;200;189;233	0	22.632	0.84352	0.68573	18.845	7	4	Leave out requantified	1.145	0.37693	0.88482	0.80278	26.925	26.963	5	2	3	1	Median	Median	14.5	12	790320000	409940000	380370000	676560000
A0A024R413;O43676;C9JKQ2	A0A024R413;O43676;C9JKQ2	4;4;3	4;4;3	4;4;3	NADH dehydrogenase [ubiquinone] 1 beta subcomplex subunit 3	NDUFB3	;;	3	4	4	4	1	4	1	4	1	4	40.8	40.8	40.8	11.402	98	98;98;65	0	11.231	0.44351	0.86741	15.789	11	2	Leave out requantified	NaN	0.44351	NaN	0.87928	NaN	18.242	1	10	0	2	Median	Leave out requantified	10.2	40.8	498490000	322330000	176150000	119240000
B3KMB8;A0A024R419;Q9NYY8	B3KMB8;A0A024R419;Q9NYY8	12;12;12	12;12;12	12;12;12	FAST kinase domain-containing protein 2	KIAA0971;FASTKD2	;;	3	12	12	12	4	11	4	11	4	11	22.3	22.3	22.3	81.434	710	710;710;710	0	23.589	1.0431	1.4319	92.112	15	11	Leave out requantified	2.0836	0.25207	1.4319	0.5137	25.084	58.953	3	12	2	9	Median	Median	8.6	20.1	722000000	405030000	316970000	311490000
B3KQB0;B8ZZ56;A8K9A7;A0A087X0D9;E7EV05;E9PFU9;B4DEN4;A0A024R435;Q8WV99	B3KQB0;B8ZZ56;A8K9A7;A0A087X0D9;E7EV05;E9PFU9;B4DEN4;A0A024R435;Q8WV99	1;1;1;1;1;1;1;1;1	1;1;1;1;1;1;1;1;1	1;1;1;1;1;1;1;1;1	AN1-type zinc finger protein 2B	ZFAND2B	;;;;;;;;	9	1	1	1	1	0	1	0	1	0	13.9	13.9	13.9	12.431	115	115;145;176;213;214;224;225;257;257	0.0028054	2.0874	NaN	NaN	NaN	1	0	Median	NaN	NaN	NaN	NaN	NaN	NaN	1	0	0	0	Median	Median	13.9	0	52779000	13386000	39393000	52779000
Q9BSS9;E7EMB6;A0A024R443;A0A024R442;Q53SB6;E7ETB3;B7Z7F0;Q9ULA0;Q9NV55;Q9HAC6;B9ZVU2;F8WAN0;B7Z822;C9JBE1;C9JRG3;C9J1E2;E7EPX3	Q9BSS9;E7EMB6;A0A024R443;A0A024R442;Q53SB6;E7ETB3;B7Z7F0;Q9ULA0;Q9NV55	8;8;8;8;8;8;8;8;5;3;3;3;3;3;2;2;2	8;8;8;8;8;8;8;8;5;3;3;3;3;3;2;2;2	8;8;8;8;8;8;8;8;5;3;3;3;3;3;2;2;2	Aspartyl aminopeptidase	DNPEP	;;;;;;;;	17	8	8	8	6	2	6	2	6	2	28.6	28.6	28.6	41.397	378	378;410;432;471;485;493;493;475;441;267;270;273;277;331;117;137;224	0	15.81	0.66757	0.85024	39.972	5	2	Leave out requantified	0.66757	0.20887	0.85024	0.34809	39.972	30.272	3	2	0	2	Leave out requantified	Median	21.2	7.4	273400000	125830000	147570000	193970000
Q53TA0;Q58F15;E9PG71;A0A024R452;P54764	Q53TA0;Q58F15;E9PG71;A0A024R452;P54764	2;2;2;2;2	1;1;1;1;1	1;1;1;1;1	Receptor protein-tyrosine kinase;Ephrin type-A receptor 4	EPHA4	;;;;	5	2	1	1	2	0	1	0	1	0	3.7	1.8	1.8	79.019	711	711;949;949;986;986	0.002806	2.0888	NaN	NaN	NaN	1	1	Median	NaN	NaN	NaN	NaN	NaN	NaN	1	0	1	0	Median	Median	3.7	0	34624000	5594900	29029000	34624000
Q5R210;Q5R208;Q5R206;A8K134;A0A024R454;P31327;Q5R209;Q5R207	Q5R210;Q5R208;Q5R206;A8K134;A0A024R454;P31327	7;7;7;7;7;7;3;2	4;4;4;4;4;4;2;1	4;4;4;4;4;4;2;1	Carbamoyl-phosphate synthase [ammonia], mitochondrial	CPS1	;;;;;	8	7	4	4	7	2	4	0	4	0	4.5	3	3	164.9	1500	1500;1500;1500;1500;1500;1500;1261;932	0	4.4098	3.3447	2.1646	15.848	4	3	Median	3.3447	NaN	2.1646	NaN	15.848	NaN	4	0	3	0	Median	Median	4.5	1	193090000	52173000	140910000	193090000
B4DHC5;A0A024R458;A0A0S2Z444;A0A0S2Z3Y3;A0A0S2Z3Z1;A0A0S2Z462;P52594;C9J2I0;B8ZZY2	B4DHC5;A0A024R458;A0A0S2Z444;A0A0S2Z3Y3;A0A0S2Z3Z1;A0A0S2Z462;P52594;C9J2I0;B8ZZY2	5;5;5;5;5;5;5;4;4	5;5;5;5;5;5;5;4;4	5;5;5;5;5;5;5;4;4	Arf-GAP domain and FG repeat-containing protein 1	HRB;AGFG1	;;;;;;;;	9	5	5	5	5	3	5	3	5	3	17	17	17	46.506	453	453;493;562;578;586;602;562;237;541	0	91.215	1.2356	1.1372	48.95	8	6	Median	6.0847	0.43753	1.9359	0.86124	44.545	14.862	5	3	4	2	Linear	Median	17	10.6	1071300000	407790000	663480000	777590000
Q6MZM7;B7ZLE5;A0A024R462;P02751;H0Y4K8;Q9UQS6;O95617;A6YID4;A6YID5;A6YID3;A6YID2;A6YID6;Q5CZ99;B4DU16;Q59G22;B4DTK1;Q6N084;H0Y7Z1;Q68CX6	Q6MZM7;B7ZLE5;A0A024R462;P02751;H0Y4K8;Q9UQS6;O95617;A6YID4;A6YID5;A6YID3;A6YID2;A6YID6;Q5CZ99;B4DU16;Q59G22;B4DTK1;Q6N084;H0Y7Z1;Q68CX6	2;2;2;2;1;1;1;1;1;1;1;1;1;1;1;1;1;1;1	2;2;2;2;1;1;1;1;1;1;1;1;1;1;1;1;1;1;1	2;2;2;2;1;1;1;1;1;1;1;1;1;1;1;1;1;1;1	Fibronectin;Anastellin;Ugl-Y1;Ugl-Y2;Ugl-Y3	DKFZp686O12165;FN1;DKFZp686I1370;DKFZp686L11144;DKFZp686O13149	;;;;;;;;;;;;;;;;;;	19	2	2	2	0	2	0	2	0	2	1.5	1.5	1.5	240.64	2193	2193;2240;2355;2386;241;354;379;523;524;588;613;644;787;894;1011;1014;1034;1103;2146	0	4.7476	NaN	NaN	NaN	1	1	Median	NaN	NaN	NaN	NaN	NaN	NaN	0	1	0	1	Median	Median	0	1.5	40251000	20743000	19508000	0
B4E0V1;B4DZT1;B8ZZS4;A0A024R464;Q9H8Y5	B4E0V1;B4DZT1;B8ZZS4;A0A024R464;Q9H8Y5	1;1;1;1;1	1;1;1;1;1	1;1;1;1;1	Ankyrin repeat and zinc finger domain-containing protein 1	ANKZF1	;;;;	5	1	1	1	0	1	0	1	0	1	5.6	5.6	5.6	24.351	216	216;370;516;726;726	0.0076763	1.6047	NaN	NaN	NaN	1	0	Median	NaN	NaN	NaN	NaN	NaN	NaN	0	1	0	0	Median	Median	0	5.6	23131000	15526000	7605200	0
C9JG41;A0A024R466;Q9NQX7;B4DIB1;F5H4I5;E7EUS6;B4E028;B8ZZM6	C9JG41;A0A024R466;Q9NQX7;B4DIB1;F5H4I5;E7EUS6;B4E028;B8ZZM6	6;6;6;5;4;4;4;4	6;6;6;5;4;4;4;4	6;6;6;5;4;4;4;4	Integral membrane protein 2C;CT-BRI3	ITM2C	;;;;;;;	8	6	6	6	1	6	1	6	1	6	47.2	47.2	47.2	20.056	180	180;267;267;218;122;125;135;205	0	32.272	1.1082	2.4718	73.476	6	2	Leave out requantified	NaN	1.167	NaN	2.5187	NaN	10.307	1	5	0	2	Median	Leave out requantified	11.1	47.2	451950000	229520000	222430000	160350000
A0A024R471;Q9H9Q2;A0A087X1P5;J3KQ34;A0A024R478;J3QT73;Q53GQ2;B3KW51;B3KV02;J3KQ41;J3QT95;Q6ZTQ7;J3KQV6;J3QT67;J3QT66;J3QT69;J3QT50;J3QT43	A0A024R471;Q9H9Q2;A0A087X1P5;J3KQ34;A0A024R478;J3QT73;Q53GQ2;B3KW51;B3KV02;J3KQ41	7;7;6;6;5;5;5;4;4;4;3;2;1;1;1;1;1;1	7;7;6;6;5;5;5;4;4;4;3;2;1;1;1;1;1;1	7;7;6;6;5;5;5;4;4;4;3;2;1;1;1;1;1;1	COP9 signalosome complex subunit 7b	COPS7B	;;;;;;;;;	18	7	7	7	5	6	5	6	5	6	35.6	35.6	35.6	29.622	264	264;264;209;230;157;172;264;157;157;278;150;171;54;62;62;68;78;103	0	34.739	0.78772	0.90686	36.368	12	7	Leave out requantified	1.8778	0.29144	1.4326	0.55273	51.521	18.701	6	6	4	3	Median	Leave out requantified	24.6	27.3	1826200000	738020000	1088100000	1528000000
A0A024R473;Q9H9J2	A0A024R473;Q9H9J2	7;7	7;7	7;7	39S ribosomal protein L44, mitochondrial	MRPL44	;	2	7	7	7	4	6	4	6	4	6	27.7	27.7	27.7	37.535	332	332;332	0	14.614	0.59119	0.89346	57.894	11	5	Leave out requantified	0.49025	0.71291	0.36265	1.4424	14.065	41.847	3	8	1	4	Median	Leave out requantified	16.6	22	881530000	579130000	302400000	421160000
A0A024R475;Q13618;Q53S54;B7Z600;A0A087WTG3;H7C1L6;A0A087X1R9;H7C399	A0A024R475;Q13618;Q53S54;B7Z600	31;31;30;23;13;7;4;3	31;31;30;23;13;7;4;3	31;31;30;23;13;7;4;3	Cullin-3	CUL3	;;;	8	31	31	31	15	27	15	27	15	27	45.3	45.3	45.3	88.929	768	768;768;746;550;342;192;55;111	0	144.82	0.41546	0.77631	32.074	40	23	Leave out requantified	2.0458	0.32604	1.2588	0.61595	17.263	18.388	17	23	10	13	Leave out requantified	Leave out requantified	25.8	39.6	4562600000	2456100000	2106500000	2752000000
A0A024R482;Q96IJ6;A0A087WUI8;A0A0U1RRC2;C9J255;F8WD54;B4DJR0;C9JAH0	A0A024R482;Q96IJ6;A0A087WUI8	8;8;5;3;2;2;1;1	8;8;5;3;2;2;1;1	8;8;5;3;2;2;1;1	Mannose-1-phosphate guanyltransferase alpha	GMPPA	;;	8	8	8	8	8	1	8	1	8	1	24.5	24.5	24.5	46.291	420	420;420;399;114;179;290;124;249	0	6.9408	0.94973	0.89343	56.83	6	6	Median	1.3427	NaN	1.1654	NaN	62.381	NaN	5	1	5	1	Median	Median	24.5	2.4	554940000	229870000	325070000	526790000
H7C3U7;H7BZY2;A0A024R486;A0A087X1I8;Q7Z3E5	H7C3U7;H7BZY2;A0A024R486;A0A087X1I8;Q7Z3E5	2;2;2;2;2	2;2;2;2;2	2;2;2;2;2	LisH domain-containing protein ARMC9	ARMC9	;;;;	5	2	2	2	2	1	2	1	2	1	9.3	9.3	9.3	22.221	194	194;208;665;818;817	0	3.3685	1.8855	1.0113	72.761	3	1	Plateau	1.3167	NaN	1.0113	NaN	84.554	NaN	2	1	0	1	Median	Median	9.3	4.1	167750000	76137000	91618000	147990000
A0A024R488;Q8IWB7;Q9H8N9;C9JJ54	A0A024R488;Q8IWB7;Q9H8N9;C9JJ54	8;8;7;6	8;8;7;6	8;8;7;6	WD repeat and FYVE domain-containing protein 1	WDFY1	;;;	4	8	8	8	7	5	7	5	7	5	22.4	22.4	22.4	46.323	410	410;410;367;215	0	16.59	1.0071	0.87297	31.225	11	7	Leave out requantified	1.205	0.21624	1.2507	0.35049	22.055	18.65	7	4	4	3	Leave out requantified	Median	19.3	14.6	2255700000	972710000	1283000000	1941100000
A0A0A0MS29;A0A024R491;Q9GZY8;C9JHF5;E9PPW6;H7C433	A0A0A0MS29;A0A024R491;Q9GZY8;C9JHF5	5;5;5;3;2;2	5;5;5;3;2;2	5;5;5;3;2;2	Mitochondrial fission factor	MFF;C2orf33	;;;	6	5	5	5	0	5	0	5	0	5	32.1	32.1	32.1	25.302	221	221;342;342;138;89;154	0	25.03	0.2945	0.4908	51.179	5	4	Median	NaN	0.2945	NaN	0.4908	NaN	51.179	0	5	0	4	Median	Median	0	32.1	359140000	297430000	61708000	0
A0A024R4B6;Q53SV2;B7ZLM5;Q17RG0;L7UQD0;A5YM60;A0A024R494;E7EVC7;Q676U5;Q8TCI4;Q9NWG8	A0A024R4B6;Q53SV2;B7ZLM5;Q17RG0;L7UQD0;A5YM60;A0A024R494;E7EVC7;Q676U5;Q8TCI4;Q9NWG8	2;2;2;2;2;2;2;2;2;1;1	2;2;2;2;2;2;2;2;2;1;1	2;2;2;2;2;2;2;2;2;1;1	Autophagy-related protein 16-1	ATG16L1;FLJ10035	;;;;;;;;;;	11	2	2	2	0	2	0	2	0	2	7.1	7.1	7.1	51.455	463	463;523;561;580;588;588;588;624;607;293;309	0	14.865	NaN	NaN	NaN	1	1	Median	NaN	NaN	NaN	NaN	NaN	NaN	0	1	0	1	Median	Median	0	7.1	39405000	29337000	10068000	0
A0A024R496;Q9Y376;A0A087X0K1;Q7Z4X0;Q53RN7;B7ZBJ4;Q5TAW7;A0A024RDT3;Q9H9S4	A0A024R496;Q9Y376;A0A087X0K1;Q7Z4X0	15;15;14;14;1;1;1;1;1	15;15;14;14;1;1;1;1;1	15;15;14;14;1;1;1;1;1	Calcium-binding protein 39	CAB39	;;;	9	15	15	15	14	13	14	13	14	13	45.2	45.2	45.2	39.869	341	341;341;339;341;38;193;280;337;337	0	38.885	0.67728	0.8669	20.13	28	10	Leave out requantified	1.5001	0.33698	1.0699	0.72712	13.519	9.7834	14	14	5	5	Leave out requantified	Leave out requantified	43.1	35.8	5221300000	2548600000	2672700000	4120100000
B2RBE0;A0A024R497;O95573;B3KN05;B3KMA6;Q6PIM8;F5GWH2;F5H062;C9JC11	B2RBE0;A0A024R497;O95573;B3KN05;B3KMA6	28;28;28;27;17;7;5;3;2	28;28;28;27;17;7;5;3;2	26;26;26;25;15;5;5;3;2	Long-chain-fatty-acid--CoA ligase 3	ACSL3	;;;;	9	28	28	26	22	24	22	24	20	22	45.3	45.3	41.2	80.347	720	720;720;720;709;465;164;141;95;88	0	137.98	0.47097	0.93764	19.856	57	21	Leave out requantified	1.2347	0.36879	0.93747	0.9506	51.45	21.632	29	28	12	9	Leave out requantified	Leave out requantified	39.3	40.3	10106000000	4989800000	5116500000	7256900000
A0A024R4A0;P19338;B3KTP9;B3KM80;Q6ZS99;Q9BQ02;H7BY16;C9JYW2;C9JLB1;C9J1H7;C9JWL1	A0A024R4A0;P19338;B3KTP9;B3KM80;Q6ZS99;Q9BQ02;H7BY16	41;41;35;33;32;28;22;8;8;8;8	41;41;35;33;32;28;22;8;8;8;8	41;41;35;33;32;28;22;8;8;8;8	Nucleolin	NCL	;;;;;;	11	41	41	41	25	40	25	40	25	40	37.6	37.6	37.6	76.613	710	710;710;633;536;603;482;296;141;151;166;170	0	323.31	1.1159	0.69607	72.685	346	156	Leave out requantified	1.4338	0.15826	1.2075	0.33326	33.571	34.8	237	109	89	67	Leave out requantified	Leave out requantified	31	36.6	144530000000	63579000000	80948000000	125120000000
A0A024R4A5;Q6Y7W6;I1E4Y6;E7ESB6;C9JHW1;B4DZM1;B4DRT8;C9J0V6;C9JHT0;C9JRZ2;B4DLU7;F8WCD5;C9JPV7;C9JXQ0;C9JH18;C9JW88;C9J7G1;B8ZZD2;C9J1A6;C9JZC0;C9JH78;C9IYH5;Q9H7I8;REV__B3KQD4;REV__Q96SW0;REV__Q8NC75;REV__A0A087WZL0;REV__Q96D60;REV__B0YJ65;REV__Q6ZUD6;REV__Q5W9G0;REV__A0A024R3F4;REV__Q86UU1;REV__A0A024R3H6	A0A024R4A5;Q6Y7W6;I1E4Y6;E7ESB6;C9JHW1;B4DZM1	23;23;22;14;12;12;11;4;4;4;4;3;3;3;3;2;2;2;1;1;1;1;1;1;1;1;1;1;1;1;1;1;1;1	23;23;22;14;12;12;11;4;4;4;4;3;3;3;3;2;2;2;1;1;1;1;1;1;1;1;1;1;1;1;1;1;1;1	23;23;22;14;12;12;11;4;4;4;4;3;3;3;3;2;2;2;1;1;1;1;1;1;1;1;1;1;1;1;1;1;1;1	PERQ amino acid-rich with GYF domain-containing protein 2	TNRC15;GIGYF2	;;;;;	34	23	23	23	11	19	11	19	11	19	24.7	24.7	24.7	149.94	1298	1298;1299;1321;836;720;872;786;106;112;115;140;92;93;99;149;68;143;176;62;71;90;119;208;280;402;613;641;691;730;731;1125;1319;1377;1377	0	124.24	0.31436	0.64035	49.546	40	23	Leave out requantified	5.0612	0.30861	3.0395	0.63701	30.835	14.07	20	20	14	9	Leave out requantified	Leave out requantified	14.7	18.3	2461400000	1257300000	1204100000	1315600000
Q7Z518;A8K413;A0A087WXC5;A0A024R4B3;E7ESZ7;O95299;Q53SW4;H7C2W5;H7C1Y7;H7C2X4;Q8N1B9;Q59FM0;C9J6X0;Q53QE8	Q7Z518;A8K413;A0A087WXC5;A0A024R4B3;E7ESZ7;O95299;Q53SW4	8;8;8;8;8;8;7;3;3;3;2;2;2;1	8;8;8;8;8;8;7;3;3;3;2;2;2;1	8;8;8;8;8;8;7;3;3;3;2;2;2;1	NADH dehydrogenase [ubiquinone] 1 alpha subcomplex subunit 10, mitochondrial	NDUFA10	;;;;;;	14	8	8	8	2	8	2	8	2	8	24.9	24.9	24.9	40.676	354	354;355;355;355;390;355;333;129;133;138;201;241;244;22	0	26.449	0.37103	0.74411	35.878	7	3	Leave out requantified	1.6292	0.35859	1.4185	0.7142	32.889	26.97	2	5	1	2	Median	Leave out requantified	9.6	24.9	582250000	300570000	281690000	266740000
Q53F76;A0A024R4C1;Q9BUI4;E9PHH9;Q9BT08	Q53F76;A0A024R4C1;Q9BUI4;E9PHH9;Q9BT08	11;11;11;9;8	11;11;11;9;8	11;11;11;9;8	DNA-directed RNA polymerase III subunit RPC3	POLR3C	;;;;	5	11	11	11	6	7	6	7	6	7	27.9	27.9	27.9	60.603	534	534;534;534;411;411	0	65.401	0.6954	1.3343	67.37	11	9	Median	2.3667	0.29828	1.6406	0.62574	26.458	71.535	4	7	3	6	Median	Median	17	15.5	685860000	300460000	385400000	344840000
E9PGT6;B2R8N1;A0A024R4D1;Q99627;H7C3S9;B4DFF9	E9PGT6;B2R8N1;A0A024R4D1;Q99627;H7C3S9	5;5;5;5;4;1	5;5;5;5;4;1	5;5;5;5;4;1	COP9 signalosome complex subunit 8	COPS8	;;;;	6	5	5	5	5	4	5	4	5	4	42.2	42.2	42.2	19.344	173	173;209;209;209;83;115	0	21.21	1.528	1.3589	19.014	11	7	Leave out requantified	1.528	0.28343	1.3589	0.64321	19.014	27.285	6	5	2	5	Leave out requantified	Median	42.2	36.4	1371200000	649980000	721200000	1182600000
Q53GL1;A0A024R4E1;Q9HAN9;B1AN62	Q53GL1;A0A024R4E1;Q9HAN9	5;5;5;1	5;5;5;1	5;5;5;1	Nicotinamide-nucleotide adenylyltransferase;Nicotinamide/nicotinic acid mononucleotide adenylyltransferase 1	NMNAT1	;;	4	5	5	5	5	0	5	0	5	0	21.9	21.9	21.9	31.92	279	279;279;279;160	0	8.6051	2.2539	1.9854	36.505	5	4	Median	2.2539	NaN	1.9854	NaN	36.505	NaN	5	0	4	0	Median	Median	21.9	0	284550000	91340000	193210000	284550000
A0A0A0N0L3;A0A024R4E2;Q13148;B1AKP7;G3V162;A0A087X260;A0A087WYY0;A0A0A0N0M3;A0A0A0N0N3;A0A087WX29;K7EN94;K7EJM5;B4DRW3;A0A087WXQ5;A0A087WV68;A0A087WW61;A0A087WX67;A0A087WXV3;A0A087WZC9;K7EJ99;A0A0A0MSV7;A0A087WZM1;A0A087WYE7;A0A087WTZ4;K7EL26	A0A0A0N0L3;A0A024R4E2;Q13148;B1AKP7;G3V162;A0A087X260;A0A087WYY0;A0A0A0N0M3;A0A0A0N0N3;A0A087WX29;K7EN94;K7EJM5;B4DRW3;A0A087WXQ5;A0A087WV68	12;12;12;11;11;11;11;10;9;9;9;8;8;6;6;5;5;5;4;3;3;2;2;1;1	12;12;12;11;11;11;11;10;9;9;9;8;8;6;6;5;5;5;4;3;3;2;2;1;1	12;12;12;11;11;11;11;10;9;9;9;8;8;6;6;5;5;5;4;3;3;2;2;1;1	TAR DNA-binding protein 43	TDP43;TARDBP	;;;;;;;;;;;;;;	25	12	12	12	8	9	8	9	8	9	46.8	46.8	46.8	41.632	372	372;414;414;295;298;301;304;269;243;243;275;201;330;200;212;138;149;175;127;80;84;78;89;61;65	0	158.51	0.66681	0.99864	45.872	45	24	Leave out requantified	1.8178	0.39086	1.4033	0.99864	65.546	26.239	33	12	18	6	Leave out requantified	Leave out requantified	38.4	27.4	7484000000	3913600000	3570400000	5790700000
A0A024R4E5;Q00341;B2R5V9;H0Y394;B4DKR8;Q6ZS03;Q96CF6;H7C0A4;Q6ZN49;Q2HJC8;C9JIZ1;C9J5E5;Q5HYC5;H7C2D1;C9JZI8;H7BZC3;C9JHZ8;C9JES8;C9JHS7;C9JT62;C9JK79;C9JBS3;C9JEJ8;C9JHN6;C9JMQ6;C9JQ82;C9JHS9;C9J739;H7C3D0	A0A024R4E5;Q00341;B2R5V9;H0Y394;B4DKR8;Q6ZS03;Q96CF6	60;59;58;44;40;37;34;21;21;20;15;14;13;13;11;11;10;10;9;5;5;4;4;4;3;3;1;1;1	60;59;58;44;40;37;34;21;21;20;15;14;13;13;11;11;10;10;9;5;5;4;4;4;3;3;1;1;1	60;59;58;44;40;37;34;21;21;20;15;14;13;13;11;11;10;10;9;5;5;4;4;4;3;3;1;1;1	Vigilin	HDLBP	;;;;;;	29	60	60	60	42	57	42	57	42	57	54.4	54.4	54.4	141.44	1268	1268;1268;1268;973;757;847;898;332;577;589;224;221;248;308;164;267;141;147;126;96;128;69;79;81;46;53;17;19;126	0	323.31	0.42465	0.96948	26.427	157	70	Leave out requantified	2.4007	0.39179	1.1713	0.90756	27.134	22.244	83	74	50	20	Leave out requantified	Leave out requantified	39.5	51.3	19707000000	8987800000	10719000000	13371000000
A0A024R4E7;O96011;B3KSS3;H7C3V6	A0A024R4E7;O96011	10;10;4;3	10;10;4;3	10;10;4;3	Peroxisomal membrane protein 11B	PEX11B	;	4	10	10	10	8	7	8	7	8	7	50.2	50.2	50.2	28.431	259	259;259;127;81	0	17.763	0.49288	1.1045	16.028	13	9	Leave out requantified	0.46359	0.49288	0.4475	1.1045	42.275	16.028	5	8	5	4	Median	Leave out requantified	42.9	29	1003900000	425060000	578870000	431480000
A0A024R4F1;P06733;E2DRY6;K7EM90;A4UCS8;A4QMW8;L0R849;E5RI09;E5RG95;K7EPM1;K7EKN2	A0A024R4F1;P06733;E2DRY6	37;37;25;17;14;7;6;3;3;3;3	37;37;25;17;14;7;6;3;3;3;3	32;32;22;13;11;6;6;0;0;0;0	Alpha-enolase;Enolase	ENO1	;;	11	37	37	32	34	32	34	32	29	27	80.4	80.4	69.8	47.168	434	434;434;338;195;166;135;388;148;154;196;212	0	323.31	1.4848	0.94223	34.01	970	524	Leave out requantified	1.7609	0.1919	0.98597	0.42078	17.685	24.835	673	297	292	232	Leave out requantified	Leave out requantified	78.6	78.6	645660000000	285470000000	360200000000	510230000000
A0A024R4F4;M0R2B7;P28340;Q308M6;M0QZR8;Q59FA0;M0QXE6;M0QXQ2;M0R3H8;M0QZB4;M0R2I8;M0R2J2	A0A024R4F4;M0R2B7;P28340;Q308M6;M0QZR8;Q59FA0	36;36;36;34;26;26;13;10;7;5;2;1	36;36;36;34;26;26;13;10;7;5;2;1	36;36;36;34;26;26;13;10;7;5;2;1	DNA polymerase;DNA polymerase delta catalytic subunit	POLD1	;;;;;	12	36	36	36	34	15	34	15	34	15	43.2	43.2	43.2	123.63	1107	1107;1133;1107;1133;1009;1011;289;291;397;188;202;105	0	98.09	1.7707	1.1942	23.632	54	33	Leave out requantified	1.8572	0.49922	1.1942	1.2531	30.35	54.633	40	14	22	11	Leave out requantified	Leave out requantified	40.9	16	4595300000	1832100000	2763200000	4297000000
B3KS61;A0A024R4F6;O60725	B3KS61;A0A024R4F6;O60725	2;2;2	2;2;2	2;2;2	Protein-S-isoprenylcysteine O-methyltransferase	ICMT	;;	3	2	2	2	0	2	0	2	0	2	14.4	14.4	14.4	21.735	188	188;284;284	0	5.7752	0.27345	0.55746	13.612	2	1	Median	NaN	0.27345	NaN	0.55746	NaN	13.612	0	2	0	1	Median	Median	0	14.4	91642000	66659000	24983000	0
B7Z1X4;A0A0A0MSI6;A0A024R4J6;B7ZAN2;A0A024R4F9;B7Z1P2;Q9H4M3	B7Z1X4;A0A0A0MSI6;A0A024R4J6;B7ZAN2;A0A024R4F9;B7Z1P2;Q9H4M3	1;1;1;1;1;1;1	1;1;1;1;1;1;1	1;1;1;1;1;1;1	F-box only protein 44	FBXO44	;;;;;;	7	1	1	1	0	1	0	1	0	1	17.7	17.7	17.7	15.56	130	130;165;224;255;255;256;255	0.00022707	2.7324	NaN	NaN	NaN	1	1	Median	NaN	NaN	NaN	NaN	NaN	NaN	0	1	0	1	Median	Median	0	17.7	10739000	8863100	1875800	0
A0A024R4G1;Q8N1G4;J3KRP5	A0A024R4G1;Q8N1G4	25;25;1	25;25;1	25;25;1	Leucine-rich repeat-containing protein 47	LRRC47	;	3	25	25	25	23	20	23	20	23	20	60.2	60.2	60.2	63.472	583	583;583;50	0	286.87	0.80984	0.81246	48.316	93	47	Leave out requantified	1.4385	0.24134	1.1693	0.53742	53.38	27.517	69	24	35	12	Leave out requantified	Leave out requantified	56.9	45.6	16219000000	7549700000	8669300000	13377000000
A0A024R4H0;Q02809;B4DGN8;B2R5M9;B4DHT1;Q5JXB7;Q5JXB8	A0A024R4H0;Q02809;B4DGN8;B2R5M9	25;25;24;24;12;6;4	25;25;24;24;12;6;4	25;25;24;24;12;6;4	Procollagen-lysine,2-oxoglutarate 5-dioxygenase 1	PLOD1	;;;	7	25	25	25	23	17	23	17	23	17	42.9	42.9	42.9	83.549	727	727;727;690;727;391;283;225	0	121.86	0.86679	0.93527	27.157	56	14	Leave out requantified	1.0027	0.72064	0.65579	1.4205	17.731	17.939	31	25	9	5	Leave out requantified	Leave out requantified	41.8	29.3	7882300000	3981100000	3901200000	6269900000
A0A024R4H4;Q4R9M7;Q4R9M8;A0A087WWA3;Q4R9M9;O60333;B4DMF3;O43896;A0A0U1RQL3	A0A024R4H4;Q4R9M7;Q4R9M8;A0A087WWA3;Q4R9M9;O60333;B4DMF3	10;10;10;10;10;10;5;2;1	6;6;6;6;6;6;4;0;1	6;6;6;6;6;6;4;0;1	Kinesin-like protein;Kinesin-like protein KIF1B	KIF1B;KIF1Bbeta	;;;;;;	9	10	6	6	8	5	4	3	4	3	8	5.3	5.3	183.9	1633	1633;1783;1797;1797;1809;1816;886;1103;498	0	19.575	0.56911	1.0901	30.262	5	4	Median	1.7158	0.56911	1.1571	1.1032	8.4291	30.036	2	3	2	2	Median	Plateau	6.8	3.9	115470000	56719000	58754000	49799000
A0A024R4I4;B1AK44;Q9UI95;B1AK45;B1AK43	A0A024R4I4;B1AK44;Q9UI95;B1AK45;B1AK43	4;4;4;3;3	4;4;4;3;3	4;4;4;3;3	Mitotic spindle assembly checkpoint protein MAD2B	MAD2L2	;;;;	5	4	4	4	4	4	4	4	4	4	27	27	27	24.334	211	211;224;211;167;197	0	16.893	0.53045	0.78219	130.92	6	4	Median	5.0436	0.12621	4.3649	0.28688	51.635	41.942	3	3	1	3	Plateau	Median	27	27	692860000	349120000	343730000	425870000
A0A024R4I7;Q8WZA0;K7ES95	A0A024R4I7;Q8WZA0	5;5;2	5;5;2	5;5;2	Protein LZIC	LZIC	;	3	5	5	5	4	3	4	3	4	3	32.6	32.6	32.6	21.494	190	190;190;169	0	8.9645	1.4925	1.331	36.962	9	5	Leave out requantified	1.4925	0.40422	1.331	0.9524	36.962	51.358	7	2	3	2	Leave out requantified	Median	26.8	15.8	885810000	344440000	541370000	836060000
Q75MT9;Q6FHZ0;A0A024R4K3;P40926;Q0QF37;G3XAL0;B3KTM1	Q75MT9;Q6FHZ0;A0A024R4K3;P40926;Q0QF37;G3XAL0;B3KTM1	23;23;23;23;22;16;15	23;23;23;23;22;16;15	23;23;23;23;22;16;15	Malate dehydrogenase;Malate dehydrogenase, mitochondrial	MDH2	;;;;;;	7	23	23	23	19	22	19	22	19	22	72.5	72.5	72.5	33.228	316	316;338;338;338;305;231;231	0	242.48	0.60259	0.92651	11.54	121	18	Leave out requantified	1.1917	0.47079	0.83598	1.0347	15.349	14.548	70	51	13	5	Leave out requantified	Leave out requantified	70.3	72.5	108870000000	53899000000	54968000000	83806000000
A0A024R4M0;P46781;B5MCT8;C9JM19;B7Z732;A5D904;F2Z3C0;A8MXK4	A0A024R4M0;P46781;B5MCT8;C9JM19;B7Z732;A5D904	22;22;16;16;16;13;6;6	22;22;16;16;16;13;6;6	22;22;16;16;16;13;6;6	40S ribosomal protein S9	RPS9	;;;;;	8	22	22	22	18	20	18	20	18	20	62.4	62.4	62.4	22.591	194	194;194;139;156;157;113;77;79	0	93.388	0.91517	0.97904	27.984	83	26	Leave out requantified	1.2899	0.37138	1.2758	0.91845	27.311	14.469	45	38	10	16	Leave out requantified	Leave out requantified	58.8	61.9	51852000000	26211000000	25641000000	41040000000
A0A024R4M8;Q8NBN7;K7EMY5;G8JLA1;B2RDH1	A0A024R4M8;Q8NBN7;K7EMY5;G8JLA1;B2RDH1	2;2;1;1;1	2;2;1;1;1	2;2;1;1;1	Retinol dehydrogenase 13	RDH13	;;;;	5	2	2	2	1	1	1	1	1	1	6.3	6.3	6.3	35.932	331	331;331;42;220;260	0	3.5636	0.53138	0.69911	28.286	2	0	Median	NaN	NaN	NaN	NaN	NaN	NaN	1	1	0	0	Median	Median	3	3.3	95024000	49565000	45459000	61403000
B4DG42;A0A024R4N0;Q96S97;C9JJV6;C9JZL8;C9J5M0;C9JC07	B4DG42;A0A024R4N0;Q96S97;C9JJV6;C9JZL8;C9J5M0;C9JC07	2;2;2;1;1;1;1	2;2;2;1;1;1;1	2;2;2;1;1;1;1	Myeloid-associated differentiation marker	hCG_1640809;MYADM	;;;;;;	7	2	2	2	2	1	2	1	2	1	7.4	7.4	7.4	31.225	285	285;322;322;146;188;242;259	0.0017494	2.231	1.5858	3.3734	140.78	4	2	Median	NaN	1.79	NaN	4.0363	NaN	19.342	1	3	1	1	Median	Plateau	7.4	3.5	152060000	83981000	68080000	64799000
M0R0F0;A0A024R4Q8;P46782;M0R0R2;Q53G25;M0QZN2;Q59EK8	M0R0F0;A0A024R4Q8;P46782;M0R0R2;Q53G25;M0QZN2	17;17;17;16;15;11;2	17;17;17;16;15;11;2	17;17;17;16;15;11;2	40S ribosomal protein S5;40S ribosomal protein S5, N-terminally processed	RPS5	;;;;;	7	17	17	17	15	15	15	15	15	15	71.5	71.5	71.5	22.391	200	200;204;204;225;204;134;107	0	170.66	0.44932	0.75485	34.973	82	29	Leave out requantified	0.56114	0.37544	0.62789	0.91652	63.845	14.812	58	24	19	10	Leave out requantified	Leave out requantified	71.5	52.5	45922000000	22528000000	23394000000	38479000000
A0A024R4R3;O75175;B7Z6J7;Q6ZMJ6;H7C3F5;H0Y5X7;H7C148;H7C5J4;A0A0G2JPP0;A0A087X0F9	A0A024R4R3;O75175;B7Z6J7;Q6ZMJ6;H7C3F5	8;8;7;6;5;3;3;1;1;1	8;8;7;6;5;3;3;1;1;1	8;8;7;6;5;3;3;1;1;1	CCR4-NOT transcription complex subunit 3	CNOT3;FLJ00420	;;;;	10	8	8	8	3	6	3	6	3	6	12.9	12.9	12.9	81.871	753	753;753;718;613;571;288;375;88;93;106	0	16.634	0.48175	0.92664	26.443	6	0	Leave out requantified	NaN	0.5151	NaN	0.9833	NaN	11.741	1	5	0	0	Median	Leave out requantified	4.8	10.6	185310000	123240000	62077000	83231000
M0R1L7;A0A024R4S0;O43633;M0QXX8;M0R1T5	M0R1L7;A0A024R4S0;O43633;M0QXX8;M0R1T5	2;2;2;1;1	2;2;2;1;1	2;2;2;1;1	Charged multivesicular body protein 2a	CHMP2A	;;;;	5	2	2	2	1	2	1	2	1	2	10.1	10.1	10.1	18.739	159	159;222;222;55;227	0.0082119	1.5261	1.1005	2.5239	115.08	3	1	Median	NaN	1.3027	NaN	3.0711	NaN	27.75	1	2	1	0	Median	Median	5.7	10.1	364180000	193330000	170850000	194330000
A0A024R4S1;Q9Y6I3;D6R907;D6RBI9;B4DU91	A0A024R4S1;Q9Y6I3;D6R907;D6RBI9;B4DU91	2;2;1;1;1	2;2;1;1;1	1;1;0;0;1	Epsin-1	EPN1;EPN3	;;;;	5	2	2	1	2	2	2	2	1	1	3.3	3.3	1.2	60.293	576	576;576;50;51;536	0	3.2203	1.9004	2.3755	66.798	2	1	Median	NaN	NaN	NaN	NaN	NaN	NaN	1	1	0	1	Median	Median	3.3	3.3	173290000	61195000	112090000	106910000
A0A024R4T4;P61081;M0QX69;M0QYI6	A0A024R4T4;P61081	9;9;4;2	9;9;4;2	9;9;4;2	NEDD8-conjugating enzyme Ubc12	UBE2M	;	4	9	9	9	9	8	9	8	9	8	42.1	42.1	42.1	20.9	183	183;183;69;114	0	45.462	0.76286	1.2607	14.632	30	10	Leave out requantified	0.96173	0.63993	0.86744	1.34	42.396	12.194	17	13	6	4	Leave out requantified	Leave out requantified	42.1	42.1	8378500000	4264800000	4113800000	6977900000
A0A024R4U3;Q14166;Q9BR23;V9GY16	A0A024R4U3;Q14166	24;24;5;1	24;24;5;1	24;24;5;1	Tubulin--tyrosine ligase-like protein 12	TTLL12	;	4	24	24	24	17	19	17	19	17	19	53.3	53.3	53.3	74.403	644	644;644;210;65	0	136.21	1.6802	1.0837	52.204	57	36	Leave out requantified	1.9355	0.18981	1.2642	0.44615	31.252	24.805	35	22	19	17	Leave out requantified	Leave out requantified	41	41.5	7529800000	3218800000	4311000000	6039100000
B4DUE0;A0A024R4V7;Q5R3I4;H7C089;F8WBU8;A9UJP8	B4DUE0;A0A024R4V7;Q5R3I4;H7C089	3;3;3;2;1;1	3;3;3;2;1;1	3;3;3;2;1;1	Tetratricopeptide repeat protein 38	FLJ20699;TTC38	;;;	6	3	3	3	3	0	3	0	3	0	7.8	7.8	7.8	45.8	411	411;453;469;119;53;263	0	5.8027	NaN	NaN	NaN	1	1	Median	NaN	NaN	NaN	NaN	NaN	NaN	1	0	1	0	Median	Median	7.8	0	146700000	36332000	110370000	146700000
A0A024R4X0;P00387;Q6ZVI6;B1AHF3	A0A024R4X0;P00387;Q6ZVI6;B1AHF3	15;15;11;8	15;15;11;8	15;15;11;8	NADH-cytochrome b5 reductase;NADH-cytochrome b5 reductase 3;NADH-cytochrome b5 reductase 3 membrane-bound form;NADH-cytochrome b5 reductase 3 soluble form	CYB5R3	;;;	4	15	15	15	15	13	15	13	15	13	57	57	57	33.238	291	291;301;257;147	0	179.75	0.95038	0.79465	24.854	42	22	Leave out requantified	1.0582	0.25251	0.86789	0.54267	25.983	36.354	22	20	9	13	Leave out requantified	Leave out requantified	57	54.3	12256000000	6988300000	5267800000	9071800000
A0A024R4X1;Q6FIA3;A0A0U1RR22;Q9UNF0;B0QYG7;B0QYG8	A0A024R4X1;Q6FIA3;A0A0U1RR22;Q9UNF0	7;7;7;7;3;3	7;7;7;7;3;3	7;7;7;7;3;3	Protein kinase C and casein kinase substrate in neurons protein 2	PACSIN2	;;;	6	7	7	7	7	5	7	5	7	5	15.6	15.6	15.6	50.02	435	435;445;451;486;152;155	0	10.946	1.0198	0.91802	10.511	18	11	Leave out requantified	1.0686	0.25179	0.94233	0.5477	40.773	21.326	13	5	8	3	Leave out requantified	Median	15.6	11.3	2709200000	1168700000	1540400000	2455000000
A0A024R4X7;Q9UKX7;B4E2D3	A0A024R4X7;Q9UKX7	9;9;4	9;9;4	9;9;4	Nuclear pore complex protein Nup50	hCG_1989366;NUP50	;	3	9	9	9	9	3	9	3	9	3	28.8	28.8	28.8	50.144	468	468;468;218	0	61.607	2.7318	1.7325	53.918	12	7	Median	3.2301	0.33116	2.1619	0.67857	25.229	4.4709	9	3	5	2	Leave out requantified	Median	28.8	8.3	1239900000	323440000	916460000	1161900000
A0A0A6YYC7;A0A024R4Z4;A0A024R4Z1;Q96JP5	A0A0A6YYC7;A0A024R4Z4;A0A024R4Z1;Q96JP5	3;3;3;3	3;3;3;3	3;3;3;3	E3 ubiquitin-protein ligase ZFP91	ZFP91-CNTF;hCG_2042749;ZFP91	;;;	4	3	3	3	0	3	0	3	0	3	11.2	11.2	11.2	59.57	529	529;569;570;570	0	4.1095	0.25329	0.51302	78.399	2	1	Median	NaN	0.25329	NaN	0.51302	NaN	78.399	0	2	0	1	Median	Median	0	11.2	61025000	45569000	15457000	0
A0A024R4Z6;Q08945;E9PMD4;Q59GH7;E9PPZ7;A0A0U1RRK2	A0A024R4Z6;Q08945	26;26;11;4;3;3	26;26;11;4;3;3	26;26;11;4;3;3	FACT complex subunit SSRP1	SSRP1	;	6	26	26	26	22	21	22	21	22	21	44.7	44.7	44.7	81.074	709	709;709;173;547;89;225	0	145.74	1.0961	1.0051	35.125	90	35	Leave out requantified	2.4163	0.39824	1.5622	0.81024	53.179	14.442	59	31	24	11	Leave out requantified	Leave out requantified	40.2	37.8	18086000000	7172000000	10914000000	15431000000
A0A024R525;P02794;Q6NZ44;B3KXC3;Q6NS36;G3V192;G3V1D1;Q8TD27;E9PRK8;E9PKY7;E9PPQ4;A9JQE1;E9PQR3;E9PKM5;E9PK45;D3DPG2	A0A024R525;P02794;Q6NZ44;B3KXC3;Q6NS36;G3V192;G3V1D1	13;13;12;12;12;11;10;5;4;4;3;2;2;2;2;1	13;13;12;12;12;11;10;5;4;4;3;2;2;2;2;1	13;13;12;12;12;11;10;5;4;4;3;2;2;2;2;1	Ferritin;Ferritin heavy chain;Ferritin heavy chain, N-terminally processed	FTH1	;;;;;;	16	13	13	13	13	6	13	6	13	6	72.1	72.1	72.1	21.225	183	183;183;183;183;232;153;113;165;95;114;58;49;50;81;102;32	0	69.467	2.1537	1.2793	16.181	53	19	Leave out requantified	2.4514	0.32232	1.3387	0.61994	22.409	59.545	43	10	17	2	Leave out requantified	Leave out requantified	72.1	35.5	20278000000	5887600000	14391000000	19901000000
A0A140VJH7;A0A024R529;Q3LXA3;H0YCY6;Q9UFX5;I3L252;E9PJG8;E9PQR1;A0AUP5	A0A140VJH7;A0A024R529;Q3LXA3;H0YCY6;Q9UFX5;I3L252	14;14;14;12;7;7;4;1;1	14;14;14;12;7;7;4;1;1	14;14;14;12;7;7;4;1;1	Bifunctional ATP-dependent dihydroxyacetone kinase/FAD-AMP lyase (cyclizing);ATP-dependent dihydroxyacetone kinase;FAD-AMP lyase (cyclizing)	DAK;TKFC;DKFZp586B1621	;;;;;	9	14	14	14	13	9	13	9	13	9	36.9	36.9	36.9	58.946	575	575;575;575;533;165;219;162;57;238	0	70.521	1.7434	1.4964	83.259	20	16	Leave out requantified	1.8378	0.22082	1.8212	0.45095	25.904	52.911	12	8	9	7	Leave out requantified	Median	34.4	20.9	1561700000	637260000	924480000	1241700000
A0A024R534;O94776	A0A024R534;O94776	19;19	19;19	16;16	Metastasis-associated protein MTA2	MTA2	;	2	19	19	16	14	11	14	11	12	9	29.2	29.2	25.6	75.022	668	668;668	0	49.434	0.61842	0.75051	27.065	27	14	Leave out requantified	0.80482	0.4128	0.60188	0.85455	27.831	15.392	15	12	6	8	Leave out requantified	Leave out requantified	25	19.3	2342600000	1290500000	1052100000	1920900000
A0A024R542;Q9C0C2;B3KXS7;E9PKK0;E9PKE7;Q86TK2	A0A024R542;Q9C0C2;B3KXS7	33;33;22;6;2;2	33;33;22;6;2;2	33;33;22;6;2;2	182 kDa tankyrase-1-binding protein	TNKS1BP1	;;	6	33	33	33	2	33	2	33	2	33	25.9	25.9	25.9	181.79	1729	1729;1729;1075;243;143;311	0	76.133	0.41872	0.74952	26	34	16	Leave out requantified	NaN	0.41872	NaN	0.74952	NaN	26	1	33	1	15	Median	Leave out requantified	1.3	25.9	1047300000	687760000	359530000	34543000
A0A024R546;Q9C0B5;H0YEF4	A0A024R546;Q9C0B5;H0YEF4	2;2;1	2;2;1	2;2;1	Palmitoyltransferase;Palmitoyltransferase ZDHHC5	ZDHHC5	;;	3	2	2	2	0	2	0	2	0	2	3.5	3.5	3.5	77.544	715	715;715;300	0	3.1204	NaN	NaN	NaN	1	0	Median	NaN	NaN	NaN	NaN	NaN	NaN	0	1	0	0	Median	Median	0	3.5	25185000	12632000	12553000	0
A0A024R561;P53816;Q3MI98;F5H7E5	A0A024R561;P53816;Q3MI98	5;5;3;1	5;5;3;1	5;5;3;1	HRAS-like suppressor 3	HRASLS3;PLA2G16	;;	4	5	5	5	3	4	3	4	3	4	35.2	35.2	35.2	17.936	162	162;162;193;27	0	26.971	0.89852	1.1496	7.57	6	1	Leave out requantified	0.95101	0.64918	1.0745	1.1872	6.3868	25.393	3	3	0	1	Leave out requantified	Median	28.4	30.9	835450000	416570000	418880000	734310000
A0A024R563;Q96C90	A0A024R563;Q96C90	2;2	2;2	2;2	Protein phosphatase 1 regulatory subunit 14B	PPP1R14B	;	2	2	2	2	2	1	2	1	2	1	19.1	19.1	19.1	20.964	199	199;147	0	7.473	1.9545	1.8506	76.472	5	4	Median	1.982	NaN	1.8547	NaN	25.782	NaN	4	1	4	0	Median	Median	19.1	12.6	178280000	89400000	88880000	120880000
A0A024R565;Q9UI30;F5GX77;F5GYQ2	A0A024R565;Q9UI30;F5GX77;F5GYQ2	6;6;5;3	6;6;5;3	6;6;5;3	Multifunctional methyltransferase subunit TRM112-like protein	HSPC152;TRMT112	;;;	4	6	6	6	5	5	5	5	5	5	59.2	59.2	59.2	14.199	125	125;125;106;81	0	80.926	0.62363	1.1019	9.9159	16	5	Leave out requantified	0.9572	0.41379	1.1531	0.91437	3.4302	9.7946	8	8	1	4	Leave out requantified	Leave out requantified	53.6	48	4552700000	2324900000	2227800000	4088000000
A0A024R566;A0A024R5D9;A0A024R588;B4DJU4;A0A024R572;Q15637;B4DSE4;B4DX42;Q14820;F8WEV5;C9J792;H7C561	A0A024R566;A0A024R5D9;A0A024R588;B4DJU4;A0A024R572;Q15637;B4DSE4;B4DX42	14;14;13;13;13;13;10;8;3;3;2;2	14;14;13;13;13;13;10;8;3;3;2;2	14;14;13;13;13;13;10;8;3;3;2;2	Splicing factor 1	SF1	;;;;;;;	12	14	14	14	11	12	11	12	11	12	36.1	36.1	36.1	61.888	571	571;638;548;630;639;639;452;433;80;110;62;291	0	80.852	0.33129	0.96906	36.947	36	25	Leave out requantified	1.3903	0.33129	1.2786	0.96906	116.09	28.342	14	22	12	13	Median	Leave out requantified	25.6	32.6	2902700000	1698300000	1204400000	1233300000
B2R5U3;A0A024R571;Q9H4M9;B4DMV9;B4DR44;B4DTR4;B4DZH9;C9JC03;C9J2Z4;C9JDQ8;C9JIJ3;C9IZH1	B2R5U3;A0A024R571;Q9H4M9;B4DMV9;B4DR44;B4DTR4;B4DZH9;C9JC03;C9J2Z4	17;17;17;16;16;16;15;14;13;8;3;3	17;17;17;16;16;16;15;14;13;8;3;3	8;8;8;7;7;7;6;5;5;1;2;2	EH domain-containing protein 1	EHD1	;;;;;;;;	12	17	17	8	12	13	12	13	5	7	42.1	42.1	23.6	60.626	534	534;548;534;475;493;510;431;374;306;162;145;148	0	52.194	0.95123	1.436	22.016	21	7	Leave out requantified	1.4297	0.70995	0.97176	1.5748	39.508	10.737	7	14	2	5	Leave out requantified	Leave out requantified	28.3	33.7	2355200000	1045500000	1309700000	1483100000
A0A024R573;Q7L266;B3KR33;Q9BRH2;A0A087WUG3;A0A087WZI5;E9PJK6;B4DLU4	A0A024R573;Q7L266;B3KR33;Q9BRH2	12;12;11;9;4;3;2;2	12;12;11;9;4;3;2;2	12;12;11;9;4;3;2;2	Isoaspartyl peptidase/L-asparaginase;Isoaspartyl peptidase/L-asparaginase alpha chain;Isoaspartyl peptidase/L-asparaginase beta chain	ASRGL1	;;;	8	12	12	12	11	10	11	10	11	10	59.4	59.4	59.4	32.054	308	308;308;308;199;164;133;70;121	0	222.42	2.161	1.8102	38.401	43	21	Leave out requantified	2.2501	0.2303	1.9841	0.48638	8.5787	11.832	29	14	13	8	Leave out requantified	Leave out requantified	54.9	50	11788000000	4337400000	7450200000	10359000000
E9PQ47;E9PNY1;A0A024R576;O95159;E9PQA5;B4DHV1;E9PMQ3;E9PJX1;E9PJ47;H0YCU8	E9PQ47;E9PNY1;A0A024R576;O95159;E9PQA5;B4DHV1;E9PMQ3	5;5;5;5;4;3;3;2;2;1	5;5;5;5;4;3;3;2;2;1	5;5;5;5;4;3;3;2;2;1	Zinc finger protein-like 1	ZFPL1	;;;;;;	10	5	5	5	4	2	4	2	4	2	29.8	29.8	29.8	20.607	188	188;207;310;310;172;101;109;65;80;53	0	13.944	0.54505	1.0829	55.577	5	3	Median	0.74697	0.54505	0.59619	1.0829	86.952	18.254	2	3	1	2	Median	Median	25	12.2	474290000	286260000	188020000	304820000
A0A024R578;Q13405;H0YDP7;Q59GE9;E9PNF1;E9PI78	A0A024R578;Q13405;H0YDP7;Q59GE9	5;5;4;4;2;1	5;5;4;4;2;1	5;5;4;4;2;1	39S ribosomal protein L49, mitochondrial	MRPL49	;;;	6	5	5	5	4	3	4	3	4	3	33.1	33.1	33.1	19.198	166	166;166;127;143;140;99	0	17.102	0.47508	1.0722	53.336	10	2	Leave out requantified	0.44202	0.51264	0.42396	1.1131	2.7005	8.0434	4	6	1	1	Leave out requantified	Leave out requantified	28.3	21.1	804680000	533380000	271300000	589170000
A0A024R582;J3KMZ8;Q92785;E9PN04	A0A024R582;J3KMZ8;Q92785;E9PN04	6;6;6;4	6;6;6;4	6;6;6;4	Zinc finger protein ubi-d4	DPF2	;;;	4	6	6	6	5	3	5	3	5	3	19.7	19.7	19.7	44.155	391	391;405;391;106	0	17.73	0.85945	0.93757	64.214	10	7	Median	1.0889	NaN	1.1388	NaN	65.521	NaN	9	1	6	1	Median	Median	17.6	10	1110200000	514090000	596090000	1044400000
A0A024R598;Q04323;E9PJ81;E9PRQ7;A0A024R539;B4DNC6;B4E0P8;A0A087WTZ5;Q05BV2;B4DU88;E9PS08	A0A024R598;Q04323;E9PJ81;E9PRQ7;A0A024R539;B4DNC6;B4E0P8;A0A087WTZ5;Q05BV2	12;12;11;11;11;8;8;8;6;4;1	12;12;11;11;11;8;8;8;6;4;1	12;12;11;11;11;8;8;8;6;4;1	UBX domain-containing protein 1	LOC51035;UBXN1	;;;;;;;;	11	12	12	12	6	7	6	7	6	7	59.3	59.3	59.3	33.325	297	297;297;290;293;312;181;200;238;146;136;100	0	104.88	0.43253	0.5676	90.251	18	10	Leave out requantified	1.7966	0.19829	1.6669	0.31941	69.212	22.265	10	8	5	5	Leave out requantified	Leave out requantified	42.1	29.3	2053700000	945470000	1108200000	1340500000
A8K0D4;A0A024R5A7;Q9Y6J9	A8K0D4;A0A024R5A7;Q9Y6J9	1;1;1	1;1;1	1;1;1	TAF6-like RNA polymerase II p300/CBP-associated factor-associated factor 65 kDa subunit 6L	TAF6L	;;	3	1	1	1	1	0	1	0	1	0	2.6	2.6	2.6	67.741	622	622;622;622	0	3.2149	NaN	NaN	NaN	0	0	Median	NaN	NaN	NaN	NaN	NaN	NaN	0	0	0	0	Median	Median	2.6	0	18534000	0	18534000	18534000
A0A024R5B2;E7ETY4;A9CP04;A0A140VJP1;A8K2S4;E9PC69;Q7KZI7;A0A024R555;F5H4F6;F5H6N2;H0YNV4	A0A024R5B2;E7ETY4;A9CP04;A0A140VJP1;A8K2S4;E9PC69;Q7KZI7;A0A024R555	8;8;8;8;8;8;8;5;2;1;1	8;8;8;8;8;8;8;5;2;1;1	6;6;6;6;6;6;6;4;1;1;0	Serine/threonine-protein kinase MARK2	MARK2;Par1b	;;;;;;;	11	8	8	6	2	6	2	6	1	5	14.9	14.9	12.2	77.63	691	691;699;699;719;745;778;788;551;161;111;178	0	20.182	0.48898	0.88298	36.505	8	6	Median	0.61072	0.44828	0.48434	0.95044	11.975	23.39	2	6	1	5	Median	Median	3.2	11.7	577870000	372570000	205300000	327950000
A0A024R5B3;E9PN81;Q8TDP1;H0YEF3;B4DMW4;E9PKP0;H0YE52;H0YCP5	A0A024R5B3;E9PN81;Q8TDP1;H0YEF3;B4DMW4;E9PKP0;H0YE52;H0YCP5	6;6;6;5;4;3;3;3	6;6;6;5;4;3;3;3	6;6;6;5;4;3;3;3	Ribonuclease H2 subunit C	AYP1;RNASEH2C	;;;;;;;	8	6	6	6	3	6	3	6	3	6	49.4	49.4	49.4	17.84	164	164;247;164;158;134;81;124;129	0	14.648	0.28707	0.59398	46.719	9	9	Median	1.4202	0.25208	1.2779	0.53871	3.425	36.324	2	7	2	7	Median	Median	25	49.4	357420000	193080000	164340000	193290000
E9PQD0;E9PS30;E9PLI6;E9PS76;A0A024R5B9;Q8N9N8	E9PQD0;E9PS30;E9PLI6;E9PS76;A0A024R5B9;Q8N9N8	1;1;1;1;1;1	1;1;1;1;1;1	1;1;1;1;1;1	Probable RNA-binding protein EIF1AD	EIF1AD;MGC11102	;;;;;	6	1	1	1	1	0	1	0	1	0	25	25	25	7.3314	64	64;78;113;114;165;165	0	2.925	NaN	NaN	NaN	0	0	Median	NaN	NaN	NaN	NaN	NaN	NaN	0	0	0	0	Median	Median	25	0	0	0	0	0
A0A024R5C4;B7Z3E3;B7Z8W8;O95197;B7Z361;B7Z4M1;F5H617;Q7RTN4;F5H891;F5GWG7	A0A024R5C4;B7Z3E3;B7Z8W8;O95197;B7Z361	6;5;5;5;4;2;2;1;1;1	6;5;5;5;4;2;2;1;1;1	6;5;5;5;4;2;2;1;1;1	Reticulon;Reticulon-3	RTN3	;;;;	10	6	6	6	4	5	4	5	4	5	44.9	44.9	44.9	25.609	236	236;920;1032;1032;205;123;185;85;130;136	0	144.84	1.1542	1.0256	29.066	27	8	Leave out requantified	1.6022	0.30515	1.3452	0.7423	20.612	4.8436	15	12	1	7	Leave out requantified	Leave out requantified	32.6	28.4	9922700000	4631700000	5290900000	8022000000
A0A024R5C5;P11498;E9PRE7;E9PS68	A0A024R5C5;P11498;E9PRE7	27;27;14;6	27;27;14;6	27;27;14;6	Pyruvate carboxylase;Pyruvate carboxylase, mitochondrial	PC	;;	4	27	27	27	27	10	27	10	27	10	32.7	32.7	32.7	129.63	1178	1178;1178;489;298	0	75.516	1.6769	1.0974	15.488	35	18	Leave out requantified	1.7255	0.32102	1.1265	0.83247	9.8369	5.8533	26	9	12	6	Leave out requantified	Leave out requantified	32.7	10.7	3327300000	1138900000	2188400000	3222700000
F5H2C9;F2YHM7;A0A024R5C6;Q86UY6;B4E0W9	F5H2C9;F2YHM7;A0A024R5C6;Q86UY6;B4E0W9	2;2;2;2;1	2;2;2;2;1	2;2;2;2;1	N-alpha-acetyltransferase 40	NAA40;NAT11	;;;;	5	2	2	2	1	2	1	2	1	2	17.7	17.7	17.7	13.876	124	124;237;237;237;167	0	4.7336	1.2628	1.156	30.634	3	0	Plateau	NaN	0.64331	NaN	1.1175	NaN	43.235	1	2	0	0	Median	Median	9.7	17.7	137370000	72534000	64835000	100740000
B2RAQ8;A0A024R5F4;P50416;H3BMD2;H3BP22;H3BUV7;H3BUJ0	B2RAQ8;A0A024R5F4;P50416	18;18;18;2;2;2;1	18;18;18;2;2;2;1	18;18;18;2;2;2;1	Carnitine O-palmitoyltransferase 1, liver isoform	CPT1A	;;	7	18	18	18	17	5	17	5	17	5	26.8	26.8	26.8	88.339	773	773;773;773;78;117;134;93	0	50.372	2.1158	1.3724	16.411	28	15	Leave out requantified	2.1158	0.29582	1.3724	0.54465	16.266	31.375	25	3	13	2	Leave out requantified	Median	25.5	7.9	4046300000	1332200000	2714100000	3967200000
A8K0D2;A0A024R5F7;Q9UBM7;X5DNI9;E9PM00;B4E1K5;X5DRD7;E9PJ54;X5D9E1;A0A0S2Z3S3;A0A0S2Z3U5;E9PRL8;E9PQ71;E9PIP9;A0A0S2Z3N8;H0YE57	A8K0D2;A0A024R5F7;Q9UBM7;X5DNI9;E9PM00;B4E1K5;X5DRD7	7;7;7;6;4;4;4;3;3;3;2;2;2;2;2;2	7;7;7;6;4;4;4;3;3;3;2;2;2;2;2;2	7;7;7;6;4;4;4;3;3;3;2;2;2;2;2;2	7-dehydrocholesterol reductase	DHCR7	;;;;;;	16	7	7	7	7	7	7	7	7	7	17.1	17.1	17.1	54.469	475	475;475;475;475;258;280;335;164;201;263;73;91;105;107;165;221	0	36.342	1.3692	1.1913	50.342	19	5	Leave out requantified	1.6853	0.15601	1.5221	0.25203	15.093	22.019	12	7	1	4	Leave out requantified	Leave out requantified	17.1	17.1	4367100000	2171700000	2195400000	3151000000
F5GWK5;F5H5A8;F5H3G8;F5H0V7;A0A024R5G8;F5H8G1;F5H1Z6;F5H8H3;B3KTJ1;A0A024R5L8;Q9Y365	F5GWK5;F5H5A8;F5H3G8;F5H0V7;A0A024R5G8;F5H8G1;F5H1Z6;F5H8H3;B3KTJ1;A0A024R5L8;Q9Y365	1;1;1;1;1;1;1;1;1;1;1	1;1;1;1;1;1;1;1;1;1;1	1;1;1;1;1;1;1;1;1;1;1	PCTP-like protein	STARD10	;;;;;;;;;;	11	1	1	1	0	1	0	1	0	1	14.6	14.6	14.6	9.4805	82	82;89;131;137;160;191;252;262;291;291;291	0.0066904	1.6767	NaN	NaN	NaN	0	0	Median	NaN	NaN	NaN	NaN	NaN	NaN	0	0	0	0	Median	Median	0	14.6	0	0	0	0
A0A024R5H0;O75531;B2R4V4	A0A024R5H0;O75531;B2R4V4	10;10;8	10;10;8	10;10;8	Barrier-to-autointegration factor;Barrier-to-autointegration factor, N-terminally processed	BANF1	;;	3	10	10	10	10	5	10	5	10	5	70.8	70.8	70.8	10.058	89	89;89;89	0	45.382	1.4925	1.9429	68.161	31	17	Leave out requantified	2.1511	0.2755	2.4288	0.67697	15.751	13.217	26	5	15	2	Leave out requantified	Leave out requantified	70.8	56.2	6765600000	2156300000	4609200000	6504500000
B4DF77;A0A024R5H6;Q6VY07;Q9NTH2;E9PSG7;E9PSE1;E9PNZ9;H0YCU5	B4DF77;A0A024R5H6;Q6VY07;Q9NTH2;E9PSG7	6;6;6;3;3;2;2;2	6;6;6;3;3;2;2;2	6;6;6;3;3;2;2;2	Phosphofurin acidic cluster sorting protein 1	PACS1;DKFZp434H1014	;;;;	8	6	6	6	5	1	5	1	5	1	13.8	13.8	13.8	54.46	499	499;963;963;70;91;76;79;107	0	7.982	0.33136	0.4087	138.04	4	3	Median	0.21936	NaN	0.25563	NaN	67.144	NaN	3	1	2	1	Median	Median	12	1.8	892610000	611460000	281160000	885490000
Q6FGX3;A0A024R5H8;Q53ET8;A0A024R5J5;P20340;B7Z5Z9;F5H3K7;F5GX61;J3KR73;C9JU14;C9JB90;Q9UL30;Q9UL29;Q14964	Q6FGX3;A0A024R5H8;Q53ET8;A0A024R5J5;P20340;B7Z5Z9	16;16;15;15;15;10;7;5;4;3;2;1;1;1	16;16;15;15;15;10;7;5;4;3;2;1;1;1	7;7;7;7;7;5;5;2;0;0;0;0;0;0	Ras-related protein Rab-6A	RAB6A	;;;;;	14	16	16	7	12	14	12	14	4	7	63.9	63.9	24	23.549	208	208;208;208;208;208;144;71;87;124;83;49;43;43;217	0	76.843	0.5469	0.96414	31.74	52	18	Leave out requantified	0.80309	0.41592	0.93429	1.0306	32.851	32.075	35	17	14	4	Leave out requantified	Leave out requantified	54.8	52.9	19901000000	11416000000	8485300000	15792000000
A0A024R5K1;Q9BR76;Q9NSK3;A0A087WW53;F5H390;Q59F81;B4DIU2;F5H0D2;Q2NNQ8;A9Z1Z3	A0A024R5K1;Q9BR76;Q9NSK3;A0A087WW53;F5H390;Q59F81;B4DIU2	12;12;8;6;6;6;6;3;1;1	12;12;8;6;6;6;6;3;1;1	12;12;8;6;6;6;6;3;1;1	Coronin;Coronin-1B	CORO1B;DKFZp762I166	;;;;;;	10	12	12	12	10	8	10	8	10	8	32.7	32.7	32.7	54.234	489	489;489;283;260;282;287;289;139;2055;1794	0	80.727	0.88767	1.6242	105.7	28	13	Leave out requantified	0.49731	0.89803	0.36534	2.1669	73.467	9.254	20	8	11	2	Leave out requantified	Leave out requantified	25.2	19.6	5441900000	3584700000	1857200000	4735300000
A0A024R5K3;E9PPW7;O00217;E9PN51;F8W9K7;E9PKH6;B4DYI3;Q53G17	A0A024R5K3;E9PPW7;O00217;E9PN51;F8W9K7;E9PKH6;B4DYI3;Q53G17	5;5;5;4;4;4;4;4	5;5;5;4;4;4;4;4	5;5;5;4;4;4;4;4	NADH dehydrogenase [ubiquinone] iron-sulfur protein 8, mitochondrial	NDUFS8	;;;;;;;	8	5	5	5	1	5	1	5	1	5	35.5	35.5	35.5	19.213	172	172;184;210;110;124;138;171;210	0	19.89	0.43297	0.87153	47.465	8	5	Median	1.2904	0.42228	1.1484	0.89384	76.602	8.1804	3	5	1	4	Plateau	Median	5.2	35.5	414250000	250160000	164090000	238080000
A0A024R5K6;O95298;E9PM14;A0A087WUM3;E9PQ53;E9PRJ5;Q8NI46;E9PRQ4;A0A087WY27	A0A024R5K6;O95298;E9PM14;A0A087WUM3;E9PQ53;E9PRJ5;Q8NI46	6;6;4;4;4;3;3;2;2	6;6;4;4;4;3;3;2;2	6;6;4;4;4;3;3;2;2	NADH dehydrogenase [ubiquinone] 1 subunit C2;NADH dehydrogenase [ubiquinone] 1 subunit C2, isoform 2	NDUFC2;KCTD14;NDUFC2-KCTD14	;;;;;;	9	6	6	6	1	6	1	6	1	6	44.5	44.5	44.5	14.187	119	119;119;107;134;114;71;77;66;86	0	10.012	0.3612	0.83494	26.923	10	5	Leave out requantified	NaN	0.29093	NaN	0.64806	NaN	29.827	1	9	0	5	Median	Leave out requantified	10.1	44.5	557950000	343070000	214880000	190300000
A0A024R5K8;P50454;B4DN87;A8K259;E9PPV6;E9PR70;E9PKH2;E9PK86;E9PMI5;Q9NPA9;E9PNX1;E9PJH8;E9PIG2;E9PRS3;E9PQ34;E9PLA6;H0YEP8	A0A024R5K8;P50454;B4DN87;A8K259;E9PPV6;E9PR70;E9PKH2	26;26;24;24;18;16;15;12;12;9;9;7;7;7;6;3;2	26;26;24;24;18;16;15;12;12;9;9;7;7;7;6;3;2	26;26;24;24;18;16;15;12;12;9;9;7;7;7;6;3;2	Serpin H1	SERPINH1	;;;;;;	17	26	26	26	26	23	26	23	26	23	66.5	66.5	66.5	46.44	418	418;418;397;418;324;295;201;247;249;172;203;150;165;166;142;85;56	0	323.31	0.44794	0.77178	50.494	280	113	Leave out requantified	0.61942	0.41531	0.58189	1.0207	48.935	23.852	218	62	97	16	Leave out requantified	Leave out requantified	66.5	59.1	147320000000	87255000000	60061000000	95086000000
A0A024R5L0;P42785;B7Z7Q6;E9PQB5;E9PL85;E9PQN3;E9PKN6;E9PIG4;E9PNF7;E9PLY4;B3KR26;E9PNJ1;E9PL49;E9PR42	A0A024R5L0;P42785;B7Z7Q6;E9PQB5;E9PL85;E9PQN3;E9PKN6;E9PIG4	9;9;8;5;5;5;5;5;4;3;3;3;2;1	9;9;8;5;5;5;5;5;4;3;3;3;2;1	9;9;8;5;5;5;5;5;4;3;3;3;2;1	Lysosomal Pro-X carboxypeptidase	PRCP	;;;;;;;	14	9	9	9	9	5	9	5	9	5	23.8	23.8	23.8	55.799	496	496;496;391;145;147;183;192;233;116;99;128;163;43;26	0	56.263	0.91737	0.73361	17.723	23	5	Leave out requantified	0.92591	0.64986	0.66048	1.4259	21.865	27.472	16	7	3	2	Leave out requantified	Leave out requantified	23.8	14.5	2927000000	1479900000	1447100000	2531100000
B5BU72;A0A024R5L7;A8K5U9;A0A024R5P1;Q13492;E9PI56;E9PKP6;E9PLJ8;Q8N6B4;E9PJT1;E9PK13;E5RFU0;E5RHK9;E5RFC6;E5RK51;E5RIJ5;H0YCY1;E5RGY9;E9PDG8;H0UI15;O60641	B5BU72;A0A024R5L7;A8K5U9;A0A024R5P1;Q13492	8;8;8;8;8;3;3;3;3;1;1;1;1;1;1;1;1;1;1;1;1	8;8;8;8;8;3;3;3;3;1;1;1;1;1;1;1;1;1;1;1;1	7;7;7;7;7;3;3;3;2;1;1;1;1;1;1;1;0;1;1;1;1	Phosphatidylinositol-binding clathrin assembly protein	PICALM	;;;;	21	8	8	7	6	7	6	7	5	6	18.7	18.7	17	66.393	610	610;610;652;652;652;147;148;185;599;48;105;116;120;149;150;152;244;581;902;905;907	0	101.94	0.67902	1.4495	21.852	20	13	Leave out requantified	1.4907	0.67902	0.95333	1.4926	80.851	27.248	13	7	11	2	Median	Leave out requantified	15.2	16.7	2390600000	1176000000	1214500000	1758700000
Q05BV7;B7ZAQ5;B4DYZ7;A0A024R5M8;Q15054;Q569I8;E9PM91;E9PNC0;E9PRK3	Q05BV7;B7ZAQ5;B4DYZ7;A0A024R5M8;Q15054;Q569I8	3;3;3;3;3;2;1;1;1	3;3;3;3;3;2;1;1;1	3;3;3;3;3;2;1;1;1	DNA polymerase delta subunit 3	POLD3	;;;;;	9	3	3	3	2	2	2	2	2	2	9.1	9.1	9.1	42.158	384	384;466;466;466;466;267;111;138;169	0	10.211	0.47333	0.79924	85.946	4	4	Median	0.48994	0.47333	0.40967	0.95789	113.74	44.832	2	2	2	2	Median	Median	6.5	6	177740000	107550000	70191000	121810000
A0A024R5M9;A0A087WY61;Q4LE64;Q14980;A0A024R5G4;Q59HB8;Q7Z757;Q96HN5;H0YFY6;F5H4J1;A8K394;Q3SYK8;F5H6Y5;K4DIE0;Q9UPG3;F5GWK2;F5H073;F5H068;F8W6T3;F5H1L0;F5GZW1;G1UI36;F5H2F3;F5H3L6;F5H0Z7;F5H763;Q86XH4	A0A024R5M9;A0A087WY61;Q4LE64;Q14980;A0A024R5G4;Q59HB8;Q7Z757	24;23;23;23;19;18;13;10;10;9;9;8;8;6;2;1;1;1;1;1;1;1;1;1;1;1;1	24;23;23;23;19;18;13;10;10;9;9;8;8;6;2;1;1;1;1;1;1;1;1;1;1;1;1	24;23;23;23;19;18;13;10;10;9;9;8;8;6;2;1;1;1;1;1;1;1;1;1;1;1;1	Nuclear mitotic apparatus protein 1	NUMA1;NUMA1 variant protein	;;;;;;	27	24	24	24	24	1	24	1	24	1	14.9	14.9	14.9	236.51	2101	2101;2099;2121;2115;1536;1585;1193;963;964;851;852;691;691;353;173;72;75;82;91;109;146;158;159;174;201;220;235	0	230.82	2.1528	1.4678	15.057	26	23	Leave out requantified	2.1528	NaN	1.4678	NaN	15.057	NaN	26	0	23	0	Leave out requantified	Median	14.9	0.7	1525000000	894730000	630230000	1522000000
A0A024R5P0;Q13153;E9PM17;B7Z3K0;B3KNX7;A8KAN3;B7Z302;H0YCG5;H0YCM0	A0A024R5P0;Q13153;E9PM17;B7Z3K0;B3KNX7;A8KAN3;B7Z302;H0YCG5	17;17;15;15;15;14;11;9;5	11;11;9;9;9;8;6;4;5	7;7;5;5;5;4;2;0;5	Non-specific serine/threonine protein kinase;Serine/threonine-protein kinase PAK 1	PAK1	;;;;;;;	9	17	11	7	14	13	8	8	6	6	40	27.3	18	60.646	545	545;545;455;455;522;553;258;244;167	0	111.21	2.1501	1.9068	30.654	18	13	Leave out requantified	2.1501	0.191	1.9068	0.42505	30.654	51.548	11	7	6	7	Leave out requantified	Median	34.3	30.5	2592200000	1061300000	1530900000	1884300000
A0A024R5Q1;Q9NX55;J3QT56	A0A024R5Q1;Q9NX55	6;6;2	6;6;2	6;6;2	Huntingtin-interacting protein K	hCG_2003792;HYPK	;	3	6	6	6	2	6	2	6	2	6	51.2	51.2	51.2	14.665	129	129;129;82	0	26.042	0.39017	0.9819	24.625	8	3	Leave out requantified	0.89049	0.39017	0.9031	0.9819	63.674	24.625	2	6	2	1	Median	Leave out requantified	23.3	51.2	451820000	316400000	135410000	27119000
H0YKS1;A0A0C4DGV1;A0A024R5Q6;Q9Y655;A0A087WUT0;A0A0A0MQW0;A0A0A0MR39;Q9P2K5;H0YN19	H0YKS1;A0A0C4DGV1;A0A024R5Q6;Q9Y655;A0A087WUT0;A0A0A0MQW0;A0A0A0MR39;Q9P2K5;H0YN19	2;2;2;2;2;2;2;2;1	2;2;2;2;2;2;2;2;1	2;2;2;2;2;2;2;2;1	Myelin expression factor 2	MYEF2	;;;;;;;;	9	2	2	2	2	0	2	0	2	0	15.1	15.1	15.1	13.891	126	126;211;440;547;547;576;600;600;290	0.0068879	1.666	NaN	NaN	NaN	1	0	Median	NaN	NaN	NaN	NaN	NaN	NaN	1	0	0	0	Median	Median	15.1	0	26848000	19266000	7581700	26848000
A0A024R5Q7;P30520;B4E1L0	A0A024R5Q7;P30520;B4E1L0	17;17;16	17;17;16	17;17;16	Adenylosuccinate synthetase isozyme 2	ADSS	;;	3	17	17	17	15	12	15	12	15	12	43.9	43.9	43.9	50.097	456	456;456;435	0	82.531	1.0111	1.3387	40.851	46	19	Leave out requantified	1.1471	0.93821	0.70278	2.4053	60.394	23.978	31	15	18	1	Leave out requantified	Leave out requantified	37.1	37.7	8878400000	5472400000	3406000000	6213900000
A0A075B720;Q05CD9;Q05DF5;A8K8N5;A0A024R5S4;P40818	A0A075B720;Q05CD9;Q05DF5;A8K8N5;A0A024R5S4;P40818	2;2;2;2;2;2	2;2;2;2;2;2	2;2;2;2;2;2	Ubiquitin carboxyl-terminal hydrolase;Ubiquitin carboxyl-terminal hydrolase 8	USP8	;;;;;	6	2	2	2	1	1	1	1	1	1	7.1	7.1	7.1	54.544	480	480;481;483;1118;1118;1118	0	3.2085	NaN	NaN	NaN	1	1	Median	NaN	NaN	NaN	NaN	NaN	NaN	1	0	1	0	Median	Median	3.5	3.5	7174700	909150	6265500	7174700
A0A024R5S5;O75822;H0YGJ7;H0YLP3	A0A024R5S5;O75822	13;13;5;5	13;13;5;5	13;13;5;5	Eukaryotic translation initiation factor 3 subunit J	EIF3S1;EIF3J	;	4	13	13	13	10	9	10	9	10	9	50.4	50.4	50.4	29.062	258	258;258;106;117	0	32.755	0.63797	0.9876	55.473	26	18	Leave out requantified	3.3409	0.35177	2.4801	0.72769	41.283	6.514	15	11	11	7	Leave out requantified	Leave out requantified	41.9	36.8	5435300000	2720100000	2715200000	3657100000
A0A024R5S9;H0Y8X6;P46934;K7EKL1;K7ERN1;A0A024R281;B7Z2P9;B7Z6K0;A0A024R2A4;A0A1B0GVY1;Q96PU5	A0A024R5S9;H0Y8X6;P46934;K7EKL1;K7ERN1;A0A024R281;B7Z2P9;B7Z6K0;A0A024R2A4;A0A1B0GVY1;Q96PU5	2;2;2;1;1;1;1;1;1;1;1	2;2;2;1;1;1;1;1;1;1;1	2;2;2;1;1;1;1;1;1;1;1	E3 ubiquitin-protein ligase NEDD4;E3 ubiquitin-protein ligase NEDD4-like	NEDD4;NEDD4L	;;;;;;;;;;	11	2	2	2	1	1	1	1	1	1	2.1	2.1	2.1	104.16	900	900;910;1319;106;639;834;835;854;854;1254;975	0.0099492	1.4126	0.77627	0.93156	154.48	2	2	Median	NaN	NaN	NaN	NaN	NaN	NaN	1	1	1	1	Median	Median	1	1.1	53662000	14185000	39477000	47653000
A0A024R5U5;O14672;A0AV88;H3BS53;H0YK87;C9J9B4;H0YNC5	A0A024R5U5;O14672;A0AV88	9;9;6;2;2;2;1	9;9;6;2;2;2;1	9;9;6;2;2;2;1	Disintegrin and metalloproteinase domain-containing protein 10	ADAM10	;;	7	9	9	9	4	7	4	7	4	7	12.7	12.7	12.7	84.141	748	748;748;512;58;115;125;148	0	17.058	0.37962	0.71679	116.61	9	9	Median	0.74365	0.35954	0.59021	0.75221	97.822	133.03	3	6	3	6	Median	Median	6.1	9.8	772330000	360330000	412000000	381770000
A0A024R5W0;Q15751;H0YNB1;B4DKS2	A0A024R5W0;Q15751	8;8;3;3	8;8;3;3	8;8;3;3	Probable E3 ubiquitin-protein ligase HERC1	HERC1	;	4	8	8	8	6	4	6	4	6	4	1.8	1.8	1.8	532.22	4861	4861;4861;691;721	0	5.5498	2.0361	1.3427	16.013	6	3	Leave out requantified	2.0361	0.30869	1.3427	0.5674	16.013	11.522	3	3	0	3	Leave out requantified	Median	1.3	0.8	95995000	37266000	58729000	79025000
F5H7I4;B7Z8U2;A0A024R5X6;Q06547;B7Z726;H9ZYI9;A0A024R5R5	F5H7I4;B7Z8U2;A0A024R5X6;Q06547;B7Z726	3;3;3;3;2;1;1	3;3;3;3;2;1;1	3;3;3;3;2;1;1	GA-binding protein subunit beta-1	GABPB1;GABPB2	;;;;	7	3	3	3	3	1	3	1	3	1	9.7	9.7	9.7	34.196	319	319;319;383;395;354;347;348	0	3.7387	0.71987	0.83423	156.32	4	4	Median	1.8712	NaN	1.292	NaN	184.2	NaN	3	1	3	1	Median	Median	9.7	2.8	309600000	137620000	171980000	257500000
A0A024R5X7;O76031;Q9H072	A0A024R5X7;O76031;Q9H072	12;12;11	12;12;11	12;12;11	ATP-dependent Clp protease ATP-binding subunit clpX-like, mitochondrial	CLPX;DKFZp586J151	;;	3	12	12	12	9	8	9	8	9	8	20.7	20.7	20.7	69.223	633	633;633;533	0	26.931	0.34935	0.76409	37.96	10	5	Leave out requantified	0.62174	0.34935	0.47099	0.76409	96.069	22.605	4	6	3	2	Median	Leave out requantified	15.3	14.5	984610000	745020000	239580000	414310000
A0A024R5Y1;Q9NZD8;H0YLT5;H0YKM6;H0YMB7;H0YKB0;H0YLW1;H3BRR0	A0A024R5Y1;Q9NZD8;H0YLT5;H0YKM6;H0YMB7;H0YKB0	3;3;2;2;2;2;1;1	3;3;2;2;2;2;1;1	3;3;2;2;2;2;1;1	Maspardin	SPG21	;;;;;	8	3	3	3	3	0	3	0	3	0	12.7	12.7	12.7	34.96	308	308;308;102;129;141;150;71;154	0	4.3373	NaN	NaN	NaN	0	0	Median	NaN	NaN	NaN	NaN	NaN	NaN	0	0	0	0	Median	Median	12.7	0	0	0	0	0
A0A024R5Z5;P52657;H0YK39;B2R506;A8MYR4;A0A0B4J1Z5	A0A024R5Z5;P52657;H0YK39;B2R506	3;3;2;2;1;1	3;3;2;2;1;1	3;3;2;2;1;1	Transcription initiation factor IIA subunit 2	GTF2A2	;;;	6	3	3	3	2	2	2	2	2	2	29.4	29.4	29.4	12.457	109	109;109;72;109;68;74	0	12.553	0.64425	0.86711	17.307	8	0	Leave out requantified	0.66838	0.5547	0.80696	1.1267	3.0143	2.7998	6	2	0	0	Leave out requantified	Median	22.9	14.7	946600000	571550000	375050000	852070000
V9HW65;A0A024R5Z7;P07355;H0YN42;H0YMD0;H0YMU9;A6NMY6;H0YM50;H0YKS4;B3KRQ1;H0YNP5;B4DNH8;H0YN28;H0YMM1;H0YKZ7;H0YLV6;H0YMT9;H0YKX9;H0YMW4;H0YKL9;H0YNA0;H0YN52;H0YKV8;H0YMD9;H0YNB8;H0YKN4;H0YLE2	V9HW65;A0A024R5Z7;P07355;H0YN42;H0YMD0;H0YMU9;A6NMY6;H0YM50;H0YKS4;B3KRQ1;H0YNP5;B4DNH8	34;34;34;29;27;27;25;24;21;19;18;18;16;15;13;13;13;13;12;11;10;8;8;7;5;5;2	34;34;34;29;27;27;25;24;21;19;18;18;16;15;13;13;13;13;12;11;10;8;8;7;5;5;2	18;18;18;13;13;13;13;8;13;3;4;16;0;13;13;13;13;13;12;11;0;0;8;7;5;5;0	Annexin;Annexin A2;Putative annexin A2-like protein	HEL-S-270;ANXA2;ANXA2P2	;;;;;;;;;;;	27	34	34	18	28	33	28	33	15	18	78.5	78.5	47.5	38.576	339	339;339;339;256;227;230;339;248;176;181;175;194;139;149;119;132;133;134;146;110;79;59;81;65;47;69;45	0	323.31	0.79445	0.99583	20.685	196	57	Leave out requantified	1.2284	0.4135	1.0134	0.97066	28.251	27.646	125	71	33	24	Leave out requantified	Leave out requantified	73.2	76.1	151390000000	75781000000	75605000000	110730000000
H3BSC1;A0A024R5Z8;P62491;H3BMH2;B4DMN1;B4DQU5;M0R377;H3BN38	H3BSC1;A0A024R5Z8;P62491;H3BMH2;B4DMN1	13;13;13;12;11;6;1;1	1;1;1;0;0;1;0;0	1;1;1;0;0;1;0;0	Ras-related protein Rab-11A	RAB11A	;;;;	8	13	1	1	12	13	0	1	0	1	68.7	12.1	12.1	22.486	198	198;216;216;155;261;146;46;81	0.0054829	1.7689	NaN	NaN	NaN	1	0	Median	NaN	NaN	NaN	NaN	NaN	NaN	0	1	0	0	Median	Median	56.6	68.7	79440000	61019000	18421000	0
A0A024R5Z9;B4DRT3;H3BTN5;Q504U3;H3BR70;A0A024R609;H3BQ34;H3BUW1;H3BTJ2;H3BT25;H3BU13;H3BN34;H3BQZ3;B4DPM0;Q16716;Q16715;P30613	A0A024R5Z9;B4DRT3;H3BTN5;Q504U3;H3BR70;A0A024R609;H3BQ34	44;40;36;30;30;25;24;14;14;13;5;3;3;1;1;1;1	2;2;2;2;2;0;0;0;0;0;0;0;0;0;0;0;0	2;2;2;2;2;0;0;0;0;0;0;0;0;0;0;0;0	Pyruvate kinase	PKM2;PKM	;;;;;;	17	44	2	2	40	38	1	2	1	2	75	4.3	4.3	58.061	531	531;511;485;366;366;345;281;162;168;151;82;51;69;488;566;587;574	0	10.688	0.87587	1.9456	185.16	2	2	Median	NaN	0.87587	NaN	1.9456	NaN	185.16	0	2	0	2	Median	Median	67.4	68.4	140750000	43735000	97017000	0
A0A0S2Z5D0;H3BUV4;A0A1B0GTU6;A0A0S2Z5G3;A0A024R601;Q9NWW5;A0A1B0GW73;H3BNF1;A0A1B0GTV3;A0A1B0GUD2;H3BUT1;A0A1B0GU90;H3BRN7;H3BTY4;Q8NCG1	A0A0S2Z5D0;H3BUV4;A0A1B0GTU6;A0A0S2Z5G3;A0A024R601;Q9NWW5;A0A1B0GW73;H3BNF1;A0A1B0GTV3;A0A1B0GUD2;H3BUT1	3;3;3;3;3;3;2;2;2;2;2;1;1;1;1	3;3;3;3;3;3;2;2;2;2;2;1;1;1;1	3;3;3;3;3;3;2;2;2;2;2;1;1;1;1	Ceroid-lipofuscinosis neuronal protein 6	CLN6	;;;;;;;;;;	15	3	3	3	2	3	2	3	2	3	26.3	26.3	26.3	19.299	171	171;213;251;278;311;311;77;105;108;215;248;76;92;158;190	0	29.728	0.4371	0.79767	35.738	5	2	Median	NaN	0.41761	NaN	0.9069	NaN	20.914	1	4	1	1	Median	Median	19.9	26.3	330640000	227810000	102830000	74797000
Q7Z612;A0A024R608;P05386;Q6ICQ4	Q7Z612;A0A024R608;P05386;Q6ICQ4	4;4;4;2	4;4;4;2	3;3;3;1	60S acidic ribosomal protein P1	RPLP1	;;;	4	4	4	3	4	3	4	3	3	2	80.5	80.5	66.4	11.399	113	113;114;114;114	0	178.31	1.6893	1.5775	5.6349	25	12	Leave out requantified	1.7021	0.2319	1.622	0.49534	3.6284	117.59	16	9	5	7	Leave out requantified	Median	80.5	75.2	27805000000	9751900000	18053000000	26978000000
A0A024R625;P60510;Q5U086;H3BTA2;H3BV22;I3L4X0	A0A024R625;P60510;Q5U086;H3BTA2;H3BV22	12;12;11;10;6;3	10;10;9;8;4;3	10;10;9;8;4;3	Serine/threonine-protein phosphatase;Serine/threonine-protein phosphatase 4 catalytic subunit	PPP4C	;;;;	6	12	10	10	10	9	8	7	8	7	51.1	46.3	46.3	35.08	307	307;307;307;267;203;120	0	55.799	0.55603	0.71127	31.215	18	7	Leave out requantified	0.72253	0.37041	0.70057	0.72823	38.223	18.702	12	6	5	2	Leave out requantified	Leave out requantified	41.7	33.6	2182100000	1235600000	946520000	1785000000
B7Z9T5;A0A024R632;H3BRB3;Q14807	B7Z9T5;A0A024R632;H3BRB3;Q14807	1;1;1;1	1;1;1;1	1;1;1;1	Kinesin-like protein;Kinesin-like protein KIF22	KIF22	;;;	4	1	1	1	1	0	1	0	1	0	1.8	1.8	1.8	66.336	597	597;597;611;665	0.0058947	1.7475	NaN	NaN	NaN	0	0	Median	NaN	NaN	NaN	NaN	NaN	NaN	0	0	0	0	Median	Median	1.8	0	0	0	0	0
A0A024R637;O60343	A0A024R637;O60343	3;3	3;3	3;3	TBC1 domain family member 4	TBC1D4	;	2	3	3	3	3	0	3	0	3	0	3.4	3.4	3.4	146.55	1298	1298;1298	0	32.73	NaN	NaN	NaN	0	0	Median	NaN	NaN	NaN	NaN	NaN	NaN	0	0	0	0	Median	Median	3.4	0	86004000	0	86004000	86004000
A0A024R642;P30793;Q8IZH9;Q8IZH8;Q8IZH7;Q96T74	A0A024R642;P30793;Q8IZH9;Q8IZH8	9;9;8;5;4;3	9;9;8;5;4;3	9;9;8;5;4;3	GTP cyclohydrolase 1	GCH1	;;;	6	9	9	9	5	7	5	7	5	7	43.6	43.6	43.6	27.903	250	250;250;177;158;101;78	0	69.544	3.4166	7.4344	27.302	9	4	Leave out requantified	0.094197	3.4166	0.089277	7.4344	239.58	27.302	3	6	3	1	Median	Leave out requantified	33.2	32.4	1338000000	697250000	640720000	787730000
A0A024R648;Q9Y5J7;G3V2F3;G3V502	A0A024R648;Q9Y5J7	3;3;1;1	3;3;1;1	3;3;1;1	Mitochondrial import inner membrane translocase subunit Tim9	TIMM9	;	4	3	3	3	3	1	3	1	3	1	47.2	47.2	47.2	10.378	89	89;89;44;66	0	9.3549	0.93152	1.2165	36.348	9	4	Leave out requantified	1.0975	NaN	1.234	NaN	34.324	NaN	8	1	4	0	Leave out requantified	Median	47.2	16.9	996720000	461870000	534850000	982220000
A0A024R649;Q96EK6;G3V5E4;G3V4W4	A0A024R649;Q96EK6;G3V5E4;G3V4W4	4;4;3;3	4;4;3;3	4;4;3;3	Glucosamine 6-phosphate N-acetyltransferase	GNPNAT1	;;;	4	4	4	4	3	3	3	3	3	3	29.3	29.3	29.3	20.749	184	184;184;113;163	0	29.009	0.6383	1.0486	64.095	8	6	Median	2.1332	0.35259	1.7531	0.63838	18.669	59.667	3	5	2	4	Median	Median	19.6	23.4	770260000	296590000	473670000	577150000
A0A024R652;P11586;F5H2F4;B7Z809;V9GYY3;V9GY75	A0A024R652;P11586;F5H2F4;B7Z809	51;50;48;46;3;1	51;50;48;46;3;1	50;49;47;45;3;1	C-1-tetrahydrofolate synthase, cytoplasmic;Methylenetetrahydrofolate dehydrogenase;Methenyltetrahydrofolate cyclohydrolase;Formyltetrahydrofolate synthetase;C-1-tetrahydrofolate synthase, cytoplasmic, N-terminally processed	MTHFD1	;;;	6	51	51	50	39	44	39	44	38	44	64.3	64.3	63.5	101.53	935	935;935;1020;1020;107;68	0	192.54	1.0756	0.9067	57.37	152	67	Leave out requantified	2.2875	0.20067	1.3572	0.4647	46.57	20.633	103	49	45	22	Leave out requantified	Leave out requantified	50.3	58.3	28363000000	10207000000	18156000000	25645000000
A0A024R663;Q86UP2;G3V4Y7;B7Z6P3;B3KWP6;B3KP76;H0YJZ8;G3V5P0;H0YJV5;G3V5G2;H0YJP2;Q6PDF7;Q3SWV9;G8JLP4;Q9Y4F3	A0A024R663;Q86UP2	73;73;29;16;13;6;6;6;5;5;4;1;1;1;1	73;73;29;16;13;6;6;6;5;5;4;1;1;1;1	73;73;29;16;13;6;6;6;5;5;4;1;1;1;1	Kinectin	KTN1	;	15	73	73	73	52	63	52	63	52	63	53.5	53.5	53.5	156.27	1357	1357;1357;595;334;290;152;153;160;91;162;138;120;121;1577;1742	0	323.31	0.85669	1.1549	35.119	188	53	Leave out requantified	1.1649	0.73901	0.65472	1.6111	36.883	19.051	121	67	42	11	Leave out requantified	Leave out requantified	44.4	47.8	23536000000	11662000000	11874000000	18523000000
A0A024R670;A0A087X1F5;A0A087WYV9;A0A087WUM0;P57105;A0A087WTA2	A0A024R670;A0A087X1F5;A0A087WYV9;A0A087WUM0;P57105	3;3;3;3;3;1	3;3;3;3;3;1	3;3;3;3;3;1	Synaptojanin-2-binding protein	SYNJ2BP;SYNJ2BP-COX16	;;;;	6	3	3	3	2	2	2	2	2	2	24.8	24.8	24.8	15.928	145	145;152;182;186;145;40	0	10.44	0.82602	0.97636	10.354	5	2	Median	0.99573	0.33965	0.98233	0.83218	0.31499	10.422	3	2	1	1	Plateau	Median	15.2	17.9	506420000	257160000	249260000	462020000
G3V3M5;Q86SW6;Q86SW5;G3V3R1;A0A024R684;A0A024R681;B2RCI6;A0A024R6C4;A0A024R6F4;P49757;M0R0Q4;M0QZV7;M0QXQ4;M0QYC2;G3V3Z8;B7Z5W0;A0A0C4DGH3;A8K033;Q9Y6R0	G3V3M5;Q86SW6;Q86SW5;G3V3R1;A0A024R684;A0A024R681;B2RCI6;A0A024R6C4;A0A024R6F4;P49757;M0R0Q4;M0QZV7;M0QXQ4;M0QYC2;G3V3Z8;B7Z5W0;A0A0C4DGH3;A8K033;Q9Y6R0	2;2;2;2;2;2;2;2;2;2;1;1;1;1;1;1;1;1;1	2;2;2;2;2;2;2;2;2;2;1;1;1;1;1;1;1;1;1	2;2;2;2;2;2;2;2;2;2;1;1;1;1;1;1;1;1;1	Protein numb homolog;Numb-like protein	NUMB;NUMBL	;;;;;;;;;;;;;;;;;;	19	2	2	2	0	2	0	2	0	2	8.1	8.1	8.1	24.904	223	223;233;242;258;592;603;640;640;651;651;110;115;214;235;507;566;568;607;609	0.0019634	2.2009	0.51915	0.94898	4.6546	2	1	Median	NaN	0.51915	NaN	0.94898	NaN	4.6546	0	2	0	1	Median	Median	0	8.1	45384000	27667000	17717000	0
Q9H3H0;A0A024R683;Q9Y5K8;G3V2S6;Q8N5Z9;Q6PJ05;G3V2V6;H0YJH8;G3V559;H0YJS0;Q9NW63;H0YJ55;G3V3T8;G3V5S7;G3V341	Q9H3H0;A0A024R683;Q9Y5K8;G3V2S6;Q8N5Z9;Q6PJ05;G3V2V6;H0YJH8;G3V559	8;8;8;7;7;6;5;5;4;3;3;2;2;1;1	8;8;8;7;7;6;5;5;4;3;3;2;2;1;1	8;8;8;7;7;6;5;5;4;3;3;2;2;1;1	V-type proton ATPase subunit D	VATD;ATP6V1D	;;;;;;;;	15	8	8	8	6	5	6	5	6	5	40.9	40.9	40.9	28.161	247	247;247;247;192;247;247;148;153;179;119;135;44;86;59;72	0	35.58	0.64624	1.3401	52.725	12	7	Leave out requantified	0.41404	0.47362	0.40796	1.0263	107.24	52.137	7	5	6	1	Median	Leave out requantified	29.1	31.6	1046200000	542290000	503920000	750040000
A0A024R687;Q96AC1;H0YJ34;A0A0U1RRM8;H0YJB6;G3V281;G3V3J0;G3V5R2;G3V379;Q49AC8;G3V1L6;Q54A15;B2RAX1;Q9BQL6	A0A024R687;Q96AC1;H0YJ34;A0A0U1RRM8	20;20;17;15;5;4;4;3;1;1;1;1;1;1	20;20;17;15;5;4;4;3;1;1;1;1;1;1	1;1;1;1;0;0;0;0;0;0;0;0;0;0	Fermitin family homolog 2	PLEKHC1;FERMT2	;;;	14	20	20	1	11	14	11	14	1	1	40.7	40.7	1.3	77.86	680	680;680;640;545;133;153;155;133;65;420;420;677;677;677	0	61.728	0.44641	0.9211	51.396	30	20	Leave out requantified	1.7735	0.43685	1.0469	0.95562	96.153	9.0841	13	17	9	11	Leave out requantified	Leave out requantified	24.3	29.3	3907900000	2749300000	1158600000	1463900000
H0YJ92;A0A024R688;P51948;H0YJF2;A0A024R669	H0YJ92;A0A024R688;P51948;H0YJF2;A0A024R669	2;2;2;1;1	2;2;2;1;1	2;2;2;1;1	CDK-activating kinase assembly factor MAT1	MNAT1	;;;;	5	2	2	2	1	1	1	1	1	1	17.8	17.8	17.8	19.431	169	169;309;309;173;267	0	88.559	1.0303	1.2082	129.47	2	2	Median	NaN	NaN	NaN	NaN	NaN	NaN	1	1	1	1	Median	Median	13	4.7	232360000	58939000	173420000	212800000
A0A0A0MSU2;A0PJD3;A0A024R689;A0A1C7CYX1;Q6PJG2	A0A0A0MSU2;A0PJD3;A0A024R689;A0A1C7CYX1;Q6PJG2	1;1;1;1;1	1;1;1;1;1	1;1;1;1;1	ELM2 and SANT domain-containing protein 1	ELMSAN1;C14orf43	;;;;	5	1	1	1	1	0	1	0	1	0	1.9	1.9	1.9	111.83	1018	1018;1025;1045;1099;1045	0	4.2928	NaN	NaN	NaN	1	1	Median	NaN	NaN	NaN	NaN	NaN	NaN	1	0	1	0	Median	Median	1.9	0	23184000	18008000	5175700	23184000
Q86TY5;Q6FGL0;A0A024R693;Q59FR8;P17931;Q6NVH9;G3V3R6	Q86TY5;Q6FGL0;A0A024R693;Q59FR8;P17931;Q6NVH9;G3V3R6	5;5;5;5;5;4;3	5;5;5;5;5;4;3	5;5;5;5;5;4;3	Galectin;Galectin-3	LGALS3;hCG_22119	;;;;;;	7	5	5	5	2	5	2	5	2	5	47.9	47.9	47.9	13.897	121	121;250;250;258;250;250;233	0	11.244	2.5183	5.6205	8.4144	8	5	Leave out requantified	0.14149	2.5183	0.12009	5.6205	9.4664	8.4144	2	6	2	3	Median	Leave out requantified	18.2	47.9	619060000	356020000	263040000	272050000
A0A024R694;P12814;H9KV75;B7Z565;Q86TX4;B4DFY0;B3KUX9;B7Z2W3;G3V2N5;B4DRP5;G3V2W4;A1L0V1;H7C5W8;H0YJW3;H0YJ11;G3V2X9;B7Z4V1;G3V5M4;Q5ZEZ4;G3V2E8;G3V380;B7Z4P8;Q4JCP9;D6RH00;B3W6H3	A0A024R694;P12814;H9KV75;B7Z565;Q86TX4	62;62;51;49;38;29;24;23;19;18;17;17;16;13;12;9;9;8;6;4;3;2;2;1;1	39;39;32;30;21;19;18;18;12;11;10;13;11;9;9;5;2;4;3;1;3;1;1;0;0	35;35;29;27;18;18;17;17;10;9;8;12;10;8;8;4;0;2;2;0;2;0;0;0;0	Alpha-actinin-1	ACTN1	;;;;	25	62	39	35	57	51	35	31	33	27	74.3	49.8	47.2	103.06	892	892;892;822;822;533;534;472;597;260;255;238;309;297;251;207;144;284;126;86;85;72;388;489;72;74	0	323.31	0.78381	0.91204	113.59	141	61	Leave out requantified	0.36337	1.5643	0.26393	3.507	35.524	14.159	100	41	54	7	Leave out requantified	Leave out requantified	71.1	64.8	33716000000	23797000000	9918200000	31054000000
E7ES96;Q53FV8;A0A0S2Z4D2;A0A024R6A3;P49768;B7Z8T5;E5RG63;B4DVM3;B1AP22;P49810;E5RFW4	E7ES96;Q53FV8;A0A0S2Z4D2;A0A024R6A3;P49768;B7Z8T5;E5RG63;B4DVM3;B1AP22;P49810	4;4;4;4;4;3;2;2;2;2;1	4;4;4;4;4;3;2;2;2;2;1	4;4;4;4;4;3;2;2;2;2;1	Presenilin;Presenilin-1;Presenilin-1 NTF subunit;Presenilin-1 CTF subunit;Presenilin-1 CTF12;Presenilin-2;Presenilin-2 NTF subunit;Presenilin-2 CTF subunit	PSEN1;PSEN2	;;;;;;;;;	11	4	4	4	2	3	2	3	2	3	13.6	13.6	13.6	42.082	375	375;463;463;467;467;264;304;359;481;448;144	0	12.609	0.48281	0.74151	7.9149	7	2	Leave out requantified	0.78752	0.37042	0.7842	0.81298	14.682	17.331	4	3	1	1	Median	Median	9.1	8.5	250380000	149630000	100740000	157490000
B2R8E4;A0A024R6A5;P35813;B5BUD5;E9PKB5;E9PJN3;E9PL75	B2R8E4;A0A024R6A5;P35813;B5BUD5;E9PKB5	7;7;7;6;4;2;1	5;5;5;4;3;2;1	5;5;5;4;3;2;1	Protein phosphatase 1A	PPM1A	;;;;	7	7	5	5	5	3	5	1	5	1	24.6	19.1	19.1	42.433	382	382;382;382;382;187;148;128	0	12.516	0.75402	0.67155	52.119	3	1	Median	0.67264	NaN	0.61565	NaN	12.292	NaN	2	1	1	0	Median	Median	19.1	7.9	448320000	281830000	166490000	412080000
A0A024R6B5;P54652;B3KUS2	A0A024R6B5;P54652;B3KUS2	25;25;16	7;7;4	7;7;4	Heat shock-related 70 kDa protein 2	HSPA2	;;	3	25	7	7	23	17	7	1	7	1	36.5	13.8	13.8	70.02	639	639;639;413	0	18.013	1.615	0.86675	142.99	7	6	Median	0.76618	NaN	0.49531	NaN	108.56	NaN	6	1	5	1	Median	Median	35.2	19.9	900240000	497290000	402950000	865650000
A0A0C4DGJ7;A0A024R6B7;Q8WUH1;H0YIM9	A0A0C4DGJ7;A0A024R6B7;Q8WUH1;H0YIM9	2;2;2;1	1;1;1;1	1;1;1;1	Protein Churchill	CHURC1;CHURC1-FNTB	;;;	4	2	1	1	2	2	1	1	1	1	27.7	11.6	11.6	12.887	112	112;139;139;85	0.0036465	1.9891	0.59762	0.91206	25.364	2	2	Median	NaN	NaN	NaN	NaN	NaN	NaN	1	1	1	1	Median	Median	27.7	27.7	141420000	73710000	67706000	128550000
J3KMY5;Q53HV6;A0A024R6C0;G3V3E8;E7EMS2;B4DV10;G3V3D1;P61916;B2R4S5;H0YIZ1;G3V2V8	J3KMY5;Q53HV6;A0A024R6C0;G3V3E8;E7EMS2;B4DV10;G3V3D1;P61916;B2R4S5;H0YIZ1;G3V2V8	7;7;7;7;7;7;7;7;6;6;5	7;7;7;7;7;7;7;7;6;6;5	7;7;7;7;7;7;7;7;6;6;5	Epididymal secretory protein E1	NPC2	;;;;;;;;;;	11	7	7	7	6	6	6	6	6	6	57.4	57.4	57.4	16.23	148	148;151;151;174;201;201;221;151;151;173;122	0	31.632	0.91535	1.2403	53.505	15	4	Leave out requantified	0.48416	1.4664	0.45113	2.7162	21.672	13.772	8	7	3	1	Leave out requantified	Leave out requantified	50	41.9	3428400000	2216900000	1211600000	2922300000
A0A024R6C9;P36957;Q6IBS5;Q86TQ8;Q86TW7;Q86SW4;Q6LEQ7;B7Z6J1;H0YJF9;G3V5M3;G3V3F0	A0A024R6C9;P36957;Q6IBS5;Q86TQ8;Q86TW7;Q86SW4	12;12;10;9;7;6;2;2;1;1;1	12;12;10;9;7;6;2;2;1;1;1	7;7;7;6;4;3;0;1;1;1;1	Dihydrolipoyllysine-residue succinyltransferase component of 2-oxoglutarate dehydrogenase complex, mitochondrial	DLST	;;;;;	11	12	12	7	7	11	7	11	5	6	28.7	28.7	20.3	48.755	453	453;453;453;307;251;279;108;166;74;83;104	0	86.424	0.31067	0.64029	21.645	39	20	Leave out requantified	1.1969	0.231	1.0198	0.64029	56.417	22.158	18	21	11	9	Leave out requantified	Leave out requantified	20.3	24.3	4757400000	2585800000	2171500000	2717400000
A0A024R6D1;Q8TD19;B3KY50;G3V459;Q6PKF2	A0A024R6D1;Q8TD19	9;9;4;1;1	9;9;4;1;1	9;9;4;1;1	Serine/threonine-protein kinase Nek9	NEK9	;	5	9	9	9	9	2	9	2	9	2	11.5	11.5	11.5	107.15	979	979;979;514;104;322	0	16.029	2.8879	1.8243	79.936	10	9	Median	3.1726	0.21701	1.9081	0.41359	64.424	6.7083	8	2	7	2	Median	Median	11.5	3.1	756210000	272940000	483270000	731770000
A0A024R6D4;P84090;G3V279	A0A024R6D4;P84090;G3V279	6;6;4	6;6;4	6;6;4	Enhancer of rudimentary homolog	ERH	;;	3	6	6	6	5	4	5	4	5	4	49	49	49	12.259	104	104;104;71	0	115.79	0.80535	0.79605	34.462	17	4	Leave out requantified	0.85814	0.33588	0.86159	0.61222	25.188	12.976	13	4	3	1	Leave out requantified	Leave out requantified	49	44.2	6474600000	3688700000	2785900000	6209100000
A0A024R6D8;Q13243;Q59EK7;B4DJK0;B4DUA4;G3V5K8;B5BUD8;Q86U32	A0A024R6D8;Q13243;Q59EK7;B4DJK0;B4DUA4;G3V5K8	8;8;7;5;5;4;2;2	7;7;6;4;4;4;2;2	7;7;6;4;4;4;2;2	Serine/arginine-rich splicing factor 5	SFRS5;SRSF5	;;;;;	8	8	7	7	7	7	6	6	6	6	27.6	24.3	24.3	31.263	272	272;272;326;124;138;99;107;145	0	40.477	0.46486	0.70634	39.468	15	9	Leave out requantified	0.35637	0.46486	0.37493	0.70634	128.19	63.983	9	6	7	2	Median	Leave out requantified	25	27.6	2165100000	1163000000	1002100000	1476000000
G3V4X8;B7Z9X2;B4DY36;A0A024R6E3;G3V3A4;Q13573;Q6P151;Q6I9S2;B4DEG7;Q9ULA6;Q0D2M5	G3V4X8;B7Z9X2;B4DY36;A0A024R6E3;G3V3A4;Q13573;Q6P151;Q6I9S2;B4DEG7;Q9ULA6;Q0D2M5	4;4;4;4;4;4;3;3;3;2;2	4;4;4;4;4;4;3;3;3;2;2	4;4;4;4;4;4;3;3;3;2;2	SNW domain-containing protein 1	SNW1	;;;;;;;;;;	11	4	4	4	2	4	2	4	2	4	11.5	11.5	11.5	43.331	374	374;461;461;461;571;536;319;536;571;287;288	0	6.173	NaN	NaN	NaN	1	1	Median	NaN	NaN	NaN	NaN	NaN	NaN	0	1	0	1	Median	Median	6.7	11.5	39804000	28389000	11415000	0
G3V255;B4DFD1;A0A0A0MQV0;A0A024R6E8;P54803	G3V255;B4DFD1;A0A0A0MQV0;A0A024R6E8;P54803	1;1;1;1;1	1;1;1;1;1	1;1;1;1;1	Galactocerebrosidase	GALC	;;;;	5	1	1	1	1	0	1	0	1	0	3.5	3.5	3.5	48.951	434	434;474;685;685;685	0.0017555	2.289	0.26024	0.23021	13.181	2	2	Median	0.26024	NaN	0.23021	NaN	13.181	NaN	2	0	2	0	Median	Median	3.5	0	49659000	40556000	9103600	49659000
A0A024R6G4;Q02252;Q53FN8;Q53H94;G3V4Z4;O43573	A0A024R6G4;Q02252;Q53FN8;Q53H94	13;13;12;11;5;3	13;13;12;11;5;3	13;13;12;11;5;3	Methylmalonate-semialdehyde dehydrogenase [acylating], mitochondrial	ALDH6A1	;;;	6	13	13	13	11	4	11	4	11	4	29.3	29.3	29.3	57.839	535	535;535;535;535;252;134	0	15.444	0.90512	0.75406	15.004	14	7	Leave out requantified	0.90512	0.43197	0.75406	0.8112	15.004	19.115	10	4	3	4	Leave out requantified	Median	26	8.6	2468300000	1237100000	1231200000	2351900000
A0A024R6G5;P56279;H0YJR9;G3V4T4	A0A024R6G5;P56279	5;5;2;1	5;5;2;1	5;5;2;1	T-cell leukemia/lymphoma protein 1A	TCL1A	;	4	5	5	5	5	0	5	0	5	0	57	57	57	13.459	114	114;114;53;46	0	31.866	0.096299	0.11717	25.493	3	3	Median	0.096299	NaN	0.11717	NaN	25.493	NaN	3	0	3	0	Median	Median	57	0	914540000	788750000	125780000	914540000
A0A024R6G6;O75438;Q3MHU6	A0A024R6G6;O75438;Q3MHU6	4;4;2	4;4;2	4;4;2	NADH dehydrogenase [ubiquinone] 1 beta subcomplex subunit 1	NDUFB1	;;	3	4	4	4	4	1	4	1	4	1	69	69	69	6.9611	58	58;58;89	0	10.378	0.70562	0.8799	60.808	6	4	Median	0.96937	NaN	1.187	NaN	63.394	NaN	5	1	3	1	Median	Median	69	15.5	278610000	161760000	116850000	273230000
A0A024R6H0;Q9P2I0;B3KN45;B3KMI0;G3V3T7	A0A024R6H0;Q9P2I0;B3KN45;B3KMI0	6;6;5;4;1	6;6;5;4;1	6;6;5;4;1	Cleavage and polyadenylation specificity factor subunit 2	CPSF2	;;;	5	6	6	6	6	0	6	0	6	0	11.5	11.5	11.5	88.486	782	782;782;690;644;80	0	18.371	1.2468	0.89735	26.082	6	2	Leave out requantified	1.2468	NaN	0.89735	NaN	26.082	NaN	6	0	2	0	Leave out requantified	Median	11.5	0	323880000	156490000	167390000	323880000
A0A024R6H1;O15270;H0YJV2	A0A024R6H1;O15270;H0YJV2	8;8;4	8;8;4	8;8;4	Serine palmitoyltransferase 2	SPTLC2	;;	3	8	8	8	5	4	5	4	5	4	19	19	19	62.924	562	562;562;407	0	17.287	0.43114	0.84222	81.538	6	5	Median	0.2642	0.46468	0.22462	0.97322	81.267	20.176	3	3	3	2	Median	Median	12.5	8	322850000	197450000	125390000	234510000
A0A024R6I3;Q53GF9;P49755;B4DZH3;B4DL12;G3V2K7	A0A024R6I3;Q53GF9;P49755;B4DZH3;B4DL12	8;8;8;5;4;3	8;8;8;5;4;3	8;8;8;5;4;3	Transmembrane emp24 domain-containing protein 10	TMED10	;;;;	6	8	8	8	6	8	6	8	6	8	41.6	41.6	41.6	24.976	219	219;225;219;94;177;153	0	50.315	0.68322	1.5414	42.484	24	7	Leave out requantified	0.55034	0.75359	0.49185	1.5733	6.9229	5.4791	10	14	5	2	Leave out requantified	Leave out requantified	38.4	41.6	5685100000	3390800000	2294300000	2319600000
G3V5E1;A0A024R6K1;O75909;G3V235;G3V2Q3	G3V5E1;A0A024R6K1;O75909;G3V235;G3V2Q3	2;2;2;1;1	2;2;2;1;1	2;2;2;1;1	Cyclin-K	CCNK	;;;;	5	2	2	2	2	2	2	2	2	2	6.3	6.3	6.3	43.404	378	378;580;580;109;227	0	45.246	0.29338	0.6273	31.59	2	2	Median	NaN	0.29338	NaN	0.6273	NaN	31.59	0	2	0	2	Median	Median	6.3	6.3	46753000	34080000	12673000	0
A0A024R6K3;Q86TU7;Q6NXR6;C9K0W5	A0A024R6K3;Q86TU7	9;9;4;2	9;9;4;2	9;9;4;2	Histone-lysine N-methyltransferase setd3	SETD3	;	4	9	9	9	9	3	9	3	9	3	19	19	19	67.256	594	594;594;292;81	0	41.695	0.97364	1.231	38.208	11	4	Leave out requantified	0.83486	0.95262	0.59789	1.9557	68.041	23.361	8	3	4	0	Leave out requantified	Leave out requantified	19	5.7	1227600000	644160000	583450000	1124100000
A0A024R6K8;P23381;G3V3H8;G3V3Y5;G3V277;B4DTK8;H0YJP3;G3V423;G3V3P2;G3V227;G3V5U1;G3V456;G3V3X0;G3V2Y7;G3V4C7;G3V4N8;G3V5W1;G3V3S7;G3V2F2;G3V3R3;G3V4S4;G3V313;G3V339;G3V2C0;G3V5H5;P78534;G3V4A3;G3V4Q0;G3V4N0	A0A024R6K8;P23381	28;28;13;13;12;10;8;7;7;7;7;7;5;5;4;4;4;4;3;3;3;3;3;3;1;1;1;1;1	28;28;13;13;12;10;8;7;7;7;7;7;5;5;4;4;4;4;3;3;3;3;3;3;1;1;1;1;1	28;28;13;13;12;10;8;7;7;7;7;7;5;5;4;4;4;4;3;3;3;3;3;3;1;1;1;1;1	Tryptophan--tRNA ligase, cytoplasmic;T1-TrpRS;T2-TrpRS	WARS	;	29	28	28	28	28	21	28	21	28	21	74.9	74.9	74.9	53.165	471	471;471;223;226;212;181;185;140;150;152;153;154;124;177;97;104;107;114;55;58;63;68;70;86;25;33;36;40;105	0	305.32	0.91856	1.1466	25.391	95	29	Leave out requantified	1.3682	0.48315	1.1589	1.1824	31.558	19.285	62	33	20	9	Leave out requantified	Leave out requantified	74.9	62.4	33476000000	15283000000	18192000000	27205000000
A0A024R6M2;Q6IN85;G3V5Z3;H0YIY8;G3V4R3;G3V231;G3V5A2;Q8N6W1;H0YJN6	A0A024R6M2;Q6IN85;G3V5Z3;H0YIY8	16;16;14;11;4;4;4;1;1	16;16;14;11;4;4;4;1;1	13;13;11;8;1;1;1;1;1	Serine/threonine-protein phosphatase 4 regulatory subunit 3A	KIAA2010;SMEK1	;;;	9	16	16	13	9	12	9	12	8	9	21.8	21.8	18.3	93.895	820	820;833;706;543;99;150;190;52;199	0	33.156	0.62401	1.0546	13.533	26	20	Leave out requantified	1.1645	0.60619	0.83346	1.0606	94.628	7.5634	15	11	14	6	Median	Leave out requantified	13.2	15.1	1467400000	721510000	745930000	1263000000
A0A024R6M3;P51003;G3XAH6;B4DHB8;B4DYF4;A0A024R6J7;G3V2A0;A0A0C4DGK1;H0YJ00;G3V3I9;B7ZA53;B4DZL2;A4D1Z6;A0ZTA0;Q9NRJ5;G3V457;H0YJL4;F8WAT4;H7C3W0	A0A024R6M3;P51003;G3XAH6;B4DHB8;B4DYF4;A0A024R6J7;G3V2A0	22;22;21;20;20;13;12;8;7;6;6;6;6;6;6;3;3;3;2	22;22;21;20;20;13;12;8;7;6;6;6;6;6;6;3;3;3;2	19;19;18;17;17;12;11;6;6;4;6;6;5;5;5;2;3;0;0	Poly(A) polymerase alpha	PAPOLA	;;;;;;	19	22	22	19	13	18	13	18	10	16	38	38	34.4	82.842	745	745;745;724;740;761;495;475;238;203;177;270;310;637;637;636;111;181;234;168	0	49.849	0.48339	0.80797	31.359	36	23	Leave out requantified	0.94281	0.47286	0.62767	0.89798	57.245	18.039	17	19	14	9	Leave out requantified	Leave out requantified	25.9	30.6	2711700000	1421500000	1290300000	1713700000
A8K5J7;A0A024R6M6;Q9UL15;G3V274	A8K5J7;A0A024R6M6;Q9UL15	5;5;5;2	5;5;5;2	5;5;5;2	BAG family molecular chaperone regulator 5	BAG5	;;	4	5	5	5	4	1	4	1	4	1	17	17	17	51.24	447	447;447;447;211	0	30.3	0.59754	0.76385	50.073	4	3	Median	0.73549	0.52137	0.48379	1.135	14.62	6.0361	2	2	1	2	Median	Median	14.5	2.5	300220000	181820000	118400000	186490000
A0A024R6N2;Q9Y5S2;H0YLY0;Q86TR8;Q86XZ8;A0A0U1RRC3;B4DZE2;B4DM55;E5KR07;E5KR05;E5KR06;X5D8Z6;M0R333;X5DNJ6;I6L989;Q59FU6;Q09013	A0A024R6N2;Q9Y5S2	32;32;15;13;7;3;1;1;1;1;1;1;1;1;1;1;1	32;32;15;13;7;3;1;1;1;1;1;1;1;1;1;1;1	28;28;13;12;5;2;0;0;0;0;0;0;0;0;0;0;0	Non-specific serine/threonine protein kinase;Serine/threonine-protein kinase MRCK beta	CDC42BPB	;	17	32	32	28	20	25	20	25	16	21	23	23	20.9	194.31	1711	1711;1711;666;530;492;129;530;541;624;625;629;634;635;639;655;672;629	0	54.738	0.60857	1.0465	30.423	36	23	Leave out requantified	2.8883	0.60234	2.0284	1.0417	64.472	25.146	14	22	12	11	Median	Leave out requantified	14.8	18	1652900000	709290000	943560000	1108400000
A0A024R6N3;A0A0A0MTQ5;G3V556;P56378	A0A024R6N3;A0A0A0MTQ5;G3V556;P56378	1;1;1;1	1;1;1;1	1;1;1;1	6.8 kDa mitochondrial proteolipid	C14orf2;MP68	;;;	4	1	1	1	1	0	1	0	1	0	16	16	16	8.6152	75	75;77;99;58	1	-2	NaN	NaN	NaN	1	0	Median	NaN	NaN	NaN	NaN	NaN	NaN	1	0	0	0	Median	Median	16	0	70615000	46543000	24071000	70615000
A0A024R6P6;Q9P0R6;G3V4I5;G3V368	A0A024R6P6;Q9P0R6;G3V4I5	4;4;2;1	4;4;2;1	4;4;2;1	GSK3-beta interaction protein	C14orf129;GSKIP	;;	4	4	4	4	2	3	2	3	2	3	54	54	54	15.648	139	139;139;109;78	0	21.991	0.75142	1.0235	31.242	6	4	Median	1.2573	0.39093	1.3169	0.85072	17.082	6.0294	3	3	2	2	Median	Median	38.8	30.2	642380000	319420000	322960000	574570000
Q6IBU0;A0A024R6Q1;P55010;H0YLZ1;Q32Q19;Q05DF3;H0YN40;H0YMJ8;H0YM54;H0YK11;H0YK29;B4DEN3	Q6IBU0;A0A024R6Q1;P55010	16;16;16;6;6;6;6;4;4;3;2;2	16;16;16;6;6;6;6;4;4;3;2;2	16;16;16;6;6;6;6;4;4;3;2;2	Eukaryotic translation initiation factor 5	EIF5	;;	12	16	16	16	10	14	10	14	10	14	33.2	33.2	33.2	49.151	431	431;431;431;146;163;166;200;101;109;68;51;193	0	34.977	0.53786	1.1245	13.842	30	9	Leave out requantified	1.4575	0.51746	1.3228	1.1081	12.131	27.486	16	14	7	2	Leave out requantified	Leave out requantified	26.2	26.5	4704300000	2617600000	2086700000	3326500000
A0A024R6Q2;Q96FX7;Q96B39;H0Y2Q1	A0A024R6Q2;Q96FX7;Q96B39;H0Y2Q1	8;8;5;5	8;8;5;5	8;8;5;5	tRNA (adenine(58)-N(1))-methyltransferase catalytic subunit TRMT61A	C14orf172;TRMT61A	;;;	4	8	8	8	7	4	7	4	7	4	39.4	39.4	39.4	31.381	289	289;289;190;191	0	30.27	0.64954	0.55704	48.98	12	2	Leave out requantified	0.56857	0.8002	0.50374	1.7424	28.213	18.107	8	4	1	1	Leave out requantified	Leave out requantified	36.7	16.6	2243500000	1394100000	849380000	1959600000
A0A024R6R2;Q8TD30	A0A024R6R2;Q8TD30	1;1	1;1	1;1	Alanine aminotransferase 2	GPT2	;	2	1	1	1	0	1	0	1	0	1	2.3	2.3	2.3	57.903	523	523;523	1	-2	NaN	NaN	NaN	0	0	Median	NaN	NaN	NaN	NaN	NaN	NaN	0	0	0	0	Median	Median	0	2.3	0	0	0	0
H3BT22;B3KMP9;A0A024R6R3;Q9Y5N6	H3BT22;B3KMP9;A0A024R6R3;Q9Y5N6	3;3;3;3	3;3;3;3	3;3;3;3	Origin recognition complex subunit 6	ORC6;ORC6L	;;;	4	3	3	3	1	2	1	2	1	2	13.8	13.8	13.8	22.791	203	203;252;252;252	0	10.637	0.36648	0.6929	36.455	2	2	Median	NaN	0.36648	NaN	0.6929	NaN	36.455	0	2	0	2	Median	Median	5.4	8.4	56284000	40189000	16095000	0
A0A024R6S1;O60884;T2DN57;T2DPK5;I3L320;A0A087WT48	A0A024R6S1;O60884	15;15;4;4;2;2	15;15;4;4;2;2	15;15;4;4;2;2	DnaJ homolog subfamily A member 2	DNAJA2	;	6	15	15	15	13	14	13	14	13	14	49.5	49.5	49.5	45.745	412	412;412;128;131;47;134	0	104.72	0.91531	1.0611	43.566	40	14	Leave out requantified	1.0877	0.80071	0.65142	1.822	43.575	30.703	25	15	13	1	Leave out requantified	Leave out requantified	45.9	45.1	8973000000	5215700000	3757300000	6285600000
A0A024R6T8;Q9GZU8;Q6P4H7;H3BSF0;H3BQQ6;H3BTI2;H3BTP8;H3BSY6;H3BP64;H3BUL4;H3BMX9;H3BPH9;H3BPF9;H3BN22;H3BNK9;H3BU93;Q2VIL1	A0A024R6T8;Q9GZU8;Q6P4H7;H3BSF0;H3BQQ6;H3BTI2;H3BTP8;H3BSY6;H3BP64;H3BUL4;H3BMX9	3;3;2;2;2;2;2;2;2;2;2;1;1;1;1;1;1	3;3;2;2;2;2;2;2;2;2;2;1;1;1;1;1;1	3;3;2;2;2;2;2;2;2;2;2;1;1;1;1;1;1	Protein FAM192A	NIP30;FAM192A	;;;;;;;;;;	17	3	3	3	0	3	0	3	0	3	10.6	10.6	10.6	28.912	254	254;254;81;88;96;106;130;140;148;160;165;24;27;64;154;177;254	0	4.1065	0.3832	0.83689	25.977	4	2	Median	NaN	0.3832	NaN	0.83689	NaN	25.977	0	4	0	2	Median	Median	0	10.6	157520000	108610000	48910000	0
B4DIV2;H3BNT2;A0A024R6U3;O75208;H3BPY0;B4DEE3;H3BPC6;B4E0U3;H3BSJ5;H3BPW3;H3BVA5;H3BRC0	B4DIV2;H3BNT2;A0A024R6U3;O75208;H3BPY0;B4DEE3;H3BPC6;B4E0U3;H3BSJ5	5;5;5;5;4;3;3;3;3;1;1;1	5;5;5;5;4;3;3;3;3;1;1;1	5;5;5;5;4;3;3;3;3;1;1;1	Ubiquinone biosynthesis protein COQ9, mitochondrial	COQ9;hCG_2025883	;;;;;;;;	12	5	5	5	4	2	4	2	4	2	24.4	24.4	24.4	29.17	262	262;303;318;318;89;174;188;190;283;102;172;207	0	17.628	1.1103	1.4594	62.063	3	2	Plateau	NaN	0.38336	NaN	0.6955	NaN	46.907	1	2	1	1	Median	Median	21.8	6.1	134350000	67529000	66821000	72705000
H3BU49;A0A024R6U9;Q9Y2Y0;B4DQD8;H3BM52	H3BU49;A0A024R6U9;Q9Y2Y0;B4DQD8;H3BM52	2;2;2;1;1	2;2;2;1;1	2;2;2;1;1	ADP-ribosylation factor-like protein 2-binding protein	ARL2BP	;;;;	5	2	2	2	0	2	0	2	0	2	17.1	17.1	17.1	13.812	123	123;163;163;141;171	0.0028096	2.1027	0.78605	1.7831	23.766	2	0	Median	NaN	0.78605	NaN	1.7831	NaN	23.766	0	2	0	0	Median	Median	0	17.1	90971000	45754000	45217000	0
A0A024R6W0;P00505;B3KUZ8;B4DY39	A0A024R6W0;P00505;B3KUZ8	29;29;27;6	29;29;27;6	5;5;5;1	Aspartate aminotransferase;Aspartate aminotransferase, mitochondrial	GOT2	;;	4	29	29	5	23	22	23	22	4	3	74.7	74.7	15.8	47.475	430	430;430;371;189	0	234.62	0.62183	0.68429	56.654	54	21	Leave out requantified	1.7184	0.2549	1.4143	0.36994	28.639	15.917	29	25	13	8	Leave out requantified	Leave out requantified	67.4	50.7	31607000000	14314000000	17293000000	26477000000
B2R6U8;A0A024R6W2;O43809;H3BND3;H3BV41;Q5HYH5	B2R6U8;A0A024R6W2;O43809;H3BND3	15;15;15;9;6;6	15;15;15;9;6;6	15;15;15;9;6;6	Cleavage and polyadenylation specificity factor subunit 5	NUDT21	;;;	6	15	15	15	13	13	13	13	13	13	64.8	64.8	64.8	26.215	227	227;227;227;149;71;105	0	132	0.6714	0.96939	41.165	46	15	Leave out requantified	1.2905	0.43499	1.158	0.92772	52.455	6.2265	28	18	11	4	Leave out requantified	Leave out requantified	62.1	48.9	13460000000	6818800000	6640800000	10508000000
A0A024R6X2;Q13951;A8K719;J3KS23;H3BSC0;A0A024R6W3;J3KRT0	A0A024R6X2;Q13951;A8K719;J3KS23;H3BSC0;A0A024R6W3	4;4;3;2;2;2;1	4;4;3;2;2;2;1	4;4;3;2;2;2;1	Core-binding factor subunit beta	CBFB	;;;;;	7	4	4	4	2	4	2	4	2	4	26.9	26.9	26.9	21.508	182	182;182;187;82;93;155;61	0	44.656	1.416	3.2036	13.735	5	1	Leave out requantified	NaN	1.416	NaN	3.2036	NaN	13.735	1	4	1	0	Median	Leave out requantified	14.3	26.9	381070000	240730000	140350000	183490000
A0A024R6Y2;P61970;B4DEQ2	A0A024R6Y2;P61970	7;7;1	7;7;1	2;2;0	Nuclear transport factor 2	NUTF2	;	3	7	7	2	7	5	7	5	2	2	79.5	79.5	16.5	14.478	127	127;127;120	0	106.2	0.64396	0.67732	50.144	35	16	Leave out requantified	0.55947	0.919	0.58494	1.8131	24.541	11.315	27	8	15	1	Leave out requantified	Leave out requantified	79.5	53.5	17793000000	11813000000	5979700000	16535000000
A0A024R6Z0;O43237;J3KRI4;B4DHD8;B4E2E0;J3KRZ2;J3KSD2;Q63HJ8;H3BUM4	A0A024R6Z0;O43237;J3KRI4	14;14;7;6;5;3;2;2;1	13;13;7;5;4;3;2;1;1	13;13;7;5;4;3;2;1;1	Cytoplasmic dynein 1 light intermediate chain 2	DYNC1LI2	;;	9	14	13	13	6	11	5	10	5	10	45.7	43.1	43.1	54.099	492	492;492;167;310;271;92;49;209;186	0	125.1	0.64969	1.3087	12.766	15	7	Leave out requantified	0.79983	0.64969	0.80207	1.3087	136.75	12.766	6	9	6	1	Median	Leave out requantified	25.6	29.7	1445600000	1001000000	444610000	887540000
H3BUN2;H3BQV3;A0A024R6Z6;B4DYU2;Q96MW5	H3BUN2;H3BQV3;A0A024R6Z6;B4DYU2;Q96MW5	1;1;1;1;1	1;1;1;1;1	1;1;1;1;1	Conserved oligomeric Golgi complex subunit 8	COG8;hCG_2027080	;;;;	5	1	1	1	1	0	1	0	1	0	12.8	12.8	12.8	17.708	164	164;534;612;639;612	0.005291	1.8006	NaN	NaN	NaN	0	0	Median	NaN	NaN	NaN	NaN	NaN	NaN	0	0	0	0	Median	Median	12.8	0	15966000	0	15966000	15966000
A0A024R704;P78362;H7C521;F8WBW4	A0A024R704;P78362;H7C521	5;5;4;2	3;3;2;2	1;1;1;1	SRSF protein kinase 2;SRSF protein kinase 2 N-terminal;SRSF protein kinase 2 C-terminal	SRPK2	;;	4	5	3	1	3	2	2	1	1	0	9.2	6.1	2.5	77.526	688	688;688;204;147	0	6.4324	NaN	NaN	NaN	1	1	Median	NaN	NaN	NaN	NaN	NaN	NaN	0	1	0	1	Median	Median	5.7	3.5	17806000	13468000	4337500	0
A0A024R705;Q9UN37;I3L4J1;Q9NXK5;Q9UF30;Q49AN7	A0A024R705;Q9UN37;I3L4J1	8;8;7;3;3;1	4;4;3;2;2;1	4;4;3;2;2;1	Vacuolar protein sorting-associated protein 4A	VPS4A	;;	6	8	4	4	7	3	4	1	4	1	19.2	11	11	48.897	437	437;437;428;240;266;70	0	4.782	1.5286	1.6461	15.347	5	1	Leave out requantified	1.6075	NaN	1.6212	NaN	12.802	NaN	4	1	1	0	Leave out requantified	Median	17.4	7.1	468380000	165240000	303140000	442840000
B3KY43;Q6DHZ2;A0A024R712;P31323;Q75MP1;O60380	B3KY43;Q6DHZ2;A0A024R712;P31323;Q75MP1	7;7;7;7;6;1	6;6;6;6;6;0	6;6;6;6;6;0	cAMP-dependent protein kinase type II-beta regulatory subunit	PRKAR2B	;;;;	6	7	6	6	3	7	2	6	2	6	24.7	21	21	44.866	405	405;418;418;418;306;112	0	40.775	1.0171	2.2832	12.664	7	3	Leave out requantified	NaN	1.0171	NaN	2.2832	NaN	12.664	1	6	1	2	Median	Leave out requantified	11.9	24.7	555590000	333940000	221640000	129740000
B4DFL1;A0A024R713;P09622;E9PEX6;B4DMK9;F8WDM5;F2Z2E3	B4DFL1;A0A024R713;P09622;E9PEX6;B4DMK9	15;15;15;14;14;2;2	15;15;15;14;14;2;2	15;15;15;14;14;2;2	Dihydrolipoyl dehydrogenase;Dihydrolipoyl dehydrogenase, mitochondrial	DLD	;;;;	7	15	15	15	13	13	13	13	13	13	51	51	51	48.899	459	459;509;509;486;486;114;115	0	97.591	0.52196	0.9845	22.547	47	19	Leave out requantified	1.0078	0.40656	0.84216	0.99738	21.702	24.787	30	17	13	6	Leave out requantified	Leave out requantified	38.3	42.3	9875700000	5166700000	4709000000	7541700000
A0A024R718;P43490;A0A0C4DFS8;B7Z8W6;Q658Z1;C9JF35;C9JG65	A0A024R718;P43490;A0A0C4DFS8	21;21;13;8;5;1;1	21;21;13;8;5;1;1	21;21;13;8;5;1;1	Nicotinamide phosphoribosyltransferase	PBEF1;NAMPT	;;	7	21	21	21	20	10	20	10	20	10	53.2	53.2	53.2	55.52	491	491;491;368;241;81;60;88	0	148.78	1.7562	1.2432	53.258	28	14	Leave out requantified	1.796	0.33543	1.3014	0.69616	45.71	17.035	20	8	8	6	Leave out requantified	Median	50.9	28.5	4977800000	1933800000	3044000000	4566500000
A0A024R725;C9J381;B4DNJ7;B3KRZ3;Q6ZNB1;Q5H9Q6;P20839	A0A024R725;C9J381;B4DNJ7;B3KRZ3;Q6ZNB1;Q5H9Q6;P20839	3;3;3;3;3;3;3	2;2;2;2;2;2;2	2;2;2;2;2;2;2	Inosine-5-monophosphate dehydrogenase;Inosine-5-monophosphate dehydrogenase 1	IMPDH1;IMPDH;DKFZp781N0678	;;;;;;	7	3	2	2	3	2	2	1	2	1	8.2	6.1	6.1	40.984	380	380;513;514;522;530;599;514	0	4.4415	0.37508	0.5383	64.371	2	2	Median	NaN	NaN	NaN	NaN	NaN	NaN	1	1	1	1	Median	Median	8.2	5.3	52089000	38043000	14046000	31396000
A0A140TA73;A0A024R732;Q13425;A0A0G2JM75;J3KT21;H0YCS0	A0A140TA73;A0A024R732;Q13425;A0A0G2JM75;J3KT21;H0YCS0	2;2;2;1;1;1	2;2;2;1;1;1	2;2;2;1;1;1	Beta-2-syntrophin	SNTB2	;;;;;	6	2	2	2	2	0	2	0	2	0	10.9	10.9	10.9	19.422	193	193;540;540;62;64;162	0	3.2107	0.37244	0.31832	84.401	2	2	Median	0.37244	NaN	0.31832	NaN	84.401	NaN	2	0	2	0	Median	Median	10.9	0	174560000	124080000	50480000	174560000
A0A024R745;Q16718;A0A087X1G1;H7BYD0;A0A024R772;F8WAS3;A0A087WXR5;C9IZN5;A0A024R736	A0A024R745;Q16718;A0A087X1G1;H7BYD0;A0A024R772;F8WAS3;A0A087WXR5	8;8;7;7;4;4;4;3;2	8;8;7;7;4;4;4;3;2	8;8;7;7;4;4;4;3;2	NADH dehydrogenase [ubiquinone] 1 alpha subcomplex subunit 5	NDUFA5	;;;;;;	9	8	8	8	8	3	8	3	8	3	69	69	69	13.459	116	116;116;101;112;59;70;77;93;55	0	118.84	1.1655	1.4187	50.949	13	1	Leave out requantified	1.4294	0.38348	1.4187	0.70286	38.867	12.42	9	4	1	0	Leave out requantified	Leave out requantified	69	17.2	3105300000	1325800000	1779500000	3037600000
A0A0S2Z5E5;C9JE21;C9JAA9;A0A024R753;Q9NW13	A0A0S2Z5E5;C9JE21;C9JAA9;A0A024R753;Q9NW13	2;2;2;2;2	2;2;2;2;2	2;2;2;2;2	RNA-binding protein 28	RBM28	;;;;	5	2	2	2	2	0	2	0	2	0	27	27	27	9.8705	89	89;204;283;759;759	0	5.5646	0.44198	0.50726	18.08	3	1	Median	0.44198	NaN	0.50726	NaN	18.08	NaN	3	0	1	0	Median	Median	27	0	75962000	50418000	25544000	75962000
C9JW74;A4D1L9;A0A024R768;Q5EB52;C9JRA9;C9JCM6;R4GN52;C9JWU9;C9JSW2;B4DQW6	C9JW74;A4D1L9;A0A024R768;Q5EB52;C9JRA9;C9JCM6;R4GN52;C9JWU9;C9JSW2;B4DQW6	2;2;2;2;1;1;1;1;1;1	2;2;2;2;1;1;1;1;1;1	2;2;2;2;1;1;1;1;1;1	Mesoderm-specific transcript homolog protein	MEST	;;;;;;;;;	10	2	2	2	2	1	2	1	2	1	12.5	12.5	12.5	34.348	296	296;326;335;335;160;169;173;213;232;321	0	7.2783	0.96248	0.85139	24.014	3	2	Median	1.1253	NaN	1.0111	NaN	24.32	NaN	2	1	1	1	Median	Median	12.5	6.4	65966000	33868000	32099000	47661000
C9JP85;A0A024R770;A0A024R774;Q16656	C9JP85;A0A024R770;A0A024R774;Q16656	1;1;1;1	1;1;1;1	1;1;1;1	Nuclear respiratory factor 1	NRF1	;;;	4	1	1	1	1	1	1	1	1	1	5.7	5.7	5.7	22.689	209	209;503;522;503	0.0038396	1.9195	0.69093	0.84049	39.975	2	0	Median	NaN	NaN	NaN	NaN	NaN	NaN	1	1	0	0	Median	Median	5.7	5.7	132430000	69269000	63160000	111210000
B3KUR3;A0A024R782;P07738;C9JH23;Q59GR5	B3KUR3;A0A024R782;P07738	3;3;3;1;1	3;3;3;1;1	3;3;3;1;1	Bisphosphoglycerate mutase	BPGM	;;	5	3	3	3	1	2	1	2	1	2	16.5	16.5	16.5	27.991	242	242;259;259;78;147	0	3.6018	0.48153	0.84411	43.112	2	2	Median	NaN	0.48153	NaN	0.84411	NaN	43.112	0	2	0	2	Median	Median	4.5	12	41706000	28431000	13275000	0
B4DYZ9;A0A024R784;O15164;Q6ZSA6	B4DYZ9;A0A024R784;O15164;Q6ZSA6	5;5;5;3	4;4;4;2	4;4;4;2	Transcription intermediary factor 1-alpha	TRIM24	;;;	4	5	4	4	4	1	4	0	4	0	6	5.2	5.2	107.7	961	961;1016;1050;549	0	2.7427	1.2665	0.86279	29.979	3	2	Median	1.2665	NaN	0.86279	NaN	29.979	NaN	3	0	2	0	Median	Median	5.2	0.8	104130000	40863000	63267000	104130000
B2R6H7;A0A024R794;Q9Y5L0;C9J7E5;E9PFH4;B3KMX1;B3KM69	B2R6H7;A0A024R794;Q9Y5L0;C9J7E5;E9PFH4;B3KMX1;B3KM69	25;25;25;24;22;15;15	25;25;25;24;22;15;15	25;25;25;24;22;15;15	Transportin-3	TNPO3	;;;;;;	7	25	25	25	21	20	21	20	21	20	38.6	38.6	38.6	104.23	923	923;923;923;957;857;480;523	0	166.5	1.5318	1.1135	36.699	78	41	Leave out requantified	1.8194	0.20146	1.2336	0.52816	18.882	15.192	50	28	22	19	Leave out requantified	Leave out requantified	33.2	30	8250800000	3328200000	4922600000	7507000000
A0A088QF11;A0A088QCU6;A0A024R798;A0A024R7D2;Q8IWA5;K7EMN3;K7ESP7;B3KX31	A0A088QF11;A0A088QCU6;A0A024R798;A0A024R7D2;Q8IWA5;K7EMN3;K7ESP7;B3KX31	2;2;2;2;2;1;1;1	2;2;2;2;2;1;1;1	2;2;2;2;2;1;1;1	Choline transporter-like protein 2	SLC44A2	;;;;;;;	8	2	2	2	2	0	2	0	2	0	3.4	3.4	3.4	79.907	704	704;704;704;706;706;124;148;235	0	3.6175	NaN	NaN	NaN	1	1	Median	NaN	NaN	NaN	NaN	NaN	NaN	1	0	1	0	Median	Median	3.4	0	71513000	57136000	14377000	71513000
A0A024R7A8;P15121;Q59EL5;E9PCX2;E9PEF9;O15289;A4D1P0;C9JRZ8	A0A024R7A8;P15121;Q59EL5;E9PCX2	20;20;15;15;6;1;1;1	20;20;15;15;6;1;1;1	20;20;15;15;6;1;1;1	Aldose reductase	AKR1B1	;;;	8	20	20	20	19	13	19	13	19	13	65.5	65.5	65.5	35.853	316	316;316;260;263;102;22;362;316	0	245.74	0.71729	0.95797	44.263	46	14	Leave out requantified	0.67166	0.79545	0.5281	1.7769	12.559	10.684	30	16	13	1	Leave out requantified	Leave out requantified	65.5	44.9	28818000000	17733000000	11085000000	24047000000
B2R4N3;A0A024R7B0;Q9BZL1;K7EQ43	B2R4N3;A0A024R7B0;Q9BZL1	4;4;4;1	4;4;4;1	4;4;4;1	Ubiquitin-like protein 5	UBL5	;;	4	4	4	4	4	2	4	2	4	2	41.1	41.1	41.1	8.5478	73	73;73;73;36	0	12.161	0.43911	0.54133	43.872	9	0	Leave out requantified	0.38482	1.0608	0.48207	2.1546	18.632	6.5768	7	2	0	0	Leave out requantified	Median	41.1	24.7	2132000000	1492800000	639260000	2001400000
A0A024R7B7;Q16543;Q6FG59;K7EQA9;K7EKQ2;A1L0W4;K7EL68;K7EIU0	A0A024R7B7;Q16543;Q6FG59;K7EQA9;K7EKQ2	8;8;7;6;5;3;3;2	8;8;7;6;5;3;3;2	8;8;7;6;5;3;3;2	Hsp90 co-chaperone Cdc37;Hsp90 co-chaperone Cdc37, N-terminally processed	CDC37	;;;;	8	8	8	8	5	6	5	6	5	6	23	23	23	44.468	378	378;378;378;230;353;110;184;104	0	45.073	0.31056	0.71727	23.377	14	6	Leave out requantified	1.0714	0.28221	0.69752	0.65306	79.234	17.876	6	8	4	2	Median	Leave out requantified	16.9	16.9	4878900000	2522000000	2356900000	3316500000
K7EKI4;K7ELF1;K7ELQ0;K7ES61;A0A024R7C5;X6RAY8;Q9BYD3	K7EKI4;K7ELF1;K7ELQ0;K7ES61;A0A024R7C5;X6RAY8;Q9BYD3	4;4;4;4;4;4;4	4;4;4;4;4;4;4	4;4;4;4;4;4;4	39S ribosomal protein L4, mitochondrial	MRPL4	;;;;;;	7	4	4	4	2	3	2	3	2	3	44.1	44.1	44.1	14.056	127	127;163;220;300;311;357;311	0	16.139	0.43216	0.94098	28.478	5	2	Leave out requantified	NaN	0.43216	NaN	0.94098	NaN	28.478	1	4	1	1	Median	Leave out requantified	27.6	29.1	300510000	214390000	86116000	73591000
A0A024R7C7;Q12906;F4ZW64;A8K590;B4DFG4;Q59GP7;K7EKJ9;B4DDF3;K7EQR9;K7ER69;K7EJ09;K7EKY0;K7ERM6;K7ENK6;K7EM82;K7EPG3;K7EQ75	A0A024R7C7;Q12906;F4ZW64;A8K590;B4DFG4;Q59GP7	35;35;34;34;23;21;12;12;8;7;5;5;4;4;4;2;1	35;35;34;34;23;21;12;12;8;7;5;5;4;4;4;2;1	1;1;1;1;1;0;0;0;0;0;0;0;0;0;0;0;0	Interleukin enhancer-binding factor 3	ILF3	;;;;;	17	35	35	1	27	32	27	32	0	1	52.7	52.7	3.8	95.337	894	894;894;702;702;506;450;254;288;180;161;122;158;77;79;99;73;55	0	323.31	0.52624	0.74334	61.095	154	82	Leave out requantified	1.9616	0.31873	1.499	0.64153	88.002	9.7827	97	57	46	36	Leave out requantified	Leave out requantified	38.9	47.7	40031000000	22355000000	17676000000	26931000000
K7ELQ9;A0A024R7D3;Q6UW68;K7ER05;K7EJQ9;K7EM09;K7EPR0;K7EMV9	K7ELQ9;A0A024R7D3;Q6UW68;K7ER05;K7EJQ9;K7EM09;K7EPR0	4;4;4;2;2;2;2;1	4;4;4;2;2;2;2;1	4;4;4;2;2;2;2;1	Transmembrane protein 205	TMEM205;UNQ501	;;;;;;	8	4	4	4	2	4	2	4	2	4	30	30	30	19.27	170	170;189;189;88;107;120;128;123	0	15.089	0.59854	0.89249	15.968	9	3	Leave out requantified	0.62357	0.37765	0.6452	0.819	33.346	21.791	5	4	2	1	Median	Median	15.3	30	986050000	577970000	408080000	691600000
A0A024R7E0;Q96RE7;K7ENW4;A0A024R8I0;Q96BF6	A0A024R7E0;Q96RE7	6;6;1;1;1	6;6;1;1;1	6;6;1;1;1	Nucleus accumbens-associated protein 1	BTBD14B;NACC1	;	5	6	6	6	5	2	5	2	5	2	12	12	12	57.258	527	527;527;165;587;587	0	18.732	0.25617	0.26534	64.791	6	4	Median	0.2162	0.33761	0.2072	0.72243	25.62	1.3674	4	2	4	0	Median	Median	9.5	4.6	425220000	351950000	73264000	344220000
A0A024R7E3;P26358;Q59FP7;I6L9H2;B3KVA0;K7ENW7;K7EJL0;K7ENQ6;K7ERQ1;K7EMU8;K7EIZ6;K7ELB1	A0A024R7E3;P26358;Q59FP7;I6L9H2	43;43;40;37;16;11;7;4;3;3;2;1	43;43;40;37;16;11;7;4;3;3;2;1	43;43;40;37;16;11;7;4;3;3;2;1	DNA (cytosine-5)-methyltransferase;DNA (cytosine-5)-methyltransferase 1	DNMT1	;;;	12	43	43	43	15	41	15	41	15	41	29.7	29.7	29.7	189.56	1678	1678;1616;1606;1511;540;389;255;119;71;89;40;94	0	102.72	0.47423	0.89301	38.372	56	28	Leave out requantified	1.9403	0.43681	1.3146	0.85723	7.0118	36.468	19	37	15	13	Leave out requantified	Leave out requantified	10.2	27.8	2641800000	1479500000	1162200000	1099400000
A0A024R7F1;K7ELL7;B4DJQ5;P14314;A0A0S2Z4D8;A0A0S2Z4W7;A0A0S2Z4A0;A2VCQ4;K7EPW7;A0A0C4DGP4;K7EKX1;K7EJ70;K7EIP3	A0A024R7F1;K7ELL7;B4DJQ5;P14314;A0A0S2Z4D8;A0A0S2Z4W7;A0A0S2Z4A0;A2VCQ4	24;24;24;24;20;20;12;12;11;8;4;4;1	24;24;24;24;20;20;12;12;11;8;4;4;1	24;24;24;24;20;20;12;12;11;8;4;4;1	Glucosidase 2 subunit beta	PRKCSH	;;;;;;;	13	24	24	24	22	15	22	15	22	15	53.7	53.7	53.7	59.296	527	527;535;535;528;399;406;134;181;168;200;140;144;62	0	280.77	1.1604	0.89148	28.671	91	21	Leave out requantified	1.3416	0.38122	0.80699	0.98126	32.054	22.629	72	19	17	4	Leave out requantified	Leave out requantified	53.5	28.8	41094000000	19485000000	21609000000	34861000000
C0LQF2;B3KQS9;A0A024R7F4;O00115;K7ENE5	C0LQF2;B3KQS9;A0A024R7F4;O00115;K7ENE5	2;2;2;2;1	2;2;2;2;1	2;2;2;2;1	Deoxyribonuclease-2-alpha	DNASE2	;;;;	5	2	2	2	2	0	2	0	2	0	7	7	7	38.181	344	344;360;360;360;218	0.00022686	2.7301	1.122	1.0567	7.3204	2	1	Median	1.122	NaN	1.0567	NaN	7.3204	NaN	2	0	1	0	Median	Median	7	0	193340000	73223000	120120000	193340000
A0A024R7F7;Q4LE60;B4DRY5;O14787;A0A075B780;Q05D48;B3KPC8;K7ENW1;K7ESC1;K7EMA3	A0A024R7F7;Q4LE60;B4DRY5;O14787;A0A075B780;Q05D48;B3KPC8	14;14;13;13;12;12;11;4;4;2	8;8;7;8;8;8;8;2;2;2	8;8;7;8;8;8;8;2;2;2	Transportin-2	TNPO2;TNPO2 variant protein	;;;;;;	10	14	8	8	11	13	5	7	5	7	21.2	14.4	14.4	100.41	887	887;1051;880;897;766;771;699;85;109;56	0	39.472	0.66934	0.92203	25.66	14	5	Leave out requantified	0.89094	0.53818	0.84763	1.077	25.617	19.544	8	6	3	2	Leave out requantified	Leave out requantified	16.7	19.1	2064800000	1009700000	1055100000	1620900000
B4DUY0;B4DK85;A0A024R7F9;Q92947;K7EQ99;K7ESA6;B4DQF2	B4DUY0;B4DK85;A0A024R7F9;Q92947;K7EQ99;K7ESA6;B4DQF2	2;2;2;2;1;1;1	2;2;2;2;1;1;1	2;2;2;2;1;1;1	Glutaryl-CoA dehydrogenase, mitochondrial	GCDH	;;;;;;	7	2	2	2	0	2	0	2	0	2	6.9	6.9	6.9	29.521	274	274;394;438;438;102;115;328	0	3.6865	0.26096	0.55321	8.4376	2	2	Median	NaN	0.26096	NaN	0.55321	NaN	8.4376	0	2	0	2	Median	Median	0	6.9	188150000	144050000	44101000	0
A0A024R7G2;O95716;B2R8W8;M0R257	A0A024R7G2;O95716;B2R8W8	5;5;4;2	3;3;2;1	1;1;0;0	Ras-related protein Rab-3D	RAB3D	;;	4	5	3	1	4	4	2	2	1	1	24.2	17.4	5	24.267	219	219;219;219;115	0	5.7771	0.68136	0.76433	65.289	8	2	Median	1.1006	0.56064	0.71839	0.98135	76.527	57.724	4	4	1	1	Median	Median	20.5	15.5	1917700000	847800000	1069900000	1430400000
A0A024R7G4;Q9NVP2;K7ES22;K7ELW9;B4DXU6;K7EIL9;K7EM93	A0A024R7G4;Q9NVP2;K7ES22;K7ELW9;B4DXU6	5;5;3;3;3;2;1	5;5;3;3;3;2;1	4;4;2;3;2;2;1	Histone chaperone ASF1B	ASF1B	;;;;	7	5	5	4	3	5	3	5	3	4	42.1	42.1	38.1	22.433	202	202;202;143;165;185;81;48	0	24.8	0.4808	0.64827	35.88	8	3	Leave out requantified	1.0207	0.18129	1.0046	0.39755	34.807	17.722	3	5	0	3	Leave out requantified	Median	31.2	42.1	645520000	400200000	245320000	335250000
A0A024R7G6;M0R165;A8K5P4;Q9UBC2;A5PKY0;B4DQX5;B4DME4;M0R2S2;M0R3I1;K7EJR2;M0R330;M0R1V5;M0QX30;Q69YZ4	A0A024R7G6;M0R165;A8K5P4;Q9UBC2;A5PKY0;B4DQX5;B4DME4;M0R2S2	12;12;12;12;10;9;9;7;4;3;3;3;2;2	12;12;12;12;10;9;9;7;4;3;3;3;2;2	12;12;12;12;10;9;9;7;4;3;3;3;2;2	Epidermal growth factor receptor substrate 15-like 1	EPS15L1	;;;;;;;	14	12	12	12	10	3	10	3	10	3	23.6	23.6	23.6	83.247	754	754;756;756;864;600;644;767;447;213;79;83;110;90;185	0	77.451	0.62385	1.2113	75.561	7	5	Median	0.57298	0.62385	0.47128	1.2113	141.44	17.431	2	5	2	3	Median	Median	19.1	5.8	252500000	152410000	100090000	147430000
A0A024R7G7;Q96K37;H7C1I0	A0A024R7G7;Q96K37;H7C1I0	2;2;1	2;2;1	2;2;1	Solute carrier family 35 member E1	SLC35E1	;;	3	2	2	2	0	2	0	2	0	2	8.3	8.3	8.3	44.772	410	410;410;344	0	17.787	0.79798	1.5341	10.634	3	1	Median	NaN	0.79798	NaN	1.5341	NaN	10.634	0	3	0	1	Median	Median	0	8.3	116210000	64908000	51306000	0
A8K1J3;A0A024R7G8;P54725;K7ENJ0;K7ELW1;K7EQ16;B4DDJ7	A8K1J3;A0A024R7G8;P54725;K7ENJ0;K7ELW1	9;9;9;5;5;2;2	7;7;7;3;3;2;2	7;7;7;3;3;2;2	UV excision repair protein RAD23 homolog A	RAD23A	;;;;	7	9	7	7	8	4	6	2	6	2	30.4	25.7	25.7	39.466	362	362;363;363;139;142;150;198	0	28.545	0.2797	0.28509	136.91	5	4	Median	0.18006	NaN	0.19409	NaN	122.8	NaN	4	1	3	1	Median	Median	27.9	9.7	761530000	490680000	270840000	471640000
A8K2I7;A0A024R7I0;O14908;K7EM11;A0A024R7I1;K7ELJ2;K7ESN1;Q8TF64	A8K2I7;A0A024R7I0;O14908;K7EM11;A0A024R7I1	8;8;8;4;4;2;1;1	8;8;8;4;4;2;1;1	8;8;8;4;4;2;1;1	PDZ domain-containing protein GIPC1	GIPC1	;;;;	8	8	8	8	6	7	6	7	6	7	27.9	27.9	27.9	36.039	333	333;333;333;128;236;40;159;312	0	43.793	0.9308	1.7666	68.894	14	6	Leave out requantified	0.29634	0.93653	0.32735	1.8964	58.066	17.526	6	8	3	3	Median	Leave out requantified	22.8	23.4	1424000000	877780000	546190000	981410000
A0A024R7I3;P61006;Q59EP4;H0YMN7;B3KTE3;H0YLJ8;H0YL94;Q96E17	A0A024R7I3;P61006	11;11;5;4;3;2;2;1	9;9;3;2;1;1;1;1	6;6;1;0;0;0;0;0	Ras-related protein Rab-8A	RAB8A	;	8	11	9	6	8	10	6	8	4	6	56	47.3	32.9	23.668	207	207;207;152;92;81;47;48;227	0	192.27	0.80591	1.2825	11.948	22	6	Leave out requantified	1.1901	0.55247	1.1226	1.3233	25.926	31.481	11	11	2	4	Leave out requantified	Leave out requantified	33.8	52.7	5208100000	2920500000	2287600000	3791000000
K7ELZ8;K7EIY1;K7ENN5;B2R547;A0A024R7I4;Q9Y421	K7ELZ8;K7EIY1;K7ENN5;B2R547;A0A024R7I4;Q9Y421	1;1;1;1;1;1	1;1;1;1;1;1	1;1;1;1;1;1	Protein FAM32A	FAM32A	;;;;;	6	1	1	1	0	1	0	1	0	1	11	11	11	9.404	82	82;94;107;112;112;112	1	-2	NaN	NaN	NaN	1	0	Median	NaN	NaN	NaN	NaN	NaN	NaN	0	1	0	0	Median	Median	0	11	12380000	5766700	6613100	0
B4DHS5;A0A024R7I5;Q9NXH9;A8K8L2;K7EQQ8;A0A024R7G3;B4E3A3;K7EQU7;K7EQY6;K7ENI9;K7EMZ2;K7ERR5;K7EJX9	B4DHS5;A0A024R7I5;Q9NXH9;A8K8L2;K7EQQ8;A0A024R7G3	13;13;13;12;9;9;5;3;2;2;1;1;1	13;13;13;12;9;9;5;3;2;2;1;1;1	13;13;13;12;9;9;5;3;2;2;1;1;1	tRNA (guanine(26)-N(2))-dimethyltransferase	TRMT1	;;;;;	13	13	13	13	9	12	9	12	9	12	31.8	31.8	31.8	58.38	532	532;659;659;659;297;369;354;145;85;105;101;113;191	0	112.12	2.0731	1.4689	5.0022	29	25	Leave out requantified	2.0731	0.1333	1.4689	0.26012	5.0022	38.897	15	14	11	14	Leave out requantified	Median	23.3	29.1	2181200000	990300000	1190900000	1535500000
A0A024R7I7;P20336;B4DE50;S4R3Q3	A0A024R7I7;P20336;B4DE50;S4R3Q3	4;4;3;2	1;1;1;1	1;1;1;1	Ras-related protein Rab-3A	RAB3A	;;;	4	4	1	1	3	3	1	1	1	1	22.7	6.8	6.8	24.984	220	220;220;292;125	0	13.56	0.74084	1.0493	75.523	7	5	Median	0.91304	NaN	0.82943	NaN	75.541	NaN	6	1	5	0	Median	Median	19.1	14.1	1484300000	744740000	739530000	1330200000
A8K8B9;A0A024R7J0;P17612;Q15136;K7ERP6;B7Z708;P22612	A8K8B9;A0A024R7J0;P17612;Q15136;K7ERP6	13;13;13;8;8;6;2	13;13;13;8;8;6;2	3;3;3;2;2;1;0	cAMP-dependent protein kinase catalytic subunit alpha	PRKACA;KIN27	;;;;	7	13	13	3	10	8	10	8	3	1	51.3	51.3	14	39.879	343	343;351;351;207;251;230;351	0	67.453	0.74825	0.887	12.282	26	7	Leave out requantified	0.9044	0.57218	0.887	0.80602	25.512	20.849	18	8	6	1	Leave out requantified	Leave out requantified	36.7	28.9	5757300000	3139300000	2618000000	4888300000
A0A024R7J4;M0R226;Q9BQ48	A0A024R7J4;M0R226;Q9BQ48	2;2;2	2;2;2	2;2;2	Ribosomal protein L34;39S ribosomal protein L34, mitochondrial	MRPL34	;;	3	2	2	2	2	0	2	0	2	0	23.9	23.9	23.9	10.165	92	92;184;92	0.0052932	1.8101	0.90144	0.63454	34.874	2	1	Median	0.90144	NaN	0.63454	NaN	34.874	NaN	2	0	1	0	Median	Median	23.9	0	3541400000	1402800000	2138700000	3541400000
A0A024R7J7;Q9BW61	A0A024R7J7;Q9BW61	7;7	7;7	7;7	DET1- and DDB1-associated protein 1	DDA1	;	2	7	7	7	5	3	5	3	5	3	53.9	53.9	53.9	11.835	102	102;102	0	6.1261	0.78559	0.84166	18.909	7	3	Leave out requantified	0.80872	0.67982	0.7964	1.2883	9.0691	16.86	5	2	2	1	Leave out requantified	Median	37.3	25.5	644350000	350160000	294190000	580590000
A0A024R7K6;Q567V2	A0A024R7K6;Q567V2	5;5	5;5	3;3	Mpv17-like protein 2	FKSG24;MPV17L2	;	2	5	5	3	1	5	1	5	1	3	25.7	25.7	18.4	23.18	206	206;206	0	9.1029	0.35204	0.6268	22.406	5	3	Median	NaN	0.35204	NaN	0.6268	NaN	22.406	0	5	0	3	Median	Median	5.8	25.7	202840000	141980000	60859000	0
A0A024R7K7;A0A024R7M6;Q86YP4;B4E0Q6;B4DKZ7;C9JVY3;V9GY85;H7C3H1;C9JMI3;C9JGN4;C9JHD7;C9JJK9	A0A024R7K7;A0A024R7M6;Q86YP4;B4E0Q6;B4DKZ7	3;3;3;2;2;1;1;1;1;1;1;1	3;3;3;2;2;1;1;1;1;1;1;1	2;2;2;1;1;1;1;1;1;1;1;1	Transcriptional repressor p66-alpha	GATAD2A	;;;;	12	3	3	2	2	3	2	3	1	2	5.7	5.7	3.9	68.062	633	633;634;633;262;436;93;95;99;126;139;165;177	0	9.6706	0.55202	0.93699	43.488	6	6	Median	1.5958	0.45696	1.1687	0.86463	66.786	10.619	3	3	3	3	Median	Median	3.6	5.7	248440000	125690000	122750000	173620000
A0A024R7K8;Q59EK3;Q9BXS5;E7ENJ6;B3KNH5;B4DDG7;B4DN99;K7EJL1;K7EPJ8;K7ER75;A0A087WZX7;K7ENA7;K7EQX3;K7EQ90;K7EK69;K7ERH5;K7EL08	A0A024R7K8;Q59EK3;Q9BXS5;E7ENJ6;B3KNH5;B4DDG7;B4DN99;K7EJL1	15;15;15;14;14;13;13;12;5;4;4;4;4;2;1;1;1	15;15;15;14;14;13;13;12;5;4;4;4;4;2;1;1;1	12;12;12;11;11;10;11;9;4;3;3;3;4;2;0;0;0	AP-1 complex subunit mu-1	AP1M1	;;;;;;;	17	15	15	12	9	10	9	10	7	8	44.4	44.4	37.8	48.586	423	423;466;423;370;423;351;370;351;125;105;128;136;176;64;44;103;128	0	34.272	1.778	0.97916	52.29	19	13	Leave out requantified	1.778	0.3363	0.97916	0.64422	49.541	33.977	8	11	3	10	Leave out requantified	Median	26.5	28.8	2241900000	1074000000	1167900000	1513000000
M0R0I0;A0A024R7L2;Q9NWV8;M0R3F4;M0R2A4;M0R2K3;M0R193;M0R2I2;J3KQS6;M0QXG9;M0QYV1	M0R0I0;A0A024R7L2;Q9NWV8;M0R3F4;M0R2A4;M0R2K3;M0R193;M0R2I2;J3KQS6;M0QXG9	4;4;4;3;3;3;3;3;3;2;1	4;4;4;3;3;3;3;3;3;2;1	4;4;4;3;3;3;3;3;3;2;1	BRISC and BRCA1-A complex member 1	BABAM1;HSPC142	;;;;;;;;;	11	4	4	4	1	3	1	3	1	3	27.6	27.6	27.6	24.626	225	225;329;329;181;193;200;218;237;254;108;97	0	20.804	0.28334	0.42747	8.9257	4	3	Median	NaN	0.2747	NaN	0.44355	NaN	9.7176	1	3	1	2	Median	Plateau	8.4	19.1	252170000	197570000	54599000	58403000
A0A024R7L5;A0A024R7L8;Q92900;B3KY55;A0A059XBJ1;A0A059XAJ5;A0A059XAL2;A0A059XG67;A0A059X4U2;Q6ZUC8;A0A059XG73;A0A059XBJ6;A0A059XAM1	A0A024R7L5;A0A024R7L8;Q92900	54;54;54;15;6;6;5;4;4;4;1;1;1	54;54;54;15;6;6;5;4;4;4;1;1;1	54;54;54;15;6;6;5;4;4;4;1;1;1	Regulator of nonsense transcripts 1	UPF1	;;	13	54	54	54	54	37	54	37	54	37	56.4	56.4	56.4	123.03	1118	1118;1129;1129;373;93;93;93;93;93;180;165;165;165	0	323.31	0.63335	0.74992	55.68	191	58	Leave out requantified	0.68662	0.62855	0.51562	1.6148	49.007	17.541	149	42	54	4	Leave out requantified	Leave out requantified	56.4	39.5	37076000000	20553000000	16523000000	35665000000
A8K0C2;A0A024R7L6;Q96EY5;E9PQA6;E9PLL0;E9PLZ8;M0QZK6;E9PJW8	A8K0C2;A0A024R7L6;Q96EY5;E9PQA6;E9PLL0;E9PLZ8	4;4;4;3;2;2;1;1	4;4;4;3;2;2;1;1	4;4;4;3;2;2;1;1	Multivesicular body subunit 12A	LOC93343;MVB12A	;;;;;	8	4	4	4	3	3	3	3	3	3	23.8	23.8	23.8	28.809	273	273;273;273;273;121;133;122;199	0	11.987	0.85847	1.0971	41.959	5	4	Median	1.1972	0.49396	1.0971	1.0018	51.246	22.967	3	2	3	1	Median	Median	18.3	17.6	376690000	183570000	193120000	270790000
B2R8A2;A0A024R7M0;Q9BVK6;B4DPP4	B2R8A2;A0A024R7M0;Q9BVK6	6;6;6;2	5;5;5;1	5;5;5;1	Transmembrane emp24 domain-containing protein 9	TMED9	;;	4	6	5	5	6	5	5	4	5	4	32.2	24.3	24.3	25.077	214	214;235;235;121	0	27.644	0.67764	1.0177	56.704	11	1	Leave out requantified	0.59749	0.70175	0.6194	1.7202	31.331	3.4104	6	5	1	0	Leave out requantified	Leave out requantified	32.2	22	2394500000	1462000000	932440000	1660100000
A0A024R7M8;Q96CT7;M0R2F5	A0A024R7M8;Q96CT7;M0R2F5	7;7;4	7;7;4	7;7;4	Coiled-coil domain-containing protein 124	LOC115098;CCDC124	;;	3	7	7	7	3	7	3	7	3	7	34.1	34.1	34.1	25.835	223	223;223;136	0	73.481	0.566	1.1557	7.5859	16	10	Leave out requantified	0.6126	0.50685	0.7209	1.0801	93.486	8.2287	4	12	3	7	Median	Leave out requantified	20.2	34.1	787410000	465910000	321500000	272710000
A0A024R7P3;A0A024R7N2;Q9HD20;Q8NC73;H7C3H2;Q8TEG5;Q6ZUA1	A0A024R7P3;A0A024R7N2;Q9HD20	5;5;5;2;1;1;1	5;5;5;2;1;1;1	5;5;5;2;1;1;1	Manganese-transporting ATPase 13A1	ATP13A1	;;	7	5	5	5	1	5	1	5	1	5	5.1	5.1	5.1	121.11	1086	1086;1204;1204;572;185;318;367	0	3.4109	0.42363	0.87755	40.062	3	3	Median	NaN	0.42363	NaN	0.87755	NaN	40.062	0	3	0	3	Median	Median	0.9	5.1	24807000	15480000	9327600	0
A6XNE3;A8K686;A0A024R7N7;P13284	A6XNE3;A8K686;A0A024R7N7;P13284	1;1;1;1	1;1;1;1	1;1;1;1	Gamma-interferon-inducible lysosomal thiol reductase	IFI30	;;;	4	1	1	1	0	1	0	1	0	1	4.8	4.8	4.8	25.673	231	231;250;250;250	0	6.0571	NaN	NaN	NaN	1	1	Median	NaN	NaN	NaN	NaN	NaN	NaN	0	1	0	1	Median	Median	0	4.8	139200000	130670000	8528900	0
A0A024R7Q3;Q9BW72	A0A024R7Q3;Q9BW72	2;2	2;2	2;2	HIG1 domain family member 2A, mitochondrial	HIGD2A	;	2	2	2	2	2	1	2	1	2	1	50.9	50.9	50.9	11.528	106	106;106	0	30.935	0.65844	0.83634	16.922	5	1	Leave out requantified	0.7486	0.51198	0.92914	1.1328	35.496	5.3424	3	2	0	1	Plateau	Median	50.9	23.6	591970000	335960000	256010000	559040000
A0A024R7S2;A0A024R7R0;Q96RL1	A0A024R7S2;A0A024R7R0;Q96RL1	1;1;1	1;1;1	1;1;1	BRCA1-A complex subunit RAP80	RAP80;UIMC1	;;	3	1	1	1	1	0	1	0	1	0	3.4	3.4	3.4	65.888	596	596;719;719	0	2.9661	0.90375	0.97423	54.954	2	1	Median	0.90375	NaN	0.97423	NaN	54.954	NaN	2	0	1	0	Median	Median	3.4	0	23811000	8540600	15270000	23811000
A0A024R7S3;P09497;H0Y9Q6	A0A024R7S3;P09497	3;2;1	3;2;1	3;2;1	Clathrin light chain B	CLTB	;	3	3	3	3	3	2	3	2	3	2	11.8	11.8	11.8	23.181	211	211;229;81	0	3.2903	1.6787	1.4763	75.614	3	2	Median	1.6787	NaN	1.4763	NaN	75.614	NaN	3	0	2	0	Median	Median	11.8	8.1	714840000	414280000	300560000	714840000
A0A024R7T3;P52597;B4DKS8;A0A1B0GW42	A0A024R7T3;P52597;B4DKS8	18;18;15;4	18;18;15;4	16;16;13;4	Heterogeneous nuclear ribonucleoprotein F;Heterogeneous nuclear ribonucleoprotein F, N-terminally processed	HNRPF;HNRNPF	;;	4	18	18	16	15	14	15	14	13	12	60	60	53.5	45.671	415	415;415;338;98	0	262.81	0.64237	0.71138	38.694	104	46	Leave out requantified	1.1625	0.26434	0.8731	0.66696	24.66	73.392	78	26	36	10	Leave out requantified	Leave out requantified	50.6	45.8	32941000000	16794000000	16147000000	27523000000
A0A024R7T4;P17026;Q6ZNA0;F8W6Y9;A0A0C4DFQ3;A8K5A9;Q7Z7L9;Q86T29;Q9NYW8	A0A024R7T4;P17026	3;3;1;1;1;1;1;1;1	3;3;1;1;1;1;1;1;1	3;3;1;1;1;1;1;1;1	Zinc finger protein 22	ZNF22	;	9	3	3	3	2	1	2	1	2	1	15.2	15.2	15.2	25.915	224	224;224;464;464;613;614;614;641;714	0	3.5668	0.70676	0.94872	210.03	2	2	Median	NaN	NaN	NaN	NaN	NaN	NaN	1	1	1	1	Median	Median	12.1	3.1	60589000	21156000	39433000	45764000
B4DLA6;B3KMX0;A0A024R7U6;P33991;E5RG31;E5RFJ8;A4FS09;E5RFR3;Q6ZMK4;A0A0S2Z618;A0A0S2Z5Q9;Q9UJA3	B4DLA6;B3KMX0;A0A024R7U6;P33991	39;39;39;38;13;6;4;1;1;1;1;1	39;39;39;38;13;6;4;1;1;1;1;1	39;39;39;38;13;6;4;1;1;1;1;1	DNA replication licensing factor MCM4	MCM4	;;;	12	39	39	39	26	37	26	37	26	37	54.1	54.1	54.1	92.722	823	823;863;863;863;278;211;85;140;450;556;603;840	0	244.44	0.58607	0.75323	29.849	124	62	Leave out requantified	1.5367	0.22087	1.0201	0.56281	24.8	21.686	74	50	37	25	Leave out requantified	Leave out requantified	39.5	51.3	15088000000	7097400000	7990400000	12306000000
B4E054;A0A024R7X3;A0A024R7U9;Q9UI12;G3V126;B3KUZ7;Q8TF11;E5RK31;E5RJG1;A0A0D9SG68;E5RG49;E5RHH0	B4E054;A0A024R7X3;A0A024R7U9;Q9UI12;G3V126;B3KUZ7;Q8TF11	10;10;10;10;9;9;7;1;1;1;1;1	10;10;10;10;9;9;7;1;1;1;1;1	10;10;10;10;9;9;7;1;1;1;1;1	V-type proton ATPase subunit H	ATP6V1H	;;;;;;	12	10	10	10	9	8	9	8	9	8	30	30	30	52.711	457	457;465;483;483;443;483;476;36;48;48;101;102	0	93.85	0.79861	1.0066	44.312	23	11	Leave out requantified	1.0202	0.56012	0.73631	1.299	49.826	22.586	13	10	6	5	Leave out requantified	Leave out requantified	27.6	22.5	1619600000	832600000	786980000	1243600000
A0A024R7V6;P61019;A0A0A1HAW1;E9PKL7;H7C125;O75546;H0YD31;E9PE37;Q9UL31;H0YDL5	A0A024R7V6;P61019;A0A0A1HAW1;E9PKL7	17;17;14;11;5;5;5;4;3;2	17;17;14;11;5;5;5;4;3;2	8;8;7;4;3;3;1;0;0;0	Ras-related protein Rab-2A	RAB2;RAB2A	;;;	10	17	17	8	13	14	13	14	6	6	80.2	80.2	44.3	23.545	212	212;212;212;181;104;118;135;62;43;69	0	79.685	0.68449	0.98358	60.819	44	14	Leave out requantified	0.56534	0.81627	0.48941	1.9341	62.74	8.7335	26	18	12	2	Leave out requantified	Leave out requantified	63.7	72.6	7254600000	4638700000	2615900000	5502300000
A0A024R7V7;Q9P2D1;B4DLD8;H3BTW3;B4DR07;Q461N2;B7ZML1;Q3L8U1	A0A024R7V7;Q9P2D1	5;5;2;2;2;2;2;2	1;1;0;0;0;0;0;0	1;1;0;0;0;0;0;0	Chromodomain-helicase-DNA-binding protein 7	CHD7	;	8	5	1	1	3	3	1	0	1	0	1.6	0.3	0.3	337.57	3011	3011;2997;1014;1098;1108;1995;2897;2897	1	-2	NaN	NaN	NaN	0	0	Median	NaN	NaN	NaN	NaN	NaN	NaN	0	0	0	0	Median	Median	0.9	1	6172600	6172600	0	6172600
A0A024R7W0;Q9NX62;H0YB38	A0A024R7W0;Q9NX62	8;8;1	8;8;1	8;8;1	Inositol monophosphatase 3	IMPAD1	;	3	8	8	8	6	4	6	4	6	4	28.7	28.7	28.7	38.681	359	359;359;82	0	58.443	0.3273	0.37418	145.6	10	8	Median	0.11066	1.3194	0.11793	1.8446	78.542	25.729	6	4	6	2	Median	Linear	24.5	10.3	1762500000	1437200000	325250000	1452600000
A0A024R7W9;Q92905;Q59GH5;E5RHH5;E5RHF2;E5RFS1;E5RG35;E5RK55;H0UI27	A0A024R7W9;Q92905;Q59GH5;E5RHH5	12;12;9;6;3;2;2;2;1	12;12;9;6;3;2;2;2;1	12;12;9;6;3;2;2;2;1	COP9 signalosome complex subunit 5	COPS5	;;;	9	12	12	12	9	8	9	8	9	8	37.7	37.7	37.7	37.578	334	334;334;276;197;151;57;68;78;132	0	28.634	0.88685	0.8626	24.64	17	6	Leave out requantified	1.5042	0.37045	1.1917	0.8626	30.177	16.35	8	9	3	3	Leave out requantified	Leave out requantified	24.3	27.2	2480700000	1209300000	1271500000	1888500000
A0A024R7X0;Q9Y6D6;Q59FY5;E5RIF2;E5RHL7;B3KMS9;E5RHZ1;E5RJN9	A0A024R7X0;Q9Y6D6;Q59FY5;E5RIF2	63;63;46;46;31;26;10;4	63;63;46;46;31;26;10;4	47;47;34;34;24;22;10;4	Brefeldin A-inhibited guanine nucleotide-exchange protein 1	ARFGEF1	;;;	8	63	63	47	49	52	49	52	36	39	39.4	39.4	30.9	208.76	1849	1849;1849;1278;1279;825;673;192;118	0	231.21	0.77994	1.3197	24.447	163	80	Leave out requantified	2.5543	0.64437	1.6538	1.2436	33.358	21.849	108	55	70	10	Leave out requantified	Leave out requantified	32.1	32.9	12025000000	4915700000	7108900000	9604200000
E5RHG8;A0A024R7Y5;Q15369;R4GMY8	E5RHG8;A0A024R7Y5;Q15369;R4GMY8	7;7;7;4	7;7;7;4	7;7;7;4	Transcription elongation factor B polypeptide 1	TCEB1	;;;	4	7	7	7	7	6	7	6	7	6	83.1	83.1	83.1	9.9601	89	89;112;112;65	0	108.12	0.72984	0.88486	23.602	29	4	Leave out requantified	0.72984	0.73563	0.70643	1.345	8.1413	12.047	16	13	2	2	Leave out requantified	Leave out requantified	83.1	82	12586000000	6986600000	5599700000	11965000000
A0A024R7Z5;O00560;B4DHN5;E9PBU7;B4DQ93	A0A024R7Z5;O00560;B4DHN5;E9PBU7;B4DQ93	10;10;7;7;7	10;10;7;7;7	2;2;1;1;1	Syntenin-1	SDCBP	;;;;	5	10	10	2	7	10	7	10	2	2	57.7	57.7	9.4	32.444	298	298;298;239;244;266	0	122.78	0.64858	0.87326	25.763	19	3	Leave out requantified	0.90282	0.52207	0.6938	1.0866	17.887	21.607	7	12	1	2	Leave out requantified	Leave out requantified	41.9	57.7	2885900000	1723800000	1162100000	2116900000
A0A024R806;Q9BT73	A0A024R806;Q9BT73	5;5	5;5	5;5	Proteasome assembly chaperone 3	MGC10911;PSMG3	;	2	5	5	5	3	4	3	4	3	4	73.8	73.8	73.8	13.104	122	122;122	0	15.046	0.18596	0.36665	80.546	8	5	Median	1.802	0.18023	1.916	0.33755	7.1396	17.223	2	6	0	5	Median	Median	46.7	50	719050000	325610000	393440000	585680000
A0A024R811;Q53H82	A0A024R811;Q53H82	14;14	14;14	14;14	Beta-lactamase-like protein 2	LACTB2	;	2	14	14	14	13	9	13	9	13	9	59	59	59	32.805	288	288;288	0	71.102	0.80375	0.79168	27.134	23	5	Leave out requantified	0.80444	0.74508	0.60811	1.6635	10.988	10.893	12	11	0	5	Leave out requantified	Leave out requantified	55.2	43.8	4445600000	2409700000	2035900000	3745300000
A0A024R816;Q9C0H2	A0A024R816;Q9C0H2	1;1	1;1	1;1	Protein tweety homolog;Protein tweety homolog 3	TTYH3	;	2	1	1	1	0	1	0	1	0	1	3.1	3.1	3.1	57.544	523	523;523	0.0013239	2.3609	NaN	NaN	NaN	0	0	Median	NaN	NaN	NaN	NaN	NaN	NaN	0	0	0	0	Median	Median	0	3.1	7332900	7332900	0	0
A0A024R819;A0A024R858;P36639;C9J361	A0A024R819;A0A024R858;P36639	5;5;5;1	5;5;5;1	5;5;5;1	7,8-dihydro-8-oxoguanine triphosphatase	NUDT1	;;	4	5	5	5	5	5	5	5	5	5	34	34	34	17.951	156	156;179;197;37	0	59.353	0.6642	1.0689	26.671	17	7	Leave out requantified	0.52223	0.8046	0.55285	1.8436	7.3724	11.034	10	7	6	1	Leave out requantified	Leave out requantified	34	34	3216400000	2074500000	1141900000	2345800000
A4D210;A0A024R821;P55884;B4DV79;B4DXN6;Q96G38;Q86UM1;C9JZG1;C9JQN7;Q59FS8	A4D210;A0A024R821;P55884;B4DV79;B4DXN6;Q96G38	43;43;43;42;39;38;18;16;10;10	43;43;43;42;39;38;18;16;10;10	43;43;43;42;39;38;18;16;10;10	Eukaryotic translation initiation factor 3 subunit B	EIF3B;EIF3S9	;;;;;	10	43	43	43	41	34	41	34	41	34	59.1	59.1	59.1	88.679	775	775;814;814;738;661;622;385;302;153;170	0	323.31	0.69977	1.231	42.113	186	79	Leave out requantified	1.2358	0.5747	0.79378	1.4429	43.656	18.947	138	48	66	13	Leave out requantified	Leave out requantified	59.1	54.6	45824000000	22825000000	22999000000	42020000000
A0A024R830;A0A140VJL8;P29218;H0YBL1;E5RIP7;E5RG13;E5RI82;E5RGY4;E5RG94;E5RHE9;E5RIF4	A0A024R830;A0A140VJL8;P29218;H0YBL1;E5RIP7;E5RG13;E5RI82;E5RGY4	13;13;13;11;10;7;7;7;5;5;4	13;13;13;11;10;7;7;7;5;5;4	13;13;13;11;10;7;7;7;5;5;4	Inositol monophosphatase 1	IMPA1	;;;;;;;	11	13	13	13	6	11	6	11	6	11	46.6	46.6	46.6	30.188	277	277;336;277;265;180;153;174;211;101;126;109	0	48.527	0.53966	0.83222	25.845	23	8	Leave out requantified	1.0571	0.34538	0.87063	0.89084	16.032	30.542	11	12	3	5	Leave out requantified	Leave out requantified	27.8	34.7	4576900000	2208900000	2368000000	3635600000
B3KUF6;A0A024R837;Q9BSH5	B3KUF6;A0A024R837;Q9BSH5	1;1;1	1;1;1	1;1;1	Haloacid dehalogenase-like hydrolase domain-containing protein 3	HDHD3	;;	3	1	1	1	1	0	1	0	1	0	6.4	6.4	6.4	27.972	251	251;251;251	0.0023913	2.1527	NaN	NaN	NaN	1	1	Median	NaN	NaN	NaN	NaN	NaN	NaN	1	0	1	0	Median	Median	6.4	0	52485000	39229000	13256000	52485000
A0A087WWE7;A0A024R838;Q8N0T1	A0A087WWE7;A0A024R838;Q8N0T1	1;1;1	1;1;1	1;1;1	Uncharacterized protein C8orf59	C8orf59;hCG_20884	;;	3	1	1	1	0	1	0	1	0	1	21.3	21.3	21.3	6.9511	61	61;100;100	0.0017486	2.2259	NaN	NaN	NaN	1	0	Median	NaN	NaN	NaN	NaN	NaN	NaN	0	1	0	0	Median	Median	0	21.3	17139000	8884500	8254100	0
Q5JVY0;A0A024R843;Q13049	Q5JVY0;A0A024R843;Q13049	1;1;1	1;1;1	1;1;1	E3 ubiquitin-protein ligase TRIM32	TRIM32	;;	3	1	1	1	1	0	1	0	1	0	8.1	8.1	8.1	19.188	172	172;653;653	0.0015371	2.292	NaN	NaN	NaN	0	0	Median	NaN	NaN	NaN	NaN	NaN	NaN	0	0	0	0	Median	Median	8.1	0	0	0	0	0
A0A024R845;P61106;X6RFL8	A0A024R845;P61106;X6RFL8	15;15;12	15;15;12	15;15;12	Ras-related protein Rab-14	RAB14	;;	3	15	15	15	14	11	14	11	14	11	80.5	80.5	80.5	23.897	215	215;215;181	0	119.56	0.72031	1.0525	56.859	39	13	Leave out requantified	0.89851	0.63047	0.78725	1.3796	62.21	10.345	26	13	11	2	Leave out requantified	Leave out requantified	77.2	60.5	8469500000	4933500000	3536000000	6843900000
C9J3W2;Q6FHU6;A8K0M3;A0A024R849;Q63ZY2;A0A087WVN0;Q99527	C9J3W2;Q6FHU6;A8K0M3;A0A024R849;Q63ZY2;A0A087WVN0;Q99527	1;1;1;1;1;1;1	1;1;1;1;1;1;1	1;1;1;1;1;1;1	G-protein coupled estrogen receptor 1	GPER1;GPR30;GPER	;;;;;;	7	1	1	1	0	1	0	1	0	1	11	11	11	7.7217	73	73;375;375;375;407;408;375	1	-2	NaN	NaN	NaN	1	1	Median	NaN	NaN	NaN	NaN	NaN	NaN	0	1	0	1	Median	Median	0	11	20036000	17277000	2759600	0
A0A024R850;Q96E11;X6RDS5;A0A024R855	A0A024R850;Q96E11	4;4;1;1	4;4;1;1	4;4;1;1	Ribosome-recycling factor, mitochondrial	MRRF	;	4	4	4	4	1	4	1	4	1	4	14	14	14	36.962	336	336;262;153;168	0	4.3436	0.35528	0.89085	20.086	5	4	Median	NaN	0.35528	NaN	0.89085	NaN	20.086	0	5	0	4	Median	Median	2.4	14	100190000	72748000	27442000	0
A0A024R857;B3KTC9;H0Y6I6;B4DH63;Q96ME1	A0A024R857;B3KTC9;H0Y6I6;B4DH63;Q96ME1	6;5;5;5;5	6;5;5;5;5	6;5;5;5;5	F-box/LRR-repeat protein 18	FBXL18	;;;;	5	6	6	6	2	5	2	5	2	5	10.9	10.9	10.9	78.919	718	718;663;685;801;805	0	8.2695	0.4342	0.79624	15.1	3	3	Median	NaN	0.4342	NaN	0.79624	NaN	15.1	0	3	0	3	Median	Median	4.6	8.2	82497000	56692000	25805000	0
A0A024R861;O00743;B7Z3E2;A0A0S2Z482;Q5T1S7	A0A024R861;O00743;B7Z3E2	12;12;7;2;2	12;12;7;2;2	12;12;7;2;2	Serine/threonine-protein phosphatase;Serine/threonine-protein phosphatase 6 catalytic subunit;Serine/threonine-protein phosphatase 6 catalytic subunit, N-terminally processed	PPP6C	;;	5	12	12	12	9	7	9	7	9	7	43.6	43.6	43.6	35.144	305	305;305;158;81;125	0	24.425	0.86836	0.82775	12.723	20	9	Leave out requantified	1.1193	0.54601	0.92731	1.0691	21.421	108.53	12	8	3	6	Leave out requantified	Median	33.4	27.9	3395100000	1370200000	2024800000	2267700000
A0A024R862;A0A024R8A2;Q14C86;F8W9S7;A0A024R875;B4DGD8;C9IZ08;B4DK42;B0QZ65;B3KN67;B3KTX2;A0A0A0MQV8;H0Y7I9;H0Y4E7;C9IZX9;B3KMM3	A0A024R862;A0A024R8A2;Q14C86;F8W9S7;A0A024R875;B4DGD8;C9IZ08;B4DK42;B0QZ65	22;22;22;21;21;12;12;12;11;10;9;7;7;6;4;3	22;22;22;21;21;12;12;12;11;10;9;7;7;6;4;3	22;22;22;21;21;12;12;12;11;10;9;7;7;6;4;3	GTPase-activating protein and VPS9 domain-containing protein 1	GAPVD1	;;;;;;;;	16	22	22	22	5	18	5	18	5	18	17.3	17.3	17.3	162.9	1460	1460;1487;1478;1412;1433;756;988;993;497;823;493;629;837;830;117;171	0	37.895	0.43991	0.79891	17.504	15	8	Leave out requantified	2.3274	0.41874	1.5807	0.7941	74.739	16.804	2	13	1	7	Median	Leave out requantified	6.2	11.8	452540000	259460000	193080000	108200000
A0A024R870;Q6UWE0	A0A024R870;Q6UWE0	3;3	3;3	3;3	E3 ubiquitin-protein ligase LRSAM1	LRSAM1	;	2	3	3	3	2	1	2	1	2	1	5.9	5.9	5.9	83.593	723	723;723	0	20.775	NaN	NaN	NaN	1	0	Median	NaN	NaN	NaN	NaN	NaN	NaN	1	0	0	0	Median	Median	4.7	1.2	44785000	13343000	31442000	44785000
Q5VVW5;A0A087WT42;A0A024R871;Q9NY64	Q5VVW5;A0A087WT42;A0A024R871;Q9NY64	1;1;1;1	1;1;1;1	1;1;1;1	Solute carrier family 2, facilitated glucose transporter member 8	SLC2A8	;;;	4	1	1	1	1	1	1	1	1	1	5.6	5.6	5.6	22.991	214	214;314;477;477	0	3.2401	0.53873	1.0943	0.19915	2	1	Median	NaN	0.53873	NaN	1.0943	NaN	0.19915	0	2	0	1	Median	Median	5.6	5.6	33980000	18750000	15230000	0
A0A024R872;Q96TA1;Q9H8K1;Q2YD88	A0A024R872;Q96TA1;Q9H8K1	12;12;6;2	12;12;6;2	12;12;6;2	Niban-like protein 1	C9orf88;FAM129B	;;	4	12	12	12	3	10	3	10	3	10	20.9	20.9	20.9	82.682	733	733;746;396;327	0	22.23	0.9544	1.9844	11.742	9	2	Leave out requantified	NaN	0.9544	NaN	1.9844	NaN	11.742	1	8	1	1	Median	Leave out requantified	7.2	15.8	406340000	219170000	187170000	66726000
B7Z3I9;A0A140VJL9;A0A024R877;Q6ZMU0;P13716	B7Z3I9;A0A140VJL9;A0A024R877;Q6ZMU0;P13716	2;2;2;2;2	2;2;2;2;2	2;2;2;2;2	Delta-aminolevulinic acid dehydratase	ALAD	;;;;	5	2	2	2	2	1	2	1	2	1	6.4	6.4	6.4	34.52	313	313;330;339;359;330	0	3.5767	0.72959	0.88955	18.172	2	2	Median	NaN	NaN	NaN	NaN	NaN	NaN	1	1	1	1	Median	Median	6.4	3.2	151440000	74722000	76714000	100480000
B5BU53;B2R9L6;A0A024R880;P50750;X6RE90	B5BU53;B2R9L6;A0A024R880;P50750	7;7;7;7;1	6;6;6;6;1	6;6;6;6;1	Cyclin-dependent kinase 9	CDK9	;;;	5	7	6	6	4	5	3	5	3	5	17.2	15.1	15.1	42.778	372	372;372;372;372;194	0	46.55	0.69362	0.91431	92.899	6	2	Leave out requantified	1.4808	0.32489	1.5489	0.53972	44.922	25.82	3	3	1	1	Median	Median	11.8	12.1	929800000	430820000	498980000	835050000
A0A024R882;P27105;B4E2V5;B4DZK8;F8VSL7;B4E310	A0A024R882;P27105;B4E2V5;B4DZK8	13;13;12;12;5;5	13;13;12;12;5;5	13;13;12;12;5;5	Erythrocyte band 7 integral membrane protein	STOM	;;;	6	13	13	13	12	12	12	12	12	12	60.8	60.8	60.8	31.73	288	288;288;237;280;168;187	0	256.81	2.763	7.2628	46.983	31	19	Leave out requantified	0.15588	2.7923	0.11835	7.2824	116.54	21.024	12	19	11	8	Median	Leave out requantified	60.8	53.5	6958700000	4956400000	2002300000	4706800000
A0A024R883;O75348;F2Z307;O95670	A0A024R883;O75348	5;5;1;1	5;5;1;1	5;5;1;1	V-type proton ATPase subunit G 1	ATP6V1G1	;	4	5	5	5	5	3	5	3	5	3	61	61	61	13.757	118	118;118;99;118	0	23.222	0.85488	1.2918	17.02	15	7	Leave out requantified	1.076	0.71549	1.1265	1.5291	13.437	19.299	11	4	7	0	Leave out requantified	Leave out requantified	61	29.7	2262900000	1230700000	1032100000	2092900000
A8K1C7;A0A024R892;Q8IWT6;Q96SW8;Q9NW37;Q8TDW0	A8K1C7;A0A024R892;Q8IWT6;Q96SW8;Q9NW37	8;8;8;7;5;1	8;8;8;7;5;1	8;8;8;7;5;1	Volume-regulated anion channel subunit LRRC8A	LRRC8A	;;;;	6	8	8	8	5	5	5	5	5	5	15.8	15.8	15.8	94.172	810	810;810;810;474;221;803	0	21.101	0.31315	0.65049	90.962	5	5	Median	3.182	0.25702	2.388	0.53688	75.612	18.924	2	3	2	3	Median	Median	9	9.9	268620000	101060000	167550000	194050000
B2RCX0;A0A024R895;A0A0C4DFV9;A0A087X027;P0DME0	B2RCX0;A0A024R895;A0A0C4DFV9	15;15;12;7;7	15;15;12;7;7	3;3;0;0;0		SET	;;	5	15	15	3	14	13	14	13	3	3	59.6	59.6	12.3	32.134	277	277;277;266;292;302	0	323.31	0.7312	0.65812	67.002	120	53	Leave out requantified	1.9622	0.20561	1.6497	0.39004	69.093	24.636	83	37	31	22	Leave out requantified	Leave out requantified	57	49.5	92053000000	40246000000	51807000000	76542000000
A0A024R897;Q9BPX5;B3KPC7	A0A024R897;Q9BPX5;B3KPC7	6;6;5	6;6;5	6;6;5	Actin-related protein 2/3 complex subunit 5;Actin-related protein 2/3 complex subunit 5-like protein	ARPC5L	;;	3	6	6	6	4	5	4	5	4	5	58.2	58.2	58.2	16.941	153	153;153;153	0	120.57	0.59999	0.9712	36.193	12	7	Leave out requantified	1.1371	0.28574	1.2008	0.63473	72.7	25.82	6	6	4	3	Median	Median	53.6	39.9	2285300000	1121300000	1164100000	1908600000
A0A0S2Z4Z1;A0A0S2Z4Z5;A0A024R8A0;Q7Z6M1;Q5T1S4;Q5T1S5	A0A0S2Z4Z1;A0A0S2Z4Z5;A0A024R8A0;Q7Z6M1;Q5T1S4;Q5T1S5	2;2;2;2;1;1	2;2;2;2;1;1	2;2;2;2;1;1	Rab9 effector protein with kelch motifs	RABEPK	;;;;;	6	2	2	2	2	1	2	1	2	1	8.2	8.2	8.2	29.018	267	267;321;372;372;154;244	0	5.727	0.93049	1.0117	30.977	2	0	Median	NaN	NaN	NaN	NaN	NaN	NaN	1	1	0	0	Median	Median	8.2	4.1	93347000	52631000	40716000	30237000
A0A024R8A7;Q96I24	A0A024R8A7;Q96I24	16;16	13;13	13;13	Far upstream element-binding protein 3	hCG_31253;FUBP3	;	2	16	13	13	10	12	8	9	8	9	36.2	33	33	61.64	572	572;572	0	47.08	0.6692	1.4901	12.416	11	5	Leave out requantified	0.45992	0.6692	0.42914	1.4901	102.73	12.416	4	7	4	1	Median	Leave out requantified	26.9	22.2	707720000	423500000	284220000	233370000
A0A024R8B5;Q86YN1;Q8IUV4	A0A024R8B5;Q86YN1;Q8IUV4	4;4;2	4;4;2	4;4;2	Dolichyldiphosphatase 1	DOLPP1	;;	3	4	4	4	4	3	4	3	4	3	23.5	23.5	23.5	27.03	238	238;238;97	0	11.126	0.71003	0.66163	17.305	6	2	Leave out requantified	0.71003	0.34819	0.64082	0.75446	21.6	28.441	3	3	0	2	Leave out requantified	Median	23.5	15.5	361950000	208260000	153690000	282030000
A0A024R8B6;P35658;A0A0A0MSW3;Q7Z3C4;H0YF36;H0Y837;B4DZN4;E9PKD2;B7ZAV2;B4DYZ6;H0YDS4;B7ZAX0	A0A024R8B6;P35658;A0A0A0MSW3;Q7Z3C4	9;9;8;7;3;3;2;2;2;2;1;1	9;9;8;7;3;3;2;2;2;2;1;1	9;9;8;7;3;3;2;2;2;2;1;1	Nuclear pore complex protein Nup214	NUP214;DKFZp686J0330	;;;	12	9	9	9	2	8	2	8	2	8	5.9	5.9	5.9	218.17	2131	2131;2090;1519;1519;140;967;435;495;916;916;187;916	0	10.794	0.64862	0.87419	75.672	8	5	Leave out requantified	NaN	0.64862	NaN	0.87419	NaN	75.672	0	8	0	5	Median	Leave out requantified	1.3	5.3	190160000	124420000	65749000	16874000
B4DPP5;A0A024R8B7;Q6P2C8;U4Q365	B4DPP5;A0A024R8B7;Q6P2C8;U4Q365	3;3;3;2	3;3;3;2	3;3;3;2	Mediator of RNA polymerase II transcription subunit 27	CRSP8;MED27	;;;	4	3	3	3	2	3	2	3	2	3	20.6	20.6	20.6	28.646	253	253;311;311;160	0	6.8486	0.37013	0.67235	50.272	5	5	Median	0.64771	0.37013	0.65254	0.67235	89.336	32.264	2	3	2	3	Median	Median	13.4	20.6	240470000	149360000	91115000	153890000
A0A024R8C7;Q9BTM9	A0A024R8C7;Q9BTM9	3;3	3;3	3;3	Ubiquitin-related modifier 1	C9orf74;URM1	;	2	3	3	3	3	1	3	1	3	1	20.8	20.8	20.8	11.38	101	101;101	0	6.3628	0.82605	0.99155	25.936	7	4	Median	0.8561	NaN	1.0196	NaN	18.098	NaN	6	1	3	1	Median	Median	20.8	12.9	625190000	324590000	300600000	603220000
Q59F95;A0A024R8C8;Q9NVG8;A0A024R8B1;B4DHM6	Q59F95;A0A024R8C8;Q9NVG8;A0A024R8B1;B4DHM6	6;6;6;4;4	6;6;6;4;4	6;6;6;4;4	TBC1 domain family member 13	TBC1D13	;;;;	5	6	6	6	6	0	6	0	6	0	19.2	19.2	19.2	41.506	355	355;400;400;275;324	0	6.8908	1.9565	1.735	74.252	4	3	Median	1.9565	NaN	1.735	NaN	74.252	NaN	4	0	3	0	Median	Median	19.2	0	256000000	56346000	199650000	256000000
A0A024R8D4;Q9Y399;Q5T8A0	A0A024R8D4;Q9Y399;Q5T8A0	9;9;8	9;9;8	9;9;8	28S ribosomal protein S2, mitochondrial	MRPS2	;;	3	9	9	9	4	8	4	8	4	8	29.5	29.5	29.5	35.552	319	319;296;270	0	10.462	0.4455	0.88044	17.364	12	3	Leave out requantified	0.72945	0.44492	0.64308	0.92103	22.265	19.379	3	9	1	2	Median	Leave out requantified	15.4	22.6	809230000	521530000	287700000	282480000
A0A024R8E4;Q9BV86;S4R344;S4R3J7;S4R338	A0A024R8E4;Q9BV86	4;4;1;1;1	4;4;1;1;1	4;4;1;1;1	N-terminal Xaa-Pro-Lys N-methyltransferase 1;N-terminal Xaa-Pro-Lys N-methyltransferase 1, N-terminally processed	C9orf32;NTMT1	;	5	4	4	4	4	2	4	2	4	2	23.8	23.8	23.8	25.387	223	223;223;70;109;135	0	8.5527	0.68103	1.0474	26.194	6	3	Median	0.89391	0.45592	1.0474	1.1073	28.782	26.033	4	2	2	1	Median	Median	23.8	9.4	513600000	282700000	230900000	433320000
A0A024R8E8;Q7Z333;A0A0S2Z550;A0A0S2Z520;X6RI79	A0A024R8E8;Q7Z333	3;3;1;1;1	3;3;1;1;1	3;3;1;1;1	Probable helicase senataxin	SETX	;	5	3	3	3	2	3	2	3	2	3	1.9	1.9	1.9	200.01	1776	1776;2677;828;841;948	0	2.8851	0.49836	0.9298	57.213	4	1	Median	0.91788	0.49836	0.67337	1.0263	77.25	45.574	2	2	0	1	Median	Median	1.1	1.9	3736700000	2010000000	1726700000	2692600000
A0A024R8F4;Q5SXM2	A0A024R8F4;Q5SXM2	1;1	1;1	1;1	snRNA-activating protein complex subunit 4	SNAPC4	;	2	1	1	1	1	0	1	0	1	0	1.2	1.2	1.2	159.43	1469	1469;1469	0.0030082	2.013	NaN	NaN	NaN	0	0	Median	NaN	NaN	NaN	NaN	NaN	NaN	0	0	0	0	Median	Median	1.2	0	8637800	0	8637800	8637800
A0A087WV26;A0A024R8G6;O43805	A0A087WV26;A0A024R8G6;O43805	1;1;1	1;1;1	1;1;1	Sjoegren syndrome nuclear autoantigen 1	SSNA1	;;	3	1	1	1	1	0	1	0	1	0	13.6	13.6	13.6	9.1951	81	81;119;119	0	4.2268	0.96258	1.2121	11.123	2	0	Median	0.96258	NaN	1.2121	NaN	11.123	NaN	2	0	0	0	Median	Median	13.6	0	271790000	149360000	122430000	271790000
A0A024R8H5;Q12933;B1AMX7;B1AMX8;B4DGI3;E5KBQ3	A0A024R8H5;Q12933;B1AMX7;B1AMX8;B4DGI3;E5KBQ3	2;2;1;1;1;1	2;2;1;1;1;1	2;2;1;1;1;1	TNF receptor-associated factor 2	TRAF2	;;;;;	6	2	2	2	1	2	1	2	1	2	4.4	4.4	4.4	55.859	501	501;501;171;193;455;501	0	3.6881	0.33427	0.70006	9.5135	2	1	Median	NaN	0.33427	NaN	0.70006	NaN	9.5135	0	2	0	1	Median	Median	2.6	4.4	59385000	44877000	14508000	0
B7ZLD8;B7ZLD5;A0A024R8K7;A0A024R8T0;A0A024R8N2;P16144;Q59H46;Q2VP98;B4E3N0;J3QQL2	B7ZLD8;B7ZLD5;A0A024R8K7;A0A024R8T0;A0A024R8N2;P16144;Q59H46	20;20;20;20;20;20;19;7;6;2	20;20;20;20;20;20;19;7;6;2	20;20;20;20;20;20;19;7;6;2	Integrin beta;Integrin beta-4	ITGB4	;;;;;;	10	20	20	20	15	14	15	14	15	14	15.8	15.8	15.8	195.04	1752	1752;1752;1752;1822;1875;1822;1515;644;628;114	0	56.895	2.1916	3.6399	187.92	18	18	Median	0.13067	2.797	0.14296	5.1237	77.399	39.43	6	12	6	12	Median	Median	12.5	9.6	919110000	687650000	231460000	675930000
A0A024R8K8;J3QS41;P42694;B7ZLW2;A0A075B6R3;Q6PGP6;J3KT20	A0A024R8K8;J3QS41;P42694;B7ZLW2;A0A075B6R3	8;8;8;7;5;2;1	8;8;8;7;5;2;1	7;7;7;6;4;1;1	Probable helicase with zinc finger domain	HELZ	;;;;	7	8	8	7	4	5	4	5	4	4	4.4	4.4	3.6	219	1942	1942;1943;1942;1943;567;454;103	0	8.757	0.64481	1.0369	13.579	4	2	Median	NaN	0.65003	NaN	1.0427	NaN	6.2573	1	3	1	1	Median	Plateau	2.3	2.6	61749000	31273000	30476000	18166000
A0A024R8L0;J3QLS3;Q9Y2R9;J3QQS1;J3KSI8;J3QKW2	A0A024R8L0;J3QLS3;Q9Y2R9;J3QQS1;J3KSI8;J3QKW2	10;10;10;8;7;7	10;10;10;8;7;7	10;10;10;8;7;7	28S ribosomal protein S7, mitochondrial	MRPS7	;;;;;	6	10	10	10	7	10	7	10	7	10	45.9	45.9	45.9	28.134	242	242;271;242;172;156;183	0	24.16	0.55671	0.86867	8.8343	18	6	Leave out requantified	0.78786	0.38301	0.74405	0.88045	25.194	15.656	6	12	2	4	Leave out requantified	Leave out requantified	34.7	45.9	1472300000	938810000	533540000	1066400000
K7EIJ0;K7ENL2;A6NG10;K7EMC9;Q7Z511;A0A024R8L1;Q969T9;B4DFL8;B4DFG2;B4DV07;K7EIN1;K7ESN4;K7EIK1	K7EIJ0;K7ENL2;A6NG10;K7EMC9;Q7Z511;A0A024R8L1;Q969T9;B4DFL8;B4DFG2;B4DV07;K7EIN1;K7ESN4	4;4;4;4;4;4;4;3;3;3;2;2;1	4;4;4;4;4;4;4;3;3;3;2;2;1	4;4;4;4;4;4;4;3;3;3;2;2;1	WW domain-binding protein 2	WBP2	;;;;;;;;;;;	13	4	4	4	2	4	2	4	2	4	18	18	18	18.224	167	167;231;239;257;261;261;261;210;216;217;114;152;205	0	10.206	0.20218	0.46611	74.433	7	6	Median	NaN	0.19256	NaN	0.46453	NaN	36.802	1	6	1	5	Median	Median	12	18	367820000	251960000	115860000	90085000
K7EK57;A0A024R8L5;Q5MNZ9	K7EK57;A0A024R8L5;Q5MNZ9	1;1;1	1;1;1	1;1;1	WD repeat domain phosphoinositide-interacting protein 1	WIPI1	;;	3	1	1	1	1	0	1	0	1	0	7.3	7.3	7.3	41.089	369	369;446;446	0.0019621	2.1857	NaN	NaN	NaN	0	0	Median	NaN	NaN	NaN	NaN	NaN	NaN	0	0	0	0	Median	Median	7.3	0	0	0	0	0
A0A024R8T3;A0A024R8L7;Q15067;B4DU07;K7ESC7;K7ENF1;I3L2U4;K7ELT1;I3L0T4	A0A024R8T3;A0A024R8L7;Q15067;B4DU07	11;11;11;10;5;4;1;1;1	11;11;11;10;5;4;1;1;1	11;11;11;10;5;4;1;1;1	Acyl-coenzyme A oxidase;Peroxisomal acyl-coenzyme A oxidase 1	ACOX1	;;;	9	11	11	11	5	10	5	10	5	10	25	25	25	74.441	660	660;660;660;592;153;132;71;156;223	0	41.812	0.2817	0.52622	78.106	16	14	Median	2.0686	0.20475	1.8434	0.41445	12.706	33.258	5	11	4	10	Median	Median	10.5	23.2	862150000	478170000	383970000	416150000
A0A024R8M0;Q14344;B4DWV9	A0A024R8M0;Q14344;B4DWV9	10;10;8	9;9;8	9;9;8	Guanine nucleotide-binding protein subunit alpha-13	GNA13	;;	3	10	9	9	5	9	5	8	5	8	31.3	29.2	29.2	44.049	377	377;377;352	0	19.474	1.0623	1.7125	15.93	10	2	Leave out requantified	0.75747	1.1467	0.66314	1.8736	13.979	12.181	2	8	1	1	Median	Leave out requantified	19.1	27.1	776430000	430400000	346040000	321670000
A0A024R8M4;Q14558;C9JUN4;C9J168;B4DP31;C9JKT9;C9JNQ3	A0A024R8M4;Q14558;C9JUN4;C9J168;B4DP31	6;6;4;4;4;2;2	5;5;3;3;3;2;2	5;5;3;3;3;2;2	Phosphoribosyl pyrophosphate synthase-associated protein 1	PRPSAP1	;;;;	7	6	5	5	4	2	4	1	4	1	21.9	19.9	19.9	39.393	356	356;356;157;230;282;89;104	0	32.735	1.7625	1.5603	13.023	2	1	Median	1.7625	NaN	1.5603	NaN	13.023	NaN	2	0	1	0	Median	Median	16	5.9	1305400000	406060000	899330000	1305400000
A0A024R8P8;P63173;J3KT73;J3QL01;J3KSP2	A0A024R8P8;P63173;J3KT73;J3QL01;J3KSP2	6;6;5;5;3	6;6;5;5;3	6;6;5;5;3	60S ribosomal protein L38	RPL38	;;;;	5	6	6	6	5	5	5	5	5	5	50	50	50	8.2178	70	70;70;64;67;21	0	29.7	0.94983	1.1099	36.203	22	9	Leave out requantified	1.4811	0.3445	1.5552	0.73635	10.317	8.9399	12	10	4	5	Leave out requantified	Leave out requantified	48.6	50	13350000000	4881200000	8469000000	11794000000
A0A024R8Q1;P10253;I3L3L3;I3L0S5	A0A024R8Q1;P10253	13;13;5;4	13;13;5;4	8;8;2;1	Lysosomal alpha-glucosidase;76 kDa lysosomal alpha-glucosidase;70 kDa lysosomal alpha-glucosidase	GAA	;	4	13	13	8	10	7	10	7	7	5	20.1	20.1	14.2	105.34	952	952;952;284;208	0	45.474	0.77029	0.84575	28.174	17	8	Leave out requantified	0.99348	0.31794	0.89128	0.71025	25.021	7.2507	13	4	7	1	Leave out requantified	Leave out requantified	17.3	9.7	1767200000	857270000	909900000	1568200000
A0A024R8R0;J3QQJ0;Q9UHR5;X6R3T8;J3QLH3;Q659G6;J3QLM2;J3KS14;J3KRR6;F5H478;B7Z4X9;J3KRU5	A0A024R8R0;J3QQJ0;Q9UHR5;X6R3T8;J3QLH3	3;3;3;2;2;1;1;1;1;1;1;1	3;3;3;2;2;1;1;1;1;1;1;1	3;3;3;2;2;1;1;1;1;1;1;1	SAP30-binding protein	SAP30BP	;;;;	12	3	3	3	2	2	2	2	2	2	14	14	14	33.87	308	308;325;308;235;248;56;93;104;109;168;168;179	0	5.6648	0.55038	0.69742	2.0018	3	1	Plateau	NaN	0.45377	NaN	0.7038	NaN	1.2872	1	2	0	1	Median	Median	9.1	8.8	190570000	122090000	68484000	112270000
A0A024R8R4;Q8TAT6;B4DG89;I3L4U9;A0A0D9SFI9;I3L283;I3L281;I3L3I1	A0A024R8R4;Q8TAT6;B4DG89	27;27;18;7;6;2;2;2	27;27;18;7;6;2;2;2	27;27;18;7;6;2;2;2	Nuclear protein localization protein 4 homolog	NPLOC4	;;	8	27	27	27	24	10	24	10	24	10	52.6	52.6	52.6	68.119	608	608;608;456;135;134;110;145;182	0	134.82	0.89574	0.76212	22.75	40	13	Leave out requantified	1.0508	0.42814	0.63701	0.94805	23.542	12.734	27	13	7	6	Leave out requantified	Leave out requantified	50.8	20.2	8175700000	4016000000	4159800000	7258900000
I3L2L5;A0A024R8R5;I3L4Q0;C9JLW8;I3L317	I3L2L5;A0A024R8R5;I3L4Q0;C9JLW8;I3L317	2;2;2;2;1	2;2;2;2;1	2;2;2;2;1	Protein FAM195B	FAM195B;hCG_1818442	;;;;	5	2	2	2	2	0	2	0	2	0	23.9	23.9	23.9	10.463	92	92;97;118;97;117	0.00089385	2.5149	0.86749	1.0821	40.867	2	2	Median	0.86749	NaN	1.0821	NaN	40.867	NaN	2	0	2	0	Median	Median	23.9	0	103050000	49418000	53630000	103050000
A0A024R8S3;P61956	A0A024R8S3;P61956	3;3	3;3	2;2	Small ubiquitin-related modifier;Small ubiquitin-related modifier 2	SUMO2	;	2	3	3	2	3	2	3	2	2	1	27.4	27.4	14.7	10.871	95	95;95	0	12.661	0.97102	0.93248	34.309	15	2	Leave out requantified	1.1947	0.42432	0.93248	0.93909	34.309	17.876	12	3	1	1	Leave out requantified	Plateau	27.4	23.2	18128000000	8332500000	9795800000	16737000000
A0A024R8S5;P07237;B4DUA5;H7BZ94;B4DLN6;B4DNL5;H0Y3Z3;I3L398;Q96C96;I3L312;B4DJS0;I3L4M2;B3KTQ9;I3NI03;I3L0S0;I3L3U6;I3L3P5;B4DNP9;I3L514;I3L1Y5	A0A024R8S5;P07237;B4DUA5;H7BZ94;B4DLN6;B4DNL5;H0Y3Z3;I3L398;Q96C96	40;40;37;37;35;35;22;21;20;16;14;13;13;10;9;8;5;5;4;2	40;40;37;37;35;35;22;21;20;16;14;13;13;10;9;8;5;5;4;2	40;40;37;37;35;35;22;21;20;16;14;13;13;10;9;8;5;5;4;2	Protein disulfide-isomerase	P4HB	;;;;;;;;	20	40	40	40	37	35	37	35	37	35	68.5	68.5	68.5	57.116	508	508;508;452;464;451;492;274;200;273;208;242;117;185;166;148;188;156;223;106;54	0	323.31	0.88207	0.72308	28.209	188	29	Leave out requantified	0.94028	0.72236	0.58831	1.4568	25.868	12.094	131	57	22	7	Leave out requantified	Leave out requantified	66.9	62	125410000000	66091000000	59316000000	103250000000
A0A024R8T9;O43760;K7ELD9;K7ENG9;K7ELS8;K7EJ35	A0A024R8T9;O43760;K7ELD9;K7ENG9;K7ELS8	4;4;3;3;2;1	4;4;3;3;2;1	4;4;3;3;2;1	Synaptogyrin;Synaptogyrin-2	SYNGR2	;;;;	6	4	4	4	2	3	2	3	2	3	17	17	17	24.81	224	224;224;65;113;135;168	0	5.2158	0.70634	1.2021	20.085	5	0	Leave out requantified	0.93033	0.54867	0.88792	1.3645	5.4006	3.4001	2	3	0	0	Median	Leave out requantified	8.9	12.5	634520000	370310000	264210000	392990000
A0A024R8U1;O15427;J3QQV2;J3QSC3;Q53G91;J3QQS9;J3KTI8;J3QRP8;J3QLE3;J3KTM6;J3QRU2;J3KT83;J3QRA0	A0A024R8U1;O15427;J3QQV2;J3QSC3;Q53G91;J3QQS9;J3KTI8	4;4;3;3;3;2;2;1;1;1;1;1;1	4;4;3;3;3;2;2;1;1;1;1;1;1	4;4;3;3;3;2;2;1;1;1;1;1;1	Monocarboxylate transporter 4	SLC16A3	;;;;;;	13	4	4	4	1	4	1	4	1	4	9	9	9	49.469	465	465;465;263;291;465;235;306;79;135;157;163;219;223	0	4.1712	0.13531	0.27528	12.523	4	4	Median	NaN	0.13531	NaN	0.27528	NaN	12.523	0	4	0	4	Median	Median	2.8	9	269960000	230470000	39494000	0
B4DMI6;A0A024R8U4;Q5MNZ6;I3L3A5;I3L1D0;I3L4S6	B4DMI6;A0A024R8U4;Q5MNZ6;I3L3A5	4;4;4;2;1;1	4;4;4;2;1;1	4;4;4;2;1;1	WD repeat domain phosphoinositide-interacting protein 3	WDR45L;WDR45B	;;;	6	4	4	4	3	1	3	1	3	1	21.8	21.8	21.8	35.175	316	316;344;344;124;174;201	0	5.897	0.8776	1.1036	75.998	2	1	Median	NaN	NaN	NaN	NaN	NaN	NaN	1	1	0	1	Median	Median	18.7	3.2	171290000	87710000	83581000	143050000
J3KP15;Q53FN0;A0A024R8U5;Q01130;J3QL05;B3KUY1;Q8NAK9;B3KX15;Q6NXQ0;Q8N220;B3KVY2;B3KUF7;A0A024R3A8;Q9BRL6;A4D2F7;A4D2F6	J3KP15;Q53FN0;A0A024R8U5;Q01130;J3QL05;B3KUY1;Q8NAK9;B3KX15;Q6NXQ0;Q8N220;B3KVY2;B3KUF7	9;9;9;9;7;7;6;5;5;5;5;5;2;2;1;1	9;9;9;9;7;7;6;5;5;5;5;5;2;2;1;1	9;9;9;9;7;7;6;5;5;5;5;5;2;2;1;1	Serine/arginine-rich splicing factor 2	SRSF2;SFRS2	;;;;;;;;;;;	16	9	9	9	6	8	6	8	6	8	56.4	56.4	56.4	15.371	133	133;221;221;221;130;209;201;122;179;186;195;199;282;282;293;549	0	67.991	0.58343	1.1655	58.197	26	10	Leave out requantified	1.2207	0.49136	1.0832	1.2346	75.003	18.13	15	11	7	3	Leave out requantified	Leave out requantified	50.4	48.1	15160000000	8827100000	6333400000	11084000000
E7D7X9;A0A024R8U9;P32322;E2QRB3;E7D7Y0;A0A1B2JLU7;Q2TU78;B7Z8T1;J3KQ22;Q8TBX0;J3QL24;J3QLK9;J3QL32;J3QKT4;J3QR88;J3QL23;J3KTA8;J3QKT3;J3QRZ0;J3KSA9	E7D7X9;A0A024R8U9;P32322;E2QRB3;E7D7Y0;A0A1B2JLU7;Q2TU78;B7Z8T1;J3KQ22;Q8TBX0;J3QL24	14;14;14;13;13;13;9;9;9;8;7;6;6;6;5;5;4;4;4;1	14;14;14;13;13;13;9;9;9;8;7;6;6;6;5;5;4;4;4;1	13;13;13;12;12;12;8;8;9;7;7;6;6;5;5;5;4;4;4;1	Pyrroline-5-carboxylate reductase;Pyrroline-5-carboxylate reductase 1, mitochondrial	PYCR1;PIG45	;;;;;;;;;;	20	14	14	13	13	13	13	13	12	12	53.3	53.3	49.2	33.39	319	319;319;319;288;319;319;199;240;253;171;225;165;217;242;132;173;84;94;115;109	0	181.67	1.5379	1.1406	52.348	47	30	Leave out requantified	2.0331	0.10142	1.4066	0.24702	28.721	21.459	28	19	14	16	Leave out requantified	Leave out requantified	53	50.2	11078000000	5019100000	6059200000	8673300000
A0A024R8V0;A0A0S2Z5A5;Q9UHD8;A0A024R8Q0;A0A0S2Z5W9;Q1WWK5;K7EL40;K7EK18;K7ER52;K7ENL0;K7EIE4;K7EQD7;B4DTL7;K7ELJ9;K7ER14;K7EJV0;K7EJZ2;K7EPY1;K7EIR4;K7EKN4;K7EN52;K7ENQ5;K7EJ51;K7EJL9;A2VCQ5;K7ER34;K7ERG1;K7EQ08	A0A024R8V0;A0A0S2Z5A5;Q9UHD8;A0A024R8Q0;A0A0S2Z5W9	28;27;27;20;15;12;10;9;8;8;8;8;8;7;7;6;6;6;5;5;5;5;5;4;3;2;1;1	28;27;27;20;15;12;10;9;8;8;8;8;8;7;7;6;6;6;5;5;5;5;5;4;3;2;1;1	27;26;26;20;15;11;10;9;8;7;8;8;7;7;7;6;6;6;5;5;5;5;4;4;3;1;1;1	Septin-9	2018-09-09	;;;;	28	28	28	27	18	24	18	24	17	23	59	59	57.7	63.633	568	568;568;586;422;353;341;209;195;151;152;157;165;194;144;159;125;135;151;104;107;115;127;134;189;85;90;35;57	0	228.76	0.46012	0.7929	55.067	81	36	Leave out requantified	0.8661	0.33655	0.80412	0.71347	83.741	52.409	46	35	21	15	Leave out requantified	Leave out requantified	34.5	49.5	14277000000	7011600000	7265800000	9843700000
Q7Z3R7;A0A024R8V1;Q59HE8;Q92503;B4E0D1;Q6ZP00;B4DEZ7;K7EJ08;D5G3K3;A5PLM6	Q7Z3R7;A0A024R8V1;Q59HE8;Q92503;B4E0D1;Q6ZP00;B4DEZ7;K7EJ08;D5G3K3;A5PLM6	2;2;2;2;1;1;1;1;1;1	2;2;2;2;1;1;1;1;1;1	2;2;2;2;1;1;1;1;1;1	SEC14-like protein 1	DKFZp686C06176;SEC14L1	;;;;;;;;;	10	2	2	2	1	1	1	1	1	1	3.8	3.8	3.8	81.215	715	715;715;723;715;109;182;224;445;445;719	0	4.7122	NaN	NaN	NaN	1	1	Median	NaN	NaN	NaN	NaN	NaN	NaN	1	0	1	0	Median	Median	1.7	2.1	48785000	32460000	16325000	48785000
A0A024R8W0;P38919;I3L3H2;Q59GT8;Q5JWW0;E9PBH4;F8WE11;C9JUF0	A0A024R8W0;P38919	26;26;6;2;2;2;2;1	21;21;4;0;0;0;0;0	21;21;4;0;0;0;0;0	Eukaryotic initiation factor 4A-III;Eukaryotic initiation factor 4A-III, N-terminally processed	DDX48;EIF4A3	;	8	26	21	21	21	22	17	17	17	17	54.7	48.7	48.7	46.871	411	411;411;125;67;95;96;97;57	0	118.43	0.4703	0.79132	24.169	50	23	Leave out requantified	0.64596	0.3501	0.61796	0.89284	19.897	19.408	29	21	16	7	Leave out requantified	Leave out requantified	45.5	46	12830000000	7343100000	5486800000	9853200000
J3KTF4;J3QRZ2;J3QLB7;J3QKS6;J3QRG5;A0A024R8W9;J3KSJ5;Q9BQA9	J3KTF4;J3QRZ2;J3QLB7;J3QKS6;J3QRG5;A0A024R8W9;J3KSJ5;Q9BQA9	2;2;2;2;2;2;2;2	2;2;2;2;2;2;2;2	2;2;2;2;2;2;2;2	Uncharacterized protein C17orf62	C17orf62	;;;;;;;	8	2	2	2	0	2	0	2	0	2	25	25	25	9.8064	88	88;117;119;130;148;187;190;187	0	3.2144	0.40614	0.84237	15.774	2	0	Median	NaN	0.40614	NaN	0.84237	NaN	15.774	0	2	0	0	Median	Median	0	25	104200000	75819000	28379000	0
A0A0C4DG88;B3KRE9;A0A0P0GE07;A0A024R8Y2;P14859;H0YLC5;A0A0A0MT46;Q9UKI9;U3KQ96;U3KQN1;H0YNW1;A0A024R0L3;H0YLL6;B5ME60;H0YKT2;P09086	A0A0C4DG88;B3KRE9;A0A0P0GE07;A0A024R8Y2;P14859;H0YLC5;A0A0A0MT46;Q9UKI9	5;5;5;5;5;3;3;3;2;2;2;2;2;2;2;2	5;5;5;5;5;3;3;3;2;2;2;2;2;2;2;2	5;5;5;5;5;3;3;3;2;2;2;2;2;2;2;2	POU domain protein;POU domain, class 2, transcription factor 1;POU domain, class 2, transcription factor 3	POU2F1;POU2F3	;;;;;;;	16	5	5	5	2	5	2	5	2	5	12.3	12.3	12.3	58.683	561	561;741;743;743;743;160;594;436;262;320;424;460;485;586;618;479	0	27.332	0.39167	0.70966	148.67	8	6	Median	0.34236	0.44809	0.39096	0.96335	125.04	175.02	3	5	3	3	Median	Median	3.9	12.3	536340000	321110000	215230000	263520000
Q53GB9;A0A024R8Z1;Q5VV89;O14880;Q5VV87	Q53GB9;A0A024R8Z1;Q5VV89;O14880;Q5VV87	5;5;5;5;3	5;5;5;5;3	5;5;5;5;3	Microsomal glutathione S-transferase 3	MGST3	;;;;	5	5	5	5	4	5	4	5	4	5	50.7	50.7	50.7	16.53	152	152;152;166;152;129	0	38.692	0.84634	1.5085	23.651	15	3	Leave out requantified	0.92879	0.82803	0.91578	1.898	12.479	13.16	4	11	0	3	Leave out requantified	Leave out requantified	34.9	50.7	1660200000	843810000	816350000	731210000
Q5R3B4;B2R4Q7;A0A024R8Z5;O95563	Q5R3B4;B2R4Q7;A0A024R8Z5;O95563	3;3;3;3	3;3;3;3	3;3;3;3	Mitochondrial pyruvate carrier 2	MPC2;BRP44	;;;	4	3	3	3	0	3	0	3	0	3	28.6	28.6	28.6	11.681	105	105;127;127;127	0.00088672	2.4257	0.32465	0.62942	50.713	3	2	Median	NaN	0.32465	NaN	0.62942	NaN	50.713	0	3	0	2	Median	Median	0	28.6	75816000	57561000	18255000	0
A0A024R8Z7;Q9Y5B8;E9PNU1;Q59GR0;B4DXC8	A0A024R8Z7;Q9Y5B8;E9PNU1;Q59GR0;B4DXC8	2;2;1;1;1	2;2;1;1;1	2;2;1;1;1	Nucleoside diphosphate kinase 7	NME7	;;;;	5	2	2	2	2	0	2	0	2	0	10	10	10	38.187	340	340;376;256;283;339	0	3.1557	NaN	NaN	NaN	1	0	Median	NaN	NaN	NaN	NaN	NaN	NaN	1	0	0	0	Median	Median	10	0	184290000	52052000	132230000	184290000
A8K4A8;A0A024R8Z9;Q6PI48;Q9H9J7;Q9NVT8;Q9H9M6	A8K4A8;A0A024R8Z9;Q6PI48;Q9H9J7;Q9NVT8	14;14;14;12;11;4	14;14;14;12;11;4	14;14;14;12;11;4	Aspartate--tRNA ligase, mitochondrial	DARS2	;;;;	6	14	14	14	14	2	14	2	14	2	29.8	29.8	29.8	73.574	645	645;645;645;463;463;190	0	63.686	0.59552	0.44207	24.707	13	9	Leave out requantified	0.59552	NaN	0.44207	NaN	24.707	NaN	12	1	8	1	Leave out requantified	Median	29.8	4.3	1837000000	1104900000	732090000	1793800000
A0A024R904;Q9HB71;Q6NVY0;B4DFD3;B2ZWH1	A0A024R904;Q9HB71;Q6NVY0	18;18;16;7;5	18;18;16;7;5	18;18;16;7;5	Calcyclin-binding protein	CACYBP	;;	5	18	18	18	15	16	15	16	15	16	75.9	75.9	75.9	26.21	228	228;228;228;131;50	0	137.17	0.60945	0.98648	50.857	65	23	Leave out requantified	1.0386	0.56218	0.91844	0.95254	67.94	42.21	36	29	15	8	Leave out requantified	Leave out requantified	67.1	72.8	22334000000	12432000000	9902300000	15233000000
A0A024R912;Q9BZX2;B4DGD3	A0A024R912;Q9BZX2;B4DGD3	5;5;3	5;5;3	4;4;3	Uridine kinase;Uridine-cytidine kinase 2	UCK2	;;	3	5	5	4	4	3	4	3	4	2	23.4	23.4	20.3	29.299	261	261;261;130	0	11.302	0.26455	0.58576	82.162	5	4	Median	2.5919	0.25308	2.2942	0.55594	40.64	10.084	2	3	2	2	Median	Median	20.3	11.9	282380000	147250000	135130000	148880000
A0A024R913;P56937;Q5MGS6;V9GYN3;Q9H9C0;Q9NRW5;B4DF79	A0A024R913;P56937;Q5MGS6	3;3;2;1;1;1;1	3;3;2;1;1;1;1	3;3;2;1;1;1;1	3-keto-steroid reductase	hCG_2024989;HSD17B7	;;	7	3	3	3	2	3	2	3	2	3	12.6	12.6	12.6	38.206	341	341;341;229;62;155;223;225	0	7.7677	0.46405	0.62769	16.412	4	3	Median	0.62055	0.34752	0.55557	0.71509	8.6393	9.8139	2	2	2	1	Median	Median	6.2	12.6	175450000	103260000	72190000	127370000
B2RAA8;A0A024R915;Q9BR61	B2RAA8;A0A024R915;Q9BR61	3;3;3	3;3;3	3;3;3	Acyl-CoA-binding domain-containing protein 6	ACBD6	;;	3	3	3	3	1	2	1	2	1	2	9.9	9.9	9.9	31.136	282	282;282;282	0.00089505	2.5368	0.80708	1.1388	1.0234	2	1	Median	NaN	NaN	NaN	NaN	NaN	NaN	1	1	0	1	Median	Median	3.2	6.7	101730000	57378000	44355000	86761000
B4DYM4;B4DZJ3;A0A024R929;Q9UBS9	B4DYM4;B4DZJ3;A0A024R929;Q9UBS9	1;1;1;1	1;1;1;1	1;1;1;1	SUN domain-containing ossification factor	SUCO;C1orf9	;;;	4	1	1	1	1	0	1	0	1	0	1.4	1.4	1.4	98.283	883	883;1099;1405;1254	0.0036418	1.9734	NaN	NaN	NaN	1	1	Median	NaN	NaN	NaN	NaN	NaN	NaN	1	0	1	0	Median	Median	1.4	0	20456000	2179800	18276000	20456000
A0A024R952;Q13835;Q14BN3	A0A024R952;Q13835;Q14BN3	2;2;1	2;2;1	2;2;1	Plakophilin-1	PKP1	;;	3	2	2	2	0	2	0	2	0	2	4.3	4.3	4.3	80.496	726	726;747;334	0	4.0705	NaN	NaN	NaN	0	0	Median	NaN	NaN	NaN	NaN	NaN	NaN	0	0	0	0	Median	Median	0	4.3	11584000	11584000	0	0
A0A024R957;Q8NFQ8	A0A024R957;Q8NFQ8	8;8	7;7	7;7	Torsin-1A-interacting protein 2	TOR1AIP2	;	2	8	7	7	7	3	6	3	6	3	27.9	25.7	25.7	51.263	470	470;470	0	37.601	0.35556	0.30531	93.21	5	3	Median	0.261	0.54892	0.20546	1.1196	32.78	0.87914	3	2	3	0	Median	Median	25.5	7.9	610770000	476050000	134720000	506640000
Q68DH9;A0A024R968;P23634;A7E2D8;A8K8U3;A1X4Q1;H0YDG5;A1X4Q2;H7BZS8;A2VBC8;H7BY13;A1X4Q0	Q68DH9;A0A024R968;P23634;A7E2D8;A8K8U3	15;15;15;14;12;2;1;1;1;1;1;1	5;5;5;4;3;1;0;0;0;0;0;0	5;5;5;4;3;1;0;0;0;0;0;0	Calcium-transporting ATPase;Plasma membrane calcium-transporting ATPase 4	DKFZp686M088;ATP2B4	;;;;	12	15	5	5	11	8	5	0	5	0	16.1	5.4	5.4	133.87	1205	1205;1205;1241;1164;1164;230;102;110;117;117;129;184	0	6.811	2.5425	1.6788	18.073	3	3	Median	2.5425	NaN	1.6788	NaN	18.073	NaN	3	0	3	0	Median	Median	12.7	8.6	152790000	34833000	117960000	152790000
A0A024R972;P11047;Q6NVY8;R4GNC7;Q8N2D6	A0A024R972;P11047	56;56;5;2;2	56;56;5;2;2	54;54;3;2;0	Laminin subunit gamma-1	LAMC1	;	5	56	56	54	42	47	42	47	40	45	46.2	46.2	45.3	174.01	1573	1573;1609;248;37;529	0	323.31	0.83304	1.0154	48.283	150	65	Leave out requantified	0.71979	0.84261	0.52403	1.5561	32.541	21.943	97	53	54	11	Leave out requantified	Leave out requantified	37.8	36.2	15737000000	9482200000	6255200000	12369000000
A0A024R977;Q96BM9;B2R7U5;A0A087X2J2	A0A024R977;Q96BM9;B2R7U5	10;10;9;3	10;10;9;3	4;4;4;2	ADP-ribosylation factor-like protein 8A	ARL8A	;;	4	10	10	4	8	6	8	6	3	2	60.8	60.8	21	21.416	186	186;186;186;147	0	77.56	0.73377	0.86849	50.233	27	8	Leave out requantified	0.73377	0.69321	0.65743	1.3093	36.361	23.467	19	8	6	2	Leave out requantified	Leave out requantified	44.1	48.4	5455100000	2985500000	2469600000	4868600000
A0A024R978;Q9BZQ8;H0Y7M9	A0A024R978;Q9BZQ8	6;6;1	6;6;1	6;6;1	Protein Niban	C1orf24;FAM129A	;	3	6	6	6	4	3	4	3	4	3	9.3	9.3	9.3	103.13	928	928;928;100	0	22.778	1.9699	1.4123	27.692	3	3	Plateau	NaN	0.4939	NaN	1.0826	NaN	32.594	1	2	1	2	Median	Median	5.3	5.5	127320000	68758000	58563000	75644000
A0A024R983;P10155;B3KN94;H0Y9N5;G5E9R9;D6RDN1;D6RE09	A0A024R983;P10155	18;18;7;6;4;2;2	18;18;7;6;4;2;2	18;18;7;6;4;2;2	60 kDa SS-A/Ro ribonucleoprotein	TROVE2	;	7	18	18	18	12	13	12	13	12	13	40.7	40.7	40.7	60.67	538	538;538;557;193;263;41;66	0	45.352	1.0466	0.90494	34.822	30	18	Leave out requantified	1.4834	0.32575	0.9701	0.72661	15.478	26.017	16	14	9	9	Leave out requantified	Leave out requantified	26	31.4	3634500000	1633700000	2000900000	2852600000
A0A024R994;O75131;Q05DL8;A0A087WYQ3;E5RHZ0;A0A087WXR6;H0YB26;A0A087WUS8;E5RFT7;A0A0G2JMP5;Q4G168;B3KWK1;B7Z370;Q96A23;O95741;Q9UBL6	A0A024R994;O75131;Q05DL8;A0A087WYQ3	21;21;14;12;9;8;8;6;4;1;1;1;1;1;1;1	21;21;14;12;9;8;8;6;4;1;1;1;1;1;1;1	20;20;14;12;9;8;8;6;4;1;0;0;0;0;0;0	Copine-3	CPNE3	;;;	16	21	21	20	17	18	17	18	16	17	43	43	43	60.13	537	537;537;262;234;153;139;262;135;79;8;108;382;575;557;557;633	0	92.291	0.85012	0.83252	53.769	52	15	Leave out requantified	0.84261	0.84588	0.57064	1.8519	20.549	13.443	30	22	8	7	Leave out requantified	Leave out requantified	35.9	37.1	8450400000	4609000000	3841300000	6815400000
E5RHA4;E5RFS7;E5RGE3;E5RID3;A0A024R9A3;A0A0B4J212;F8W7P5;E5RGD0;H0YC32;A0A087WTS3;A1XBS5	E5RHA4;E5RFS7;E5RGE3;E5RID3;A0A024R9A3;A0A0B4J212;F8W7P5;E5RGD0;H0YC32;A0A087WTS3;A1XBS5	1;1;1;1;1;1;1;1;1;1;1	1;1;1;1;1;1;1;1;1;1;1	1;1;1;1;1;1;1;1;1;1;1	Protein FAM92A1	FAM92A1;hCG_21651	;;;;;;;;;;	11	1	1	1	0	1	0	1	0	1	18.9	18.9	18.9	4.447	37	37;65;79;110;144;162;163;168;188;288;289	1	-2	NaN	NaN	NaN	0	0	Median	NaN	NaN	NaN	NaN	NaN	NaN	0	0	0	0	Median	Median	0	18.9	0	0	0	0
A0A024R9A4;O15523;B4E132;B4E010;C9J081;C9J8G5;D6RCM4;Q9NQI0;H0Y960	A0A024R9A4;O15523;B4E132;B4E010	27;27;18;17;5;4;2;2;1	1;1;1;0;0;0;0;0;0	1;1;1;0;0;0;0;0;0	ATP-dependent RNA helicase DDX3Y	DDX3Y	;;;	9	27	1	1	25	23	1	0	1	0	44.7	1.5	1.5	73.153	660	660;660;407;410;250;224;518;724;305	1	-2	NaN	NaN	NaN	0	0	Median	NaN	NaN	NaN	NaN	NaN	NaN	0	0	0	0	Median	Median	41.8	38.9	0	0	0	0
A0A024R9A9;Q9NPD8	A0A024R9A9;Q9NPD8	7;7	7;7	7;7	Ubiquitin-conjugating enzyme E2 T	UBE2T	;	2	7	7	7	4	5	4	5	4	5	33	33	33	22.521	197	197;197	0	12.842	0.87207	0.81601	19.878	9	4	Leave out requantified	0.92097	0.36271	0.91371	0.76377	20.97	64.036	4	5	0	4	Leave out requantified	Median	21.8	29.4	902570000	532530000	370040000	671270000
A0A024R9B5;B4DMM7;Q15291;B4DLF8	A0A024R9B5;B4DMM7;Q15291;B4DLF8	4;4;4;3	4;4;4;3	4;4;4;3	Retinoblastoma-binding protein 5	RBBP5	;;;	4	4	4	4	4	1	4	1	4	1	9.3	9.3	9.3	59.152	538	538;573;538;410	0	12.299	0.6547	0.63425	48.503	6	1	Leave out requantified	0.28511	NaN	0.23177	NaN	120.02	NaN	5	1	1	0	Median	Median	9.3	2.2	621210000	419120000	202090000	582340000
A0A024R9B7;P09669	A0A024R9B7;P09669	7;7	7;7	7;7	Cytochrome c oxidase subunit 6C	COX6C	;	2	7	7	7	1	7	1	7	1	7	42.7	42.7	42.7	8.7813	75	75;75	0	3.8727	0.53652	1.1868	34.997	9	1	Leave out requantified	0.73547	0.53652	0.8921	1.1868	49.378	34.905	2	7	1	0	Median	Leave out requantified	9.3	42.7	909020000	487150000	421870000	521500000
B3KPZ7;A0A024R9C0;B4DYX8;Q6P1N1;Q9P0J1	B3KPZ7;A0A024R9C0;B4DYX8;Q6P1N1;Q9P0J1	2;2;2;2;2	2;2;2;2;2	2;2;2;2;2	[Pyruvate dehydrogenase [acetyl-transferring]]-phosphatase 1, mitochondrial	PPM2C;PDP1	;;;;	5	2	2	2	2	0	2	0	2	0	5.6	5.6	5.6	60.796	535	535;537;588;606;537	0	3.5776	0.78752	0.90745	136.42	2	1	Median	0.78752	NaN	0.90745	NaN	136.42	NaN	2	0	1	0	Median	Median	5.6	0	483010000	222950000	260060000	483010000
A0A024R9C1;P11940;E7EQV3;B4DZW4;A0A087WTT1;E7ERJ7;B4DQX0;B3KT93;A0A024R9E2;H0YAR2;Q5VX58;Q3ZCS4;Q9H361;Q2VIP3;H0YBN4;H0YAS6;H0YB75;H0YAP2;H0YB86;Q4VXU2;E5RGH3;E5RJB9;E5RH24;H0YAS7;H0YC10;H0YAW6;E5RHG7;L0R533;B4DM75;Q96DU9;E5RGC4;E5RFD8;A8K8J2	A0A024R9C1;P11940;E7EQV3;B4DZW4;A0A087WTT1;E7ERJ7;B4DQX0;B3KT93;A0A024R9E2;H0YAR2	31;31;30;29;28;28;28;28;23;16;14;14;14;13;9;8;8;7;7;7;6;6;5;5;3;3;2;2;2;2;1;1;1	31;31;30;29;28;28;28;28;23;16;14;14;14;13;9;8;8;7;7;7;6;6;5;5;3;3;2;2;2;2;1;1;1	20;20;20;20;17;18;18;17;13;10;10;10;10;9;3;7;7;7;4;3;3;2;2;4;3;3;0;2;2;2;0;0;1	Polyadenylate-binding protein;Polyadenylate-binding protein 1	PABPC1	;;;;;;;;;	33	31	31	20	28	28	28	28	18	19	47	47	28	70.67	636	636;636;591;591;522;604;604;636;419;284;631;631;631;630;174;169;183;131;165;614;108;129;118;136;42;187;75;146;350;382;43;61;269	0	323.31	0.66522	1.2181	27.99	176	53	Leave out requantified	1.162	0.57285	0.81552	1.4947	35.79	15.645	126	50	46	7	Leave out requantified	Leave out requantified	43.7	45.1	55371000000	28079000000	27292000000	41772000000
A0A024R9D2;Q86UE4;E5RJU9;H0YB56	A0A024R9D2;Q86UE4;E5RJU9	8;8;7;3	8;8;7;3	8;8;7;3	Protein LYRIC	MTDH	;;	4	8	8	8	4	6	4	6	4	6	22.9	22.9	22.9	63.836	582	582;582;526;224	0	29.553	0.58133	1.1193	20.76	10	5	Leave out requantified	0.66009	0.57824	0.76314	1.1809	13.536	7.1979	3	7	2	3	Median	Leave out requantified	12.9	13.9	650550000	429310000	221230000	295050000
A0A024R9D3;P62888;E5RI99;A0A0C4DH44;A0A0B4J213;E5RJH3	A0A024R9D3;P62888;E5RI99;A0A0C4DH44	8;8;7;4;3;3	8;8;7;4;3;3	8;8;7;4;3;3	60S ribosomal protein L30	RPL30	;;;	6	8	8	8	8	7	8	7	8	7	67	67	67	12.784	115	115;115;114;96;51;56	0	130.92	1.2504	1.3568	13.769	45	8	Leave out requantified	1.2883	0.37852	1.4246	0.87895	8.9181	11.61	29	16	4	4	Leave out requantified	Leave out requantified	67	59.1	53339000000	25507000000	27832000000	44761000000
A0A024R9D7;Q16698;E5RJG7;Q7LDK6;E5RFV2;E5RJD2;E5RID6;H0YAW3	A0A024R9D7;Q16698;E5RJG7;Q7LDK6;E5RFV2;E5RJD2	11;11;7;7;7;6;3;1	11;11;7;7;7;6;3;1	11;11;7;7;7;6;3;1	2,4-dienoyl-CoA reductase, mitochondrial	DECR1;DECR	;;;;;	8	11	11	11	11	7	11	7	11	7	37.9	37.9	37.9	36.067	335	335;335;181;188;205;151;95;43	0	161.03	0.96355	1.0274	10.738	19	4	Leave out requantified	1.4506	0.5171	0.89342	1.1426	14.798	11.421	12	7	3	1	Leave out requantified	Leave out requantified	37.9	28.7	5649800000	2670700000	2979100000	4931700000
A0A024R9D9;Q9NPA8;E5RHX8;J3KNT2;E5RI00;E5RHT9;E5RJ84	A0A024R9D9;Q9NPA8;E5RHX8;J3KNT2;E5RI00;E5RHT9;E5RJ84	6;6;4;3;3;3;3	6;6;4;3;3;3;3	6;6;4;3;3;3;3	Transcription and mRNA export factor ENY2	ENY2	;;;;;;	7	6	6	6	6	4	6	4	6	4	51.5	51.5	51.5	11.528	101	101;101;100;48;51;53;56	0	15.61	0.72432	1.0854	18.625	10	1	Leave out requantified	0.99397	0.49759	1.1509	1.0107	21.415	19.521	7	3	1	0	Leave out requantified	Leave out requantified	51.5	40.6	1317700000	640330000	677400000	1260000000
A0A024R9G3;Q9BUN8;B4E1G1;E5RGY0	A0A024R9G3;Q9BUN8;B4E1G1	5;5;4;2	5;5;4;2	5;5;4;2	Derlin-1	DERL1	;;	4	5	5	5	4	4	4	4	4	4	19.9	19.9	19.9	28.8	251	251;251;151;151	0	18.9	0.78266	1.8646	30.863	10	4	Leave out requantified	0.53147	0.83367	0.52743	1.9343	54.877	4.0154	5	5	4	0	Median	Leave out requantified	16.3	16.7	718220000	390410000	327810000	439950000
A0A024R9G4;Q9NUQ9;Q68D08;E5RI16;E5RJL8;E5RJE1;E5RIR8;E5RGI7;A0A087X178;Q3ZTR9;E5RK61;E5RFS4;E5RHU5;E5RK81;E5RH75;B3KRB1;Q9H0Q0	A0A024R9G4;Q9NUQ9;Q68D08;E5RI16	16;16;15;9;7;6;6;5;5;5;3;3;3;2;2;2;2	16;16;15;9;7;6;6;5;5;5;3;3;3;2;2;2;2	16;16;15;9;7;6;6;5;5;5;3;3;3;2;2;2;2	Protein FAM49B	FAM49B;DKFZp686B04128	;;;	17	16	16	16	9	14	9	14	9	14	61.1	61.1	61.1	36.748	324	324;324;324;155;100;93;98;78;217;220;63;65;68;45;47;178;323	0	94.811	0.83457	1.7901	51.068	35	14	Leave out requantified	0.62882	0.86846	0.50979	1.9804	12.534	8.7457	17	18	9	5	Leave out requantified	Leave out requantified	44.1	51.5	5043100000	2989900000	2053200000	3062300000
A8MUE8;A0A024R9G8;A0A0A8K9A6;A8MW92	A8MUE8;A0A024R9G8;A0A0A8K9A6;A8MW92	1;1;1;1	1;1;1;1	1;1;1;1	PHD finger protein 20-like protein 1	PHF20L1;URLC1	;;;	4	1	1	1	1	0	1	0	1	0	3.5	3.5	3.5	35.569	311	311;443;573;1017	1	-2	NaN	NaN	NaN	1	0	Median	NaN	NaN	NaN	NaN	NaN	NaN	1	0	0	0	Median	Median	3.5	0	1478100000	905710000	572380000	1478100000
A0A024R9H2;P52758;H0YBX3;H0YB34	A0A024R9H2;P52758;H0YBX3;H0YB34	5;5;4;4	5;5;4;4	5;5;4;4	Ribonuclease UK114	HRSP12	;;;	4	5	5	5	5	5	5	5	5	5	53.3	53.3	53.3	14.494	137	137;137;127;148	0	37.735	0.70719	0.92034	43.273	15	1	Leave out requantified	1.2416	0.24423	1.1466	0.47718	15.079	13.069	9	6	0	1	Leave out requantified	Leave out requantified	53.3	53.3	3168800000	1541000000	1627900000	2892300000
A0A024R9I0;P21283;E7EV59;B7Z593	A0A024R9I0;P21283;E7EV59;B7Z593	13;13;8;7	13;13;8;7	12;12;7;7	V-type proton ATPase subunit C 1	ATP6V1C1	;;;	4	13	13	12	11	7	11	7	10	6	38	38	35.9	43.941	382	382;382;307;307	0	29.687	0.8801	1.2555	15.66	12	2	Leave out requantified	0.94827	0.88536	0.7524	1.3369	12.358	8.1158	5	7	2	0	Leave out requantified	Leave out requantified	33.8	17.5	1244100000	702360000	541730000	778030000
E5RG99;E5RIR1;E5RGM5;E5RIV1;E5RIM2;B3KU62;A0A024R9I3;Q597H1;Q53EU7;Q92597	E5RG99;E5RIR1;E5RGM5;E5RIV1;E5RIM2;B3KU62;A0A024R9I3;Q597H1;Q53EU7;Q92597	1;1;1;1;1;1;1;1;1;1	1;1;1;1;1;1;1;1;1;1	1;1;1;1;1;1;1;1;1;1	Protein NDRG1	NDRG1;TRG14	;;;;;;;;;	10	1	1	1	1	0	1	0	1	0	16	16	16	10.957	100	100;158;165;193;216;356;364;394;394;394	0	2.7413	NaN	NaN	NaN	0	0	Median	NaN	NaN	NaN	NaN	NaN	NaN	0	0	0	0	Median	Median	16	0	0	0	0	0
E5RIY9;A0A024R9I8;Q96HA8	E5RIY9;A0A024R9I8;Q96HA8	1;1;1	1;1;1	1;1;1	Protein N-terminal glutamine amidohydrolase	WDYHV1;C8orf32	;;	3	1	1	1	1	0	1	0	1	0	26.3	26.3	26.3	6.4402	57	57;205;205	0.0028145	2.1198	NaN	NaN	NaN	1	1	Median	NaN	NaN	NaN	NaN	NaN	NaN	1	0	1	0	Median	Median	26.3	0	50102000	36523000	13579000	50102000
A0A024R9J0;O60216;B3KUT8;E5RJW1;E5RJK5;E5RFV8;E5RIN7;F6KSS9;Q9H4I0;A0A140T8W2;E5RG18;E5RI01;E5RFZ5	A0A024R9J0;O60216	9;9;4;3;3;3;3;2;2;1;1;1;1	9;9;4;3;3;3;3;2;2;1;1;1;1	9;9;4;3;3;3;3;2;2;1;1;1;1	Double-strand-break repair protein rad21 homolog	RAD21	;	13	9	9	9	8	5	8	5	8	5	15.5	15.5	15.5	71.689	631	631;631;181;120;124;225;228;556;556;65;69;135;176	0	17.099	0.23501	0.47402	90.7	9	8	Median	0.11154	0.27352	0.15364	0.57669	114.73	24.374	5	4	4	4	Median	Median	13.6	9.5	296860000	149090000	147770000	251640000
A0A024R9J7;Q9BVC3	A0A024R9J7;Q9BVC3	3;3	3;3	3;3	Sister chromatid cohesion protein DCC1	DCC1;DSCC1	;	2	3	3	3	3	0	3	0	3	0	9.3	9.3	9.3	61.728	550	550;393	0.005476	1.7549	1.7372	0.9354	23.395	4	1	Median	1.7372	NaN	0.9354	NaN	23.395	NaN	4	0	1	0	Median	Median	9.3	0	198170000	78624000	119540000	198170000
A0A024R9K7;Q9NPA0;H0YDT8;H0YDX2	A0A024R9K7;Q9NPA0;H0YDT8;H0YDX2	6;6;5;4	6;6;5;4	6;6;5;4	ER membrane protein complex subunit 7	C15orf24;EMC7	;;;	4	6	6	6	3	6	3	6	3	6	22.8	22.8	22.8	35.416	320	320;242;192;160	0	17.582	0.4584	0.9337	18.754	9	1	Leave out requantified	0.5402	0.4584	0.5011	0.93466	9.7932	10.75	2	7	0	1	Median	Leave out requantified	16.9	22.8	856190000	582850000	273340000	221960000
A0A024R9L1;O60306;B0AZM4;A8K6F0;H0YH15;H0YLN9	A0A024R9L1;O60306;B0AZM4;A8K6F0	27;27;26;26;10;2	26;26;25;25;10;2	26;26;25;25;10;2	Intron-binding protein aquarius	AQR	;;;	6	27	26	26	23	13	23	12	23	12	25.4	24.9	24.9	171.29	1485	1485;1485;1353;1485;646;180	0	76.595	1.8322	0.99944	23.963	33	24	Leave out requantified	1.9752	0.43014	1.0039	0.82527	25.368	39.351	23	10	15	9	Leave out requantified	Median	22.8	11	2457200000	1054600000	1402600000	2208300000
A0A024R9L9;Q96JC1;B3KY10	A0A024R9L9;Q96JC1	7;7;2	7;7;2	7;7;2	Vam6/Vps39-like protein	VPS39	;	3	7	7	7	5	3	5	3	5	3	11.2	11.2	11.2	100.77	875	875;886;221	0	12.54	0.72014	0.85398	72.563	2	2	Median	NaN	NaN	NaN	NaN	NaN	NaN	1	1	1	1	Median	Median	8.5	4.3	89429000	34700000	54729000	76543000
H3BSW0;A0A024R9M3;Q8N9N7	H3BSW0;A0A024R9M3;Q8N9N7	4;4;4	4;4;4	4;4;4	Leucine-rich repeat-containing protein 57	LRRC57	;;	3	4	4	4	3	1	3	1	3	1	33.1	33.1	33.1	16.324	148	148;239;239	0	7.8896	1.257	1.0259	9.7569	3	1	Plateau	1.2563	NaN	1.0579	NaN	4.348	NaN	2	1	0	1	Median	Median	24.3	8.8	553590000	280390000	273200000	480000000
A0A024R9M9;Q99653;H0YNG9;H0YKE7;F5GX29;B4DSB5;H0YLY7;H0YLX1	A0A024R9M9;Q99653;H0YNG9;H0YKE7;F5GX29;B4DSB5;H0YLY7	8;8;6;5;5;5;4;1	8;8;6;5;5;5;4;1	8;8;6;5;5;5;4;1	Calcineurin B homologous protein 1	CHP;CHP1	;;;;;;	8	8	8	8	6	7	6	7	6	7	44.6	44.6	44.6	22.456	195	195;195;154;123;128;128;91;53	0	20.245	0.63364	0.9644	32.224	11	3	Leave out requantified	0.84906	0.47288	0.78395	1.1864	27.62	37.667	4	7	0	3	Leave out requantified	Leave out requantified	35.4	36.4	1233900000	740910000	493040000	749190000
H0YNK8;A0A0S2Z598;A0A024R9N3;Q5J8M3;S4R329;H0YK61;H0YNK0;H0YLP8;H0YMH5;H0YN63	H0YNK8;A0A0S2Z598;A0A024R9N3;Q5J8M3;S4R329;H0YK61;H0YNK0;H0YLP8	5;5;5;5;4;4;4;4;2;1	5;5;5;5;4;4;4;4;2;1	5;5;5;5;4;4;4;4;2;1	ER membrane protein complex subunit 4	EMC4;TMEM85	;;;;;;;	10	5	5	5	3	3	3	3	3	3	59.8	59.8	59.8	11.151	102	102;149;183;183;72;78;84;125;72;43	0	10.012	0.51312	1.0998	45.943	6	4	Median	0.50984	0.51312	0.48776	1.1265	31.306	4.5223	2	4	2	2	Median	Median	37.3	38.2	455060000	292350000	162710000	187190000
A8K9B9;A0A024R9N6;Q9H223	A8K9B9;A0A024R9N6;Q9H223	15;15;15	12;12;12	12;12;12	EH domain-containing protein 4	EHD4	;;	3	15	12	12	9	11	7	8	7	8	36.4	31.4	31.4	61.155	541	541;541;541	0	38.428	0.33151	0.71229	46.832	9	9	Median	1.8033	0.30376	1.3445	0.61805	6.0023	41.23	3	6	3	6	Median	Median	23.8	22.7	488200000	247090000	241110000	252670000
A0A024R9P0;Q9NVX0;A0A024R9M5;H3BP24;H3BP16;H3BQU2;H3BTG9;H3BR32	A0A024R9P0;Q9NVX0;A0A024R9M5	6;6;3;2;2;2;1;1	6;6;3;2;2;2;1;1	6;6;3;2;2;2;1;1	HAUS augmin-like complex subunit 2	CEP27;HAUS2	;;	8	6	6	6	2	4	2	4	2	4	31.5	31.5	31.5	26.933	235	235;235;141;95;124;180;63;71	0	8.8397	0.52815	0.79435	54.342	5	5	Median	NaN	0.4717	NaN	0.7037	NaN	33.284	1	4	1	4	Median	Median	11.5	20	82471000	43919000	38552000	26919000
A0A024R9R3;Q9P253;H0YMC9	A0A024R9R3;Q9P253	13;13;1	13;13;1	13;13;1	Vacuolar protein sorting-associated protein 18 homolog	VPS18	;	3	13	13	13	13	3	13	3	13	3	17.9	17.9	17.9	110.18	973	973;973;121	0	41.005	1.3392	0.87742	29.538	13	10	Leave out requantified	1.3392	0.28945	0.87742	0.60405	29.538	36.516	11	2	8	2	Leave out requantified	Median	17.9	3	859680000	319230000	540450000	840080000
A0A024R9T3;Q8N442	A0A024R9T3;Q8N442	1;1	1;1	1;1	Translation factor GUF1, mitochondrial	GUF1	;	2	1	1	1	1	0	1	0	1	0	2.2	2.2	2.2	74.327	669	669;669	0.0011052	2.3937	NaN	NaN	NaN	0	0	Median	NaN	NaN	NaN	NaN	NaN	NaN	0	0	0	0	Median	Median	2.2	0	0	0	0	0
A0A024R9U3;Q9NX40;D6RDK6;D6RBN5;D6RG39;D6RIT9;D6RDI5;D6RI08;D6RA54;D6RC55;D6RDK1;B4DND1;D6RIV2;D6R9T5;D6R918;D6RBC5;D6RF07	A0A024R9U3;Q9NX40;D6RDK6;D6RBN5;D6RG39;D6RIT9	9;9;7;7;6;6;4;4;4;4;4;4;4;4;3;3;1	9;9;7;7;6;6;4;4;4;4;4;4;4;4;3;3;1	9;9;7;7;6;6;4;4;4;4;4;4;4;4;3;3;1	OCIA domain-containing protein 1	OCIAD1	;;;;;	17	9	9	9	2	9	2	9	2	9	42.4	42.4	42.4	27.626	245	245;245;179;218;171;172;97;103;110;112;119;133;140;168;73;80;46	0	21.798	0.66078	1.4169	7.0058	10	3	Leave out requantified	NaN	0.66078	NaN	1.4169	NaN	7.0058	1	9	1	2	Median	Leave out requantified	12.7	42.4	1720700000	1138500000	582200000	117580000
A0A024R9U8;A0A024R9W5;Q7Z6Z7;A0A024R9Y3;Q5H924;Q5H962;B4DGF6;Q5H935;H0Y659;Q53FW4;Q3B7K0;A0A087X146;Q8IWJ0;A0A1B0GXC7;Q5H963;A5YM72	A0A024R9U8;A0A024R9W5;Q7Z6Z7;A0A024R9Y3;Q5H924	173;173;173;170;138;66;53;46;46;21;14;7;6;3;3;1	173;173;173;170;138;66;53;46;46;21;14;7;6;3;3;1	155;155;155;152;138;48;45;46;46;21;14;7;3;3;3;1	E3 ubiquitin-protein ligase HUWE1	HUWE1	;;;;	16	173	173	155	138	149	138	149	122	134	52.1	52.1	47.8	481.01	4365	4365;4374;4374;4359;3407;1672;1343;1196;1197;439;332;191;216;92;93;827	0	323.31	2.1473	1.0809	57.477	847	427	Leave out requantified	2.6447	0.23894	1.3202	0.43235	28.257	23.796	639	208	322	105	Leave out requantified	Leave out requantified	43	44.1	86218000000	32590000000	53628000000	73838000000
A0A024R9U9;Q969E8	A0A024R9U9;Q969E8	4;4	4;4	4;4	Pre-rRNA-processing protein TSR2 homolog	RP1-112K5.2;TSR2	;	2	4	4	4	4	0	4	0	4	0	33	33	33	20.894	191	191;191	0	3.6523	NaN	NaN	NaN	1	1	Median	NaN	NaN	NaN	NaN	NaN	NaN	1	0	1	0	Median	Median	33	0	47636000	19179000	28457000	47636000
A0A024R9W3;B7Z8Z7;B7ZLP7;A0AV96;D6RBS9;D6R9D6;D6R9M7;D6REZ6;Q5T0W7;A0A024QZJ5;B4E1E3;A0A024QZM7;A0A024QZI9;F8W9F8;Q8TBY0;Q9NQ94	A0A024R9W3;B7Z8Z7;B7ZLP7;A0AV96;D6RBS9;D6R9D6;D6R9M7;D6REZ6	4;4;4;4;3;3;2;2;1;1;1;1;1;1;1;1	4;4;4;4;3;3;2;2;1;1;1;1;1;1;1;1	4;4;4;4;3;3;2;2;1;1;1;1;1;1;1;1	RNA-binding protein 47	FLJ20273;RBM47	;;;;;;;	16	4	4	4	3	1	3	1	3	1	11.6	11.6	11.6	56.887	524	524;555;593;593;217;393;158;193;201;586;587;594;594;602;533;594	0	12.808	4.2645	4.0609	52.658	2	2	Median	NaN	NaN	NaN	NaN	NaN	NaN	1	1	1	1	Median	Median	9.5	2.1	167990000	40505000	127490000	118140000
A6QKW0;A0A024R9W7;P57088;D6RAA6;H0Y8N0;J3KN43;D6RBY2	A6QKW0;A0A024R9W7;P57088;D6RAA6	10;10;10;7;4;1;1	10;10;10;7;4;1;1	10;10;10;7;4;1;1	Transmembrane protein 33	SHINC3;TMEM33	;;;	7	10	10	10	6	10	6	10	6	10	36	36	36	27.951	247	247;247;247;222;155;68;68	0	78.145	0.38828	0.88779	12.95	18	5	Leave out requantified	0.82976	0.38702	0.73514	0.92371	20.249	10.214	8	10	3	2	Leave out requantified	Leave out requantified	23.5	36	3814800000	2289000000	1525800000	2569500000
Q05DU1;A0A024R9Y6;Q9NVN8	Q05DU1;A0A024R9Y6;Q9NVN8	5;5;5	5;5;5	5;5;5	Guanine nucleotide-binding protein-like 3-like protein	GNL3L	;;	3	5	5	5	5	0	5	0	5	0	10.4	10.4	10.4	65.352	575	575;582;582	0	5.7494	NaN	NaN	NaN	1	0	Median	NaN	NaN	NaN	NaN	NaN	NaN	1	0	0	0	Median	Median	10.4	0	265110000	78522000	186590000	265110000
A0A024R9Y7;Q9UNF1;Q5H909;B4DX55;Q5H907;B4DWM5;B4DNG7;Q9BX88;Q9BX89;A0A087X070;Q9NVY3;Q9BX91;G5E9N2;Q9BX90;A0A024R9X0;B4DS47;B4DK08;Q12816	A0A024R9Y7;Q9UNF1;Q5H909;B4DX55;Q5H907	22;22;21;20;20;7;6;1;1;1;1;1;1;1;1;1;1;1	22;22;21;20;20;7;6;1;1;1;1;1;1;1;1;1;1;1	21;21;20;19;19;6;6;1;1;1;1;1;1;1;1;1;1;1	Melanoma-associated antigen D2	MAGED2	;;;;	18	22	22	21	17	18	17	18	16	17	45.7	45.7	43.7	64.953	606	606;606;588;520;521;229;204;309;357;357;565;681;681;706;706;795;962;1431	0	155.37	0.57679	0.85484	35.142	52	29	Leave out requantified	1.2706	0.29104	1.0869	0.68837	30.241	21.189	29	23	16	13	Leave out requantified	Leave out requantified	33.3	40.1	7414000000	4737100000	2676800000	4088800000
A0A024R9Z0;O00483	A0A024R9Z0;O00483	5;5	5;5	5;5	Cytochrome c oxidase subunit NDUFA4	NDUFA4	;	2	5	5	5	4	5	4	5	4	5	55.6	55.6	55.6	9.3697	81	81;81	0	9.9126	0.52416	0.75864	15.265	13	0	Leave out requantified	0.58921	0.48186	0.61729	0.91855	5.8838	8.8306	7	6	0	0	Leave out requantified	Leave out requantified	46.9	55.6	6086600000	3655900000	2430700000	5459900000
G3V0G5;B3KN56;B3KM88;A0A024R9Z6;Q8IV38	G3V0G5;B3KN56;B3KM88;A0A024R9Z6;Q8IV38	2;2;2;2;2	2;2;2;2;2	2;2;2;2;2	Ankyrin repeat and MYND domain-containing protein 2	ANKMY2	;;;;	5	2	2	2	1	2	1	2	1	2	7	7	7	38.072	341	341;441;441;441;441	0	4.0537	1.158	2.2932	57.956	3	1	Plateau	NaN	1.158	NaN	2.1382	NaN	17.292	1	2	1	0	Median	Median	3.8	7	130080000	67313000	62770000	57732000
B7Z4N7;Q8IWW9;A0A024RA10;A8K364;Q8IXQ5;B7Z3P9;B7Z4H7;B7Z4J1;H7C259;B7Z886	B7Z4N7;Q8IWW9;A0A024RA10;A8K364;Q8IXQ5	5;5;5;5;5;2;2;2;1;1	5;5;5;5;5;2;2;2;1;1	5;5;5;5;5;2;2;2;1;1	Kelch-like protein 7	KLHL7	;;;;	10	5	5	5	5	0	5	0	5	0	17.1	17.1	17.1	57.513	510	510;538;564;586;586;361;387;427;93;143	0	8.979	6.1657	5.4781	129.67	3	3	Plateau	6.1657	NaN	5.4781	NaN	129.67	NaN	3	0	3	0	Plateau	Median	17.1	0	216480000	31795000	184690000	216480000
B4DGE7;A0A024RA24;Q9NXC5	B4DGE7;A0A024RA24;Q9NXC5	4;4;4	4;4;4	4;4;4	WD repeat-containing protein mio	FLJ20323;MIOS	;;	3	4	4	4	3	1	3	1	3	1	5.1	5.1	5.1	98.636	875	875;875;875	0.0093705	1.4433	NaN	NaN	NaN	1	1	Median	NaN	NaN	NaN	NaN	NaN	NaN	0	1	0	1	Median	Median	4.1	1	12801000	8838700	3962200	0
A0A024RA25;Q9NZW5;B8ZZG1;C9J4Q3;C9JGI8;F8WCD2	A0A024RA25;Q9NZW5;B8ZZG1	21;21;20;10;7;1	20;20;19;9;6;1	18;18;17;9;6;1	MAGUK p55 subfamily member 6	MPP6	;;	6	21	20	18	15	18	14	17	12	15	40	38.7	36.3	61.116	540	540;540;428;307;217;41	0	67.815	2.4389	1.4824	41.292	32	21	Leave out requantified	2.4697	0.19649	1.5256	0.40737	20.44	55.918	18	14	9	12	Leave out requantified	Median	28.1	33.9	3069300000	1226200000	1843100000	2475000000
A0A024RA36;Q8NBF6;B8ZZW5;A0A024RA79;H7C0I1;Q8N6Z3	A0A024RA36;Q8NBF6;B8ZZW5;A0A024RA79;H7C0I1	4;4;3;3;2;1	4;4;3;3;2;1	4;4;3;3;2;1	Late secretory pathway protein AVL9 homolog	KIAA0241;AVL9	;;;;	6	4	4	4	2	2	2	2	2	2	9	9	9	71.947	648	648;648;630;637;568;463	0.0013213	2.3341	1.0038	1.3362	52.902	2	2	Median	NaN	NaN	NaN	NaN	NaN	NaN	1	1	1	1	Median	Median	5.6	3.4	174820000	111960000	62862000	127800000
E7ETZ4;B3KM68;A0A024RA42;Q9Y6E2;B7Z4K8;Q75MG1;B5MCH7;E7EMS9;B5MCE7;E9PFD4;C9JF98;E9PFE3;F8WDX8;B7Z6N5	E7ETZ4;B3KM68;A0A024RA42;Q9Y6E2;B7Z4K8;Q75MG1;B5MCH7;E7EMS9;B5MCE7	19;19;19;19;18;15;14;10;10;9;8;7;7;6	19;19;19;19;18;15;14;10;10;9;8;7;7;6	18;18;18;18;17;15;13;10;9;8;8;7;7;6	Basic leucine zipper and W2 domain-containing protein 2	BZW2	;;;;;;;;	14	19	19	18	10	17	10	17	9	16	44.6	44.6	42.9	46.913	408	408;419;419;419;393;274;343;208;225;189;162;161;170;161	0	35.206	0.6383	1.3774	26.727	30	12	Leave out requantified	0.89245	0.56896	0.99883	1.4267	31.601	23.849	11	19	7	5	Leave out requantified	Leave out requantified	24	38	4664400000	2293200000	2371100000	1642400000
A8K5D9;A0A024RA49;Q9NQW6;B4DSL6;H7C3S1;H7C1K5;C9JJT6;H7C1C2;C9J0G4;H7C167	A8K5D9;A0A024RA49;Q9NQW6;B4DSL6	15;15;15;13;4;3;2;2;1;1	15;15;15;13;4;3;2;2;1;1	15;15;15;13;4;3;2;2;1;1	Actin-binding protein anillin	ANLN	;;;	10	15	15	15	6	11	6	11	6	11	14.9	14.9	14.9	119.9	1086	1086;1124;1124;1001;236;276;169;252;36;73	0	30.507	1.0937	2.1116	15.453	12	6	Leave out requantified	NaN	1.0937	NaN	2.1116	NaN	15.453	1	11	1	5	Median	Leave out requantified	7.2	9.7	480110000	290200000	189920000	134960000
A0A024RA52;P25787;Q53GF5;C9JCK5;Q6MZI6;H3BT36;H7C402	A0A024RA52;P25787;Q53GF5;C9JCK5	18;18;16;10;4;3;1	18;18;16;10;4;3;1	18;18;16;10;4;3;1	Proteasome subunit alpha type;Proteasome subunit alpha type-2	PSMA2	;;;	7	18	18	18	13	16	13	16	13	16	70.9	70.9	70.9	25.898	234	234;234;234;164;99;48;36	0	204.92	1.0323	0.94899	17.967	75	24	Leave out requantified	1.1961	0.3723	1.1078	0.85608	12.191	14.896	49	26	15	9	Leave out requantified	Leave out requantified	59.8	70.9	22833000000	11095000000	11738000000	18484000000
B4DN79;B4DLL5;B2R5R1;A8K7R3;A0A024RA55;B4E3D4;Q14956;B4DLL8;B4DLJ7	B4DN79;B4DLL5;B2R5R1;A8K7R3;A0A024RA55;B4E3D4;Q14956;B4DLL8;B4DLJ7	2;2;2;2;2;2;2;1;1	2;2;2;2;2;2;2;1;1	2;2;2;2;2;2;2;1;1	Transmembrane glycoprotein NMB	GPNMB	;;;;;;;;	9	2	2	2	1	1	1	1	1	1	5.4	5.4	5.4	51.142	461	461;518;560;560;560;607;572;455;514	0	6.6058	NaN	NaN	NaN	1	0	Median	NaN	NaN	NaN	NaN	NaN	NaN	0	1	0	0	Median	Median	3.5	2	36127000	20031000	16096000	15762000
A0A024RA66;A0A087X209;A0A024RA85;Q14004	A0A024RA66;A0A087X209;A0A024RA85;Q14004	4;3;3;3	2;1;1;1	2;1;1;1	Cyclin-dependent kinase 13	CDC2L5;CDK13	;;;	4	4	2	2	2	3	0	2	0	2	3.8	2.1	2.1	158.43	1452	1452;418;1512;1512	0	4.7207	0.46813	0.69753	56.76	2	1	Median	NaN	0.46813	NaN	0.69753	NaN	56.76	0	2	0	1	Median	Median	1.7	3.2	31062000	22161000	8900600	0
B7Z7T1;B2RAT5;A0A024RA74;Q8TCY9	B7Z7T1;B2RAT5;A0A024RA74;Q8TCY9	2;2;2;2	2;2;2;2	2;2;2;2	Up-regulator of cell proliferation	URG4;URGCP	;;;	4	2	2	2	2	0	2	0	2	0	2.5	2.5	2.5	100.25	888	888;922;922;931	0	3.2628	NaN	NaN	NaN	1	0	Median	NaN	NaN	NaN	NaN	NaN	NaN	1	0	0	0	Median	Median	2.5	0	26704000	19445000	7258700	26704000
A0A024RA75;P31937;H7BZL2	A0A024RA75;P31937	9;9;3	9;9;3	9;9;3	3-hydroxyisobutyrate dehydrogenase;3-hydroxyisobutyrate dehydrogenase, mitochondrial	HIBADH	;	3	9	9	9	9	5	9	5	9	5	33.3	33.3	33.3	35.329	336	336;336;206	0	89.564	1.1185	0.84855	17.684	12	3	Leave out requantified	1.1576	0.44203	0.85145	0.91496	19.053	27.323	8	4	1	2	Leave out requantified	Median	33.3	21.1	1860100000	975060000	885030000	1653200000
A0A090N7U2;A0A024RA81;X6RM59;Q9H0P0	A0A090N7U2;A0A024RA81;X6RM59;Q9H0P0	1;1;1;1	1;1;1;1	1;1;1;1	5-nucleotidase;Cytosolic 5-nucleotidase 3A	NT5C3;NT5C3A	;;;	4	1	1	1	0	1	0	1	0	1	5.3	5.3	5.3	32.558	285	285;297;331;336	1	-2	NaN	NaN	NaN	1	1	Median	NaN	NaN	NaN	NaN	NaN	NaN	0	1	0	1	Median	Median	0	5.3	25110000	18750000	6359800	0
C9JPX5;C9JKL2;A0A024RA89;O95772	C9JPX5;C9JKL2;A0A024RA89;O95772	1;1;1;1	1;1;1;1	1;1;1;1	MLN64 N-terminal domain homolog	STARD3NL	;;;	4	1	1	1	0	1	0	1	0	1	4.9	4.9	4.9	23.505	206	206;216;234;234	0.0030062	2.0012	NaN	NaN	NaN	1	0	Median	NaN	NaN	NaN	NaN	NaN	NaN	0	1	0	0	Median	Median	0	4.9	34572000	26203000	8368800	0
A0A024RAB0;A0A024RAB2;A0A024RAF7;P42892;B4DKB2;E9PJG1;E9PHZ1	A0A024RAB0;A0A024RAB2;A0A024RAF7;P42892;B4DKB2	9;9;9;9;8;1;1	9;9;9;9;8;1;1	9;9;9;9;8;1;1	Endothelin-converting enzyme 1	ECE1	;;;;	7	9	9	9	8	3	8	3	8	3	18.7	18.7	18.7	85.807	758	758;767;770;770;738;77;134	0	27.87	0.99986	0.58051	35.173	14	4	Leave out requantified	1.0345	0.22429	0.59119	0.42089	36.571	30.071	12	2	3	1	Leave out requantified	Median	17.5	5.1	1401500000	731250000	670240000	1348800000
A0A024RAC0;Q86V48;E5RFK8;Q05DE3	A0A024RAC0;Q86V48;E5RFK8;Q05DE3	2;2;1;1	2;2;1;1	2;2;1;1	Leucine zipper protein 1	LUZP1	;;;	4	2	2	2	2	0	2	0	2	0	2.2	2.2	2.2	120.3	1076	1076;1076;273;279	0	4.6348	NaN	NaN	NaN	1	0	Median	NaN	NaN	NaN	NaN	NaN	NaN	1	0	0	0	Median	Median	2.2	0	39030000	32907000	6122500	39030000
A0A024RAC5;Q9P258;A5PLK7	A0A024RAC5;Q9P258;A5PLK7	31;31;29	31;31;29	31;31;29	Protein RCC2	RCC2	;;	3	31	31	31	30	28	30	28	30	28	68	68	68	56.084	522	522;522;457	0	323.31	0.80358	0.80311	55.55	219	87	Leave out requantified	1.7837	0.18595	1.2754	0.42497	54.558	28.414	163	56	61	26	Leave out requantified	Leave out requantified	66.7	61.7	101400000000	46023000000	55373000000	84690000000
A0A024RAC6;Q14241	A0A024RAC6;Q14241	6;6	6;6	6;6	Transcription elongation factor B polypeptide 3	TCEB3	;	2	6	6	6	2	4	2	4	2	4	12.3	12.3	12.3	87.229	772	772;798	0	5.088	0.17661	0.36636	45.847	5	5	Median	NaN	0.16966	NaN	0.35194	NaN	51.237	1	4	1	4	Median	Median	5.2	7.1	85122000	75831000	9291000	39479000
A0A024RAC9;B3KMT2;B3KM62	A0A024RAC9	104;33;26	2;2;2	2;2;2		ZUBR1		3	104	2	2	91	70	1	2	1	2	49.4	0.5	0.5	289.7	2601	2601;817;654	0.00088731	2.4336	0.20843	0.29646	169.68	2	2	Median	NaN	NaN	NaN	NaN	NaN	NaN	1	1	1	1	Median	Median	44.7	31.8	131600000	85532000	46068000	83368000
A0A0C4DGS1;A0A024RAD5;P39656;U3KQ84	A0A0C4DGS1;A0A024RAD5;P39656	17;17;17;7	17;17;17;7	17;17;17;7	Dolichyl-diphosphooligosaccharide--protein glycosyltransferase 48 kDa subunit	DDOST	;;	4	17	17	17	13	12	13	12	13	12	60.6	60.6	60.6	48.799	439	439;456;456;154	0	174.36	0.58626	0.73466	17.501	27	4	Leave out requantified	0.81279	0.42964	0.85118	0.64214	18.34	10.056	16	11	3	1	Leave out requantified	Leave out requantified	53.3	36.9	8004500000	4606800000	3397700000	5888700000
A0A024RAD8;P30038;Q5TF55	A0A024RAD8;P30038	11;11;2	11;11;2	11;11;2	Delta-1-pyrroline-5-carboxylate dehydrogenase, mitochondrial	ALDH4A1	;	3	11	11	11	10	5	10	5	10	5	24.9	24.9	24.9	61.719	563	563;563;214	0	23.674	0.58889	0.42114	41.7	14	3	Leave out requantified	0.56725	0.74373	0.35544	1.6195	16.5	13.309	10	4	2	1	Leave out requantified	Leave out requantified	23.4	11.2	1586500000	941920000	644580000	1430400000
A0A024RAE1;Q9UKD2;B4DHZ2	A0A024RAE1;Q9UKD2	14;14;3	14;14;3	14;14;3	mRNA turnover protein 4 homolog	C1orf33;MRTO4	;	3	14	14	14	11	9	11	9	11	9	59.4	59.4	59.4	27.56	239	239;239;145	0	64.327	1.3297	1.6387	65.476	20	12	Leave out requantified	2.205	0.17271	1.7288	0.44404	14.159	11.788	10	10	5	7	Leave out requantified	Leave out requantified	50.6	42.3	2149200000	949500000	1199700000	1617500000
A0A024RAE4;B4E1U9;P60953;A0A024R9T1;A0A024RAE6;B7ZAY4;B4DMH5;Q5JYX0;Q9UJM1;Q9UJM0	A0A024RAE4;B4E1U9;P60953;A0A024R9T1;A0A024RAE6;B7ZAY4;B4DMH5;Q5JYX0;Q9UJM1	11;11;11;9;9;9;9;8;8;5	11;11;11;9;9;9;9;8;8;5	10;10;10;9;8;9;9;7;7;4	Cell division control protein 42 homolog	CDC42;hCG_39634	;;;;;;;;	10	11	11	10	11	10	11	10	10	9	63.9	63.9	58.1	21.258	191	191;236;191;191;191;233;233;136;142;116	0	101.43	0.70929	1.1843	19.768	53	18	Leave out requantified	0.83898	0.63063	0.76063	1.2814	8.4763	15.134	26	27	11	7	Leave out requantified	Leave out requantified	63.9	62.8	21196000000	11587000000	9609300000	17675000000
A0A024RAG0;P05186;B2R6Q2;B7Z1D1;Q9UIL5;B1ANL0;G8I0M6	A0A024RAG0;P05186;B2R6Q2;B7Z1D1;Q9UIL5	20;20;19;14;10;4;1	20;20;19;14;10;4;1	19;19;18;14;10;4;1	Alkaline phosphatase;Alkaline phosphatase, tissue-nonspecific isozyme	ALPL	;;;;	7	20	20	19	20	11	20	11	19	11	55.7	55.7	54.4	57.304	524	524;524;524;472;341;216;48	0	323.31	0.35321	0.31435	117.43	68	41	Leave out requantified	0.16608	1.1893	0.10602	2.5796	43.344	46.133	54	14	37	4	Leave out requantified	Leave out requantified	55.7	28.2	19275000000	15885000000	3389700000	17956000000
A0A024RAG3;P11234;C9J6B1;B4E364;C9JQB3;C9JYR1;F8WEQ6;C9JPE8	A0A024RAG3;P11234;C9J6B1;B4E364;C9JQB3	10;10;9;7;7;3;2;2	10;10;9;7;7;3;2;2	7;7;7;6;5;1;1;0	Ras-related protein Ral-B	RALB	;;;;	8	10	10	7	7	8	7	8	5	5	46.1	46.1	25.2	23.408	206	206;206;167;101;171;112;46;101	0	19.085	0.81518	1.0624	63.192	19	10	Leave out requantified	1.3113	0.42112	1.0578	0.84668	58.31	39.568	7	12	3	7	Leave out requantified	Leave out requantified	28.6	46.1	2752300000	1130700000	1621600000	1956700000
A0A024RAH8;Q9NVP1;Q4ZG72;Q8N254;Q59FR7;H7C452	A0A024RAH8;Q9NVP1;Q4ZG72;Q8N254	12;12;11;9;5;4	12;12;11;9;5;4	12;12;11;9;5;4	ATP-dependent RNA helicase DDX18	DDX18	;;;	6	12	12	12	6	9	6	9	6	9	20.9	20.9	20.9	75.406	670	670;670;546;408;246;214	0	19.341	0.55549	0.66098	23.31	14	10	Leave out requantified	1.6105	0.23945	0.93268	0.45691	20.384	28.748	6	8	3	7	Leave out requantified	Median	9.9	16	1265800000	791230000	474530000	1025800000
A0A024RAI1;P61158;B4DXW1;Q59FV6;B4DT29;B4DTI0;B4E1U3;Q59GD5;B7Z9W3;Q9P1U1;F8WDR7;A0A0A0MTI9;H7C4J1;C9IZN3;Q9C0K3;B3KM55;F8WEW2;F8WE84	A0A024RAI1;P61158;B4DXW1;Q59FV6;B4DT29;B4DTI0	23;23;21;20;18;17;8;5;5;5;4;3;3;3;3;2;1;1	23;23;21;20;18;17;8;5;5;5;4;3;3;3;3;2;1;1	23;23;21;20;18;17;8;5;5;5;4;3;3;3;3;2;1;1	Actin-related protein 3	ACTR3	;;;;;	18	23	23	23	21	18	21	18	21	18	67.9	67.9	67.9	47.371	418	418;418;367;369;356;289;156;282;330;418;84;189;208;222;210;126;34;41	0	272.54	0.5765	0.95901	53.376	57	23	Leave out requantified	0.75006	0.51526	0.70236	1.3341	53.17	20.507	40	17	19	4	Leave out requantified	Leave out requantified	66.3	53.6	12310000000	6671300000	5638300000	9843000000
G5EA06;A0A024RAJ1;Q92552;B4DT94;Q6PKB3;D6RH20;Q8N6F2;B4DKI9;D6RJC7;E5RJ73	G5EA06;A0A024RAJ1;Q92552;B4DT94;Q6PKB3;D6RH20;Q8N6F2;B4DKI9	8;8;8;7;6;6;5;5;3;1	8;8;8;7;6;6;5;5;3;1	8;8;8;7;6;6;5;5;3;1	28S ribosomal protein S27, mitochondrial	MRPS27	;;;;;;;	10	8	8	8	6	6	6	6	6	6	29.3	29.3	29.3	41.329	358	358;414;414;358;222;299;168;195;197;94	0	66.546	0.71246	0.69879	22.439	11	5	Leave out requantified	0.84327	0.4405	0.73643	0.63871	18.676	36.785	5	6	2	3	Leave out requantified	Leave out requantified	21.2	18.7	1108300000	604290000	504040000	835730000
A0A024RAJ4;O15514;E9PB93;Q587J0;E9PHV4;Q53T47	A0A024RAJ4;O15514;E9PB93;Q587J0;E9PHV4	7;7;5;4;4;3	7;7;5;4;4;3	7;7;5;4;4;3	DNA-directed RNA polymerase II subunit RPB4	POLR2D	;;;;	6	7	7	7	7	0	7	0	7	0	59.9	59.9	59.9	16.311	142	142;142;104;57;110;84	0	23.223	1.2781	1.2601	18.117	6	3	Leave out requantified	1.2781	NaN	1.2601	NaN	18.117	NaN	6	0	3	0	Leave out requantified	Median	59.9	0	726500000	309670000	416830000	726500000
A0A024RAJ5;Q9Y5P4;A0A0A0MRE4;H0Y9J1	A0A024RAJ5;Q9Y5P4	20;20;5;3	20;20;5;3	20;20;5;3	Collagen type IV alpha-3-binding protein	COL4A3BP	;	4	20	20	20	17	8	17	8	17	8	47.3	47.3	47.3	68.006	598	598;624;234;126	0	140.36	0.86742	1.6452	36.741	47	24	Leave out requantified	2.3037	0.82287	1.5083	1.6995	74.953	22.941	33	14	23	1	Leave out requantified	Leave out requantified	43.3	12.9	6099500000	2785400000	3314200000	5258100000
A0A024RAJ6;P07686;Q5URX0;H0YA83;H0Y9B6;D6REQ8	A0A024RAJ6;P07686;Q5URX0	18;18;16;8;8;1	18;18;16;8;8;1	18;18;16;8;8;1	Beta-hexosaminidase;Beta-hexosaminidase subunit beta;Beta-hexosaminidase subunit beta chain B;Beta-hexosaminidase subunit beta chain A	HEXB	;;	6	18	18	18	18	10	18	10	18	10	41.7	41.7	41.7	63.111	556	556;556;331;170;202;35	0	65.322	0.88538	0.83327	39.337	35	11	Leave out requantified	0.90658	0.88538	0.7202	1.8215	12.683	29.978	24	11	10	1	Leave out requantified	Leave out requantified	41.7	21.6	7460300000	3988700000	3471500000	6614700000
A0A024RAJ7;A0A024RAK1;Q969S9;D6RAL1;D6RF75	A0A024RAJ7;A0A024RAK1;Q969S9	10;10;10;3;1	10;10;10;3;1	10;10;10;3;1	Ribosome-releasing factor 2, mitochondrial	GFM2	;;	5	10	10	10	7	8	7	8	7	8	17.6	17.6	17.6	81.199	732	732;779;779;285;64	0	21.515	0.9122	0.98967	36.654	13	9	Leave out requantified	1.6333	0.50005	1.1572	0.8128	30.614	51.146	6	7	4	5	Median	Median	13.9	14.2	759150000	369630000	389520000	503270000
A0A024RAJ8;Q13576;F5H7S7;E7EWC2;B7Z7U6;Q59HA3;B7Z881;D6R939;E9PDT6;B7Z7X2;D6RDK8;D6RGC6;D6R999	A0A024RAJ8;Q13576;F5H7S7;E7EWC2;B7Z7U6;Q59HA3;B7Z881;D6R939	82;81;77;73;71;58;42;41;26;17;5;2;1	79;78;74;70;69;56;40;40;25;17;5;2;1	79;78;74;70;69;56;40;40;25;17;5;2;1	Ras GTPase-activating-like protein IQGAP2	IQGAP2	;;;;;;;	13	82	79	79	73	63	72	60	72	60	58.5	57.1	57.1	180.59	1575	1575;1575;1525;1402;1402;1155;865;824;509;377;167;110;60	0	323.31	2.9426	1.644	37.735	236	160	Leave out requantified	2.9426	0.1442	1.644	0.24866	37.71	99.289	167	69	92	68	Leave out requantified	Median	55.2	45.9	29342000000	8855900000	20486000000	26493000000
D6RGZ6;A0A024RAL1;A0A024RAQ9;Q59FG9;P13611;Q86W61;E9PF17;A0A024RAP3;A0A1B1PFX2;B7Z638;Q6MZK8	D6RGZ6;A0A024RAL1;A0A024RAQ9;Q59FG9;P13611;Q86W61;E9PF17;A0A024RAP3	6;6;6;6;6;5;5;5;2;1;1	6;6;6;6;6;5;5;5;2;1;1	6;6;6;6;6;5;5;5;2;1;1	Versican core protein	VCAN;CSPG2	;;;;;;;	11	6	6	6	6	0	6	0	6	0	7.2	7.2	7.2	135.74	1240	1240;2409;3396;3410;3396;354;1594;1642;124;1199;2060	0	9.1746	2.4168	1.1795	12.532	6	3	Leave out requantified	2.4168	NaN	1.1795	NaN	12.532	NaN	6	0	3	0	Leave out requantified	Median	7.2	0	104520000	25852000	78666000	104520000
A0A024RAL3;Q7Z3T8	A0A024RAL3;Q7Z3T8	3;2	3;2	3;2	Zinc finger FYVE domain-containing protein 16	ZFYVE16	;	2	3	3	3	1	2	1	2	1	2	2.7	2.7	2.7	168.85	1539	1539;1539	0.00089107	2.4645	0.57513	0.92343	11.387	2	2	Median	NaN	0.57513	NaN	0.92343	NaN	11.387	0	2	0	2	Median	Median	0.8	1.9	35155000	12403000	22752000	16222000
A0A024RAM0;Q92973;B4DSC0;E7EW37;S4R398	A0A024RAM0;Q92973	36;36;8;8;5	36;36;8;8;5	30;30;6;6;3	Transportin-1	TNPO1	;	5	36	36	30	30	26	30	26	24	20	55.1	55.1	48.4	102.35	898	898;898;128;136;193	0	254.74	0.67161	0.70755	27.459	94	51	Leave out requantified	1.1815	0.31234	0.90077	0.60538	35.517	15.514	63	31	36	15	Leave out requantified	Leave out requantified	46.8	40.1	18072000000	9109200000	8962400000	13758000000
D6RIT0;D6RJH6;D6R921;D6R9U7;A0A024RAM1;O15318;D6REQ0	D6RIT0;D6RJH6;D6R921;D6R9U7;A0A024RAM1;O15318;D6REQ0	2;2;2;2;2;2;1	2;2;2;2;2;2;1	2;2;2;2;2;2;1	DNA-directed RNA polymerase III subunit RPC7	POLR3G	;;;;;;	7	2	2	2	0	2	0	2	0	2	40.2	40.2	40.2	10.69	92	92;100;127;220;223;223;39	0	4.4539	0.074948	0.12543	11.399	2	2	Median	NaN	0.074948	NaN	0.12543	NaN	11.399	0	2	0	2	Median	Median	0	40.2	59867000	58297000	1569900	0
A0A024RAM2;P35754	A0A024RAM2;P35754	4;4	4;4	4;4	Glutaredoxin-1	GLRX	;	2	4	4	4	4	1	4	1	4	1	69.8	69.8	69.8	11.776	106	106;106	0	5.4972	1.0295	1.123	49.977	4	1	Median	1.0105	NaN	1.0336	NaN	27.046	NaN	3	1	0	1	Median	Median	69.8	10.4	402690000	219990000	182690000	394080000
A0A024RAM4;P46821;A2BDK6;Q5H9P1;Q05BW8;D6RA32;Q86X89;Q32NB7;Q6PJD3;A5D6X1;Q4VBY4;D6RA40;A5D8X6;D6RGJ3;D6RCL2	A0A024RAM4;P46821;A2BDK6;Q5H9P1	106;106;98;72;32;32;32;32;32;32;32;24;24;6;5	106;106;98;72;32;32;32;32;32;32;32;24;24;6;5	104;104;96;71;31;31;31;31;31;31;31;23;23;6;5	Microtubule-associated protein 1B;MAP1B heavy chain;MAP1 light chain LC1	MAP1B;DKFZp686F1345	;;;	15	106	106	104	66	99	66	99	64	98	57	57	56.1	270.62	2468	2468;2468;2342;1772;670;670;685;685;693;726;727;569;571;122;103	0	323.31	0.45383	0.42106	110.41	295	209	Leave out requantified	2.4932	0.10148	1.4028	0.14935	36.886	32.289	134	161	89	120	Leave out requantified	Leave out requantified	41.9	54.2	39408000000	18287000000	21121000000	27635000000
B7Z8S8;Q86YM9;H0Y7F0;H0Y9H6;Q6AZE3;E9PDE4;B7Z6N0;E7ES10;B7Z5T9;E9PCH5;E7EVY3;B7Z574;A0A0C4DGB5;A0A024RAN2;P20810;E7EQ12;B7Z7L4;B2RDU1;A0A0A0MR45;E7EQA0;H0YD33;B2RCJ7;B7Z5T6;B7Z4U9;Q59HE3;D6RC54;Q13940;F8W7E0;Q15786;A8K8C4	B7Z8S8;Q86YM9;H0Y7F0;H0Y9H6;Q6AZE3;E9PDE4;B7Z6N0;E7ES10;B7Z5T9;E9PCH5;E7EVY3;B7Z574;A0A0C4DGB5;A0A024RAN2;P20810;E7EQ12;B7Z7L4;B2RDU1;A0A0A0MR45;E7EQA0;H0YD33;B2RCJ7;B7Z5T6;B7Z4U9;Q59HE3	3;3;3;3;3;3;3;3;3;3;3;3;3;3;3;2;2;2;2;2;2;2;2;2;2;1;1;1;1;1	3;3;3;3;3;3;3;3;3;3;3;3;3;3;3;2;2;2;2;2;2;2;2;2;2;1;1;1;1;1	3;3;3;3;3;3;3;3;3;3;3;3;3;3;3;2;2;2;2;2;2;2;2;2;2;1;1;1;1;1	Calpastatin	CAST	;;;;;;;;;;;;;;;;;;;;;;;;	30	3	3	3	0	3	0	3	0	3	13.3	13.3	13.3	37.75	346	346;435;436;465;592;636;636;642;647;673;693;694;754;803;708;423;423;430;430;431;450;590;595;695;784;91;317;393;430;431	0	5.6249	1.0227	2.3541	61.586	2	2	Median	NaN	1.0227	NaN	2.3541	NaN	61.586	0	2	0	2	Median	Median	0	13.3	41236000	15337000	25899000	0
A0A024RAQ1;P16989;A0A024RAV4;Q96GD7;Q59EB5;B2RCC2;Q9Y2T7;A0A0D9SEI8;Q59HE1	A0A024RAQ1;P16989;A0A024RAV4;Q96GD7	13;13;12;10;5;4;4;3;1	9;9;8;7;1;0;0;1;0	9;9;8;7;1;0;0;1;0	Y-box-binding protein 3	CSDA;YBX3	;;;	9	13	9	9	8	12	4	8	4	8	52.2	41.4	41.4	40.089	372	372;372;303;303;134;364;364;92;268	0	78.721	0.53726	1.3671	47.003	13	1	Leave out requantified	2.7297	0.52338	2.0612	1.3601	108.61	46.757	3	10	1	0	Median	Leave out requantified	40.9	38.2	1983500000	1009200000	974330000	810850000
A3KPC7;A0A024RAS2;B2R5B3;A4FTV9;A0A0U1RR32;A0A0U1RRH7;Q99878;Q96KK5;Q9BTM1;P20671;P0C0S8;H0YFX9;B4E0B3;B2R5B6;Q08AJ9;A0A024R017;Q93077;Q7L7L0;P04908;V9GZN0	A3KPC7;A0A024RAS2;B2R5B3;A4FTV9;A0A0U1RR32;A0A0U1RRH7;Q99878;Q96KK5;Q9BTM1;P20671;P0C0S8;H0YFX9;B4E0B3;B2R5B6;Q08AJ9;A0A024R017;Q93077;Q7L7L0;P04908	6;6;6;6;6;6;6;6;6;6;6;5;5;5;5;5;5;5;5;1	6;6;6;6;6;6;6;6;6;6;6;5;5;5;5;5;5;5;5;1	0;0;0;0;0;0;0;0;0;0;0;0;0;0;0;0;0;0;0;0	Histone H2A;Histone H2A type 1-J;Histone H2A type 1-H;Histone H2A.J;Histone H2A type 1-D;Histone H2A type 1;Histone H2A type 1-C;Histone H2A type 3;Histone H2A type 1-B/E	HIST1H2AH;H2AFJ;HIST1H2AK;HIST1H2AJ;HIST1H2AD;HIST1H2AG;HIST1H2AB;HIST1H2AC;HIST3H2A	;;;;;;;;;;;;;;;;;;	20	6	6	0	4	6	4	6	0	0	58.6	58.6	0	13.906	128	128;129;130;130;169;170;128;128;129;130;130;92;111;130;130;130;130;130;130;47	0	88.651	0.29628	0.68824	37.179	25	10	Leave out requantified	0.88582	0.19533	1.0962	0.48192	18.196	16.441	11	14	4	6	Leave out requantified	Leave out requantified	50	58.6	19880000000	11091000000	8789000000	14932000000
Q53GJ1;A0A024RAS3;Q9H0S4;Q9H4E3;A4UCU0;B4DYP6;F5H1N9;Q7Z4B1	Q53GJ1;A0A024RAS3;Q9H0S4;Q9H4E3;A4UCU0	9;9;9;8;6;4;4;2	9;9;9;8;6;4;4;2	9;9;9;8;6;4;4;2	Probable ATP-dependent RNA helicase DDX47	hCG_27698;DDX47;E4-DBP	;;;;	8	9	9	9	7	7	7	7	7	7	27	27	27	49.881	448	448;455;455;455;182;132;196;189	0	36.251	0.61398	0.67345	61.473	19	10	Leave out requantified	0.653	0.55189	0.39929	1.2412	27.802	20.461	11	8	5	5	Leave out requantified	Leave out requantified	21	20.1	1986200000	1224800000	761410000	1695900000
A0A024RAS8;Q9NRV9;F5GWX2;H0YG71	A0A024RAS8;Q9NRV9	5;5;2;1	5;5;2;1	5;5;2;1	Heme-binding protein 1	HEBP1	;	4	5	5	5	4	4	4	4	4	4	32.3	32.3	32.3	21.097	189	189;189;133;62	0	11.422	1.0621	2.6631	64.098	7	4	Leave out requantified	0.59805	1.0621	0.55972	2.6631	21.79	64.098	3	4	3	1	Median	Leave out requantified	24.3	27	501740000	277790000	223950000	376080000
A0A024RAV0;P54687;F5H2F2;A0A087WYF2	A0A024RAV0;P54687	11;11;4;4	11;11;4;4	11;11;4;4	Branched-chain-amino-acid aminotransferase;Branched-chain-amino-acid aminotransferase, cytosolic	BCAT1	;	4	11	11	11	10	11	10	11	10	11	35.2	35.2	35.2	42.966	386	386;386;144;225	0	98.278	3.8929	3.019	7.2299	18	15	Leave out requantified	3.8929	0.081836	3.019	0.11578	7.2299	92.332	7	11	4	11	Leave out requantified	Median	34.7	35.2	6317000000	3241000000	3076000000	4792100000
A0A024RAV2;P46063;F8WA66;F8WD97;F5H2L2;F5H4P4;F5H3W0;F5GYB7	A0A024RAV2;P46063	28;28;9;9;7;5;5;2	28;28;9;9;7;5;5;2	28;28;9;9;7;5;5;2	ATP-dependent DNA helicase Q1	RECQL	;	8	28	28	28	27	15	27	15	27	15	58.2	58.2	58.2	73.457	649	649;649;199;211;131;96;106;72	0	173.46	0.77461	0.79923	35.128	60	18	Leave out requantified	0.88483	0.6183	0.58531	1.3713	30.328	18.787	37	23	10	8	Leave out requantified	Leave out requantified	56.9	26.7	17150000000	8617100000	8532500000	15222000000
A0A024RAV5;L7RSL8;P01116;Q92468;Q14014;Q14015;P78460;Q96T27;Q7KZ06;Q71SP6;G3V4K2;G3V5T7	A0A024RAV5;L7RSL8;P01116;Q92468;Q14014	8;7;7;4;4;3;1;1;1;1;1;1	1;0;0;0;0;0;0;0;0;0;0;0	1;0;0;0;0;0;0;0;0;0;0;0	GTPase KRas;GTPase KRas, N-terminally processed	KRAS;c-bas/has	;;;;	12	8	1	1	6	7	1	1	1	1	53.2	6.4	6.4	21.424	188	188;189;189;112;150;150;30;37;37;37;43;75	1	-2	0.57889	0.80538	86.196	2	2	Median	NaN	NaN	NaN	NaN	NaN	NaN	1	1	1	1	Median	Median	37.2	52.7	140280000	77326000	62953000	122570000
B4DMD3;B4DY34;A0A024RAW9;Q9Y2W2;F5H5G4;F5GXS9	B4DMD3;B4DY34;A0A024RAW9;Q9Y2W2	14;14;14;14;3;1	14;14;14;14;3;1	14;14;14;14;3;1	WW domain-binding protein 11	WBP11	;;;	6	14	14	14	2	14	2	14	2	14	25.5	25.5	25.5	64.907	589	589;607;641;641;194;53	0	43.325	0.48428	0.98459	20.108	17	7	Leave out requantified	3.3944	0.48093	2.0623	0.98459	75.153	20.108	5	12	3	4	Median	Leave out requantified	4.2	25.5	1426400000	821860000	604490000	295010000
Q6LET6;A0A024RAX2;P10620;F5H7F6;F5H6X2;F5GX73;F5H613;F5H760	Q6LET6;A0A024RAX2;P10620;F5H7F6;F5H6X2	4;4;4;3;3;1;1;1	4;4;4;3;3;1;1;1	4;4;4;3;3;1;1;1	Microsomal glutathione S-transferase 1	MGST1	;;;;	8	4	4	4	2	4	2	4	2	4	27.1	27.1	27.1	17.57	155	155;155;155;77;80;42;46;106	0	58.522	0.065571	0.11882	208.83	15	12	Median	2.05	0.025836	2.6051	0.056677	18.673	74.098	7	8	4	8	Median	Median	18.7	27.1	3893900000	2233100000	1660800000	2421700000
A0A024RAY1;Q6VMQ6;B3KNI7;F5GYR7;F5H592;A8MV73;F5H3C4;F5GZ98;F5H6X8;F5H221;H0YFA3;F8WE35;F5H8I0;F5H2W9;F5H2H9;F5GZ10;F5H502;F5H1K9	A0A024RAY1;Q6VMQ6;B3KNI7	12;12;10;3;3;2;1;1;1;1;1;1;1;1;1;1;1;1	12;12;10;3;3;2;1;1;1;1;1;1;1;1;1;1;1;1	0;0;0;0;0;0;0;0;0;0;0;0;0;0;0;0;0;0	Activating transcription factor 7-interacting protein 1	ATF7IP	;;	18	12	12	0	2	10	2	10	0	0	16.2	16.2	0	136.39	1270	1270;1270;709;96;143;515;32;59;89;103;115;125;132;152;168;169;176;176	0	64.118	0.25432	0.50425	103.38	10	8	Median	NaN	0.25448	NaN	0.51545	NaN	95.075	1	9	1	7	Median	Median	3.1	13.9	377390000	269140000	108250000	33130000
A0A024RAY2;P05783;B2RA03;F8VZY9;I6L965;CON__H-INV:HIT000015463;CON__Q92764;C4AM86;A0A024R1T2;Q92764	A0A024RAY2;P05783;B2RA03;F8VZY9;I6L965	34;34;33;31;29;2;2;2;2;2	33;33;32;30;28;2;1;1;1;1	22;22;21;19;17;2;0;0;0;0	Keratin, type I cytoskeletal 18	KRT18	;;;;	10	34	33	22	29	31	28	30	19	19	79.8	78.1	60.2	48.057	430	430;430;430;391;372;295;425;425;455;455	0	323.31	0.76101	1.2703	26.564	163	40	Leave out requantified	0.87287	0.7044	1.031	1.6425	30.55	24.977	86	77	26	14	Leave out requantified	Leave out requantified	70.5	69.3	129510000000	66423000000	63088000000	67122000000
A0A024RAY7;Q9HAU0;B4DHK5;B4DMB9;A0JP02;B4DJX4;H0YGJ6;F5H1X3;H0YG48	A0A024RAY7;Q9HAU0;B4DHK5;B4DMB9;A0JP02;B4DJX4	17;17;16;15;14;14;5;1;1	17;17;16;15;14;14;5;1;1	17;17;16;15;14;14;5;1;1	Pleckstrin homology domain-containing family A member 5	PLEKHA5	;;;;;	9	17	17	17	3	17	3	17	3	17	17.8	17.8	17.8	134.32	1174	1174;1116;1183;914;874;977;397;118;135	0	43.6	0.26504	0.56851	15.194	17	12	Leave out requantified	NaN	0.26504	NaN	0.56851	NaN	15.194	1	16	1	11	Median	Leave out requantified	2.4	17.8	552700000	396190000	156510000	30550000
F8W6I7;A0A024RB53;A0A024RAZ7;P09651;Q6IPF2;A0A024RC46;Q9BSM5;Q0VAC0;F8VZ49;F8VTQ5;A0A024QZ98;Q32P51;B4DP35;B4E0B5;F8W646;H0YH80;F8VYN5;Q3MI39	F8W6I7;A0A024RB53;A0A024RAZ7;P09651;Q6IPF2;A0A024RC46;Q9BSM5;Q0VAC0;F8VZ49;F8VTQ5;A0A024QZ98;Q32P51;B4DP35;B4E0B5	22;22;22;22;19;19;18;18;17;14;14;14;11;11;9;9;8;5	21;21;21;21;18;18;17;17;16;13;13;13;11;11;9;9;7;5	21;21;21;21;18;18;17;17;16;13;13;13;11;11;9;9;7;5	Heterogeneous nuclear ribonucleoprotein A1;Heterogeneous nuclear ribonucleoprotein A1, N-terminally processed;Heterogeneous nuclear ribonucleoprotein A1-like 2	HNRNPA1;HNRPA1;hCG_2020860;RP11-78J21.1;HNRNPA1L2	;;;;;;;;;;;;;	18	22	21	21	21	18	20	17	20	17	60.9	60.9	60.9	33.155	307	307;320;372;372;320;320;298;320;231;145;320;320;208;254;156;191;113;167	0	316.32	0.48897	0.65201	31.019	162	61	Leave out requantified	0.53434	0.34117	0.55786	0.82675	48.692	19.236	104	58	37	24	Leave out requantified	Leave out requantified	59.3	58.3	62794000000	36686000000	26108000000	52389000000
A0A024RB02;Q86W92;F5GZP6;B4DFU8;A0A0A0MTP2;Q05CN4;G5EKE5;B3KM46;H0YFE4;B7Z2C0;Q68DV6;E9PP16;B7Z7G3;Q8ND30	A0A024RB02;Q86W92;F5GZP6;B4DFU8;A0A0A0MTP2;Q05CN4;G5EKE5	4;4;3;3;2;2;2;1;1;1;1;1;1;1	4;4;3;3;2;2;2;1;1;1;1;1;1;1	4;4;3;3;2;2;2;1;1;1;1;1;1;1	Liprin-beta-1;Tyrosine-protein kinase receptor	PPFIBP1;PPFIBP1-ALK	;;;;;;	14	4	4	4	2	3	2	3	2	3	5.9	5.9	5.9	96.964	858	858;1011;744;744;281;292;811;217;242;520;718;718;758;876	0	5.8995	1.1517	2.9661	117.2	3	2	Median	NaN	1.9938	NaN	4.5753	NaN	61.293	1	2	1	1	Median	Median	3.1	4.2	140950000	75529000	65424000	117740000
H0YI50;A0A024RB08;A0A087WU02;Q9HC06;Q96RQ1;F8W0R1;F8VPA6;Q86TD3;H0YI58;F8VR88	H0YI50;A0A024RB08;A0A087WU02;Q9HC06;Q96RQ1;F8W0R1;F8VPA6	3;3;3;3;3;2;2;1;1;1	3;3;3;3;3;2;2;1;1;1	3;3;3;3;3;2;2;1;1;1	Endoplasmic reticulum-Golgi intermediate compartment protein 2	ERGIC2	;;;;;;	10	3	3	3	3	0	3	0	3	0	16.3	16.3	16.3	23.241	209	209;377;386;387;377;172;220;132;163;175	0.00022655	2.7127	NaN	NaN	NaN	0	0	Median	NaN	NaN	NaN	NaN	NaN	NaN	0	0	0	0	Median	Median	16.3	0	38561000	38561000	0	38561000
A0A024RB09;P61020;Q6FI54;F8VUA5	A0A024RB09;P61020;Q6FI54;F8VUA5	8;8;7;4	5;5;5;1	5;5;5;1	Ras-related protein Rab-5B	RAB5B	;;;	4	8	5	5	7	7	4	4	4	4	47.9	33	33	23.707	215	215;215;215;115	0	21.36	0.72319	0.82673	47.408	12	7	Leave out requantified	0.75316	0.49756	0.67371	1.0145	23.277	100.92	5	7	2	5	Leave out requantified	Median	39.1	41.4	1390000000	561370000	828590000	750530000
A0A024RB14;P62854;Q75MH1;Q5JNZ5;Q76N57;Q76N56	A0A024RB14;P62854;Q75MH1;Q5JNZ5	6;6;4;4;1;1	6;6;4;4;1;1	6;6;4;4;1;1	40S ribosomal protein S26;Putative 40S ribosomal protein S26-like 1	RPS26;RPS26P11	;;;	6	6	6	6	4	5	4	5	4	5	48.7	48.7	48.7	13.015	115	115;115;115;115;23;45	0	20.221	0.40821	0.85009	13.573	48	13	Leave out requantified	0.8814	0.40538	0.98916	0.82068	17.808	13.889	28	20	9	4	Leave out requantified	Leave out requantified	31.3	48.7	27026000000	13761000000	13264000000	21770000000
A0A024RB17;A0A024RB16;Q9BSJ8;B3KMV5;B3KY56;F8VZB1	A0A024RB17;A0A024RB16;Q9BSJ8;B3KMV5;B3KY56	29;29;29;28;27;4	29;29;29;28;27;4	29;29;29;28;27;4	Extended synaptotagmin-1	FAM62A;ESYT1	;;;;	6	29	29	29	26	23	26	23	26	23	38.9	38.9	38.9	122.85	1104	1104;1114;1104;1104;1058;88	0	127.06	0.52732	0.84804	31.507	76	40	Leave out requantified	1.3125	0.35156	0.81954	0.86139	44.329	15.832	49	27	29	11	Leave out requantified	Leave out requantified	35.1	30.4	6926100000	3264600000	3661500000	6053100000
Q59G16;A0A024RB22;F8VXC8;Q8TAQ2;B4DF22;Q658P9;F8VZW6	Q59G16;A0A024RB22;F8VXC8;Q8TAQ2;B4DF22	17;17;17;17;14;3;3	10;10;10;10;7;3;3	10;10;10;10;7;3;3	SWI/SNF complex subunit SMARCC2	SMARCC2	;;;;	7	17	10	10	9	12	5	5	5	5	17	11.3	11.3	127.38	1156	1156;1214;1245;1214;1019;105;105	0	25.872	0.60539	1.2618	43.658	7	6	Median	2.562	0.44983	1.6606	1.1299	34.278	37.669	2	5	2	4	Median	Median	10	10.6	181510000	77554000	103950000	125710000
A0A024RB27;Q504R6;P51153;D3DV69;A0A087WWB9	A0A024RB27;Q504R6;P51153;D3DV69	5;5;5;3;2	2;2;2;1;1	2;2;2;1;1	Ras-related protein Rab-13	hCG_24991;RAB13;hCG_1996054	;;;	5	5	2	2	4	4	1	1	1	1	25.1	12.3	12.3	22.745	203	203;244;203;166;122	0	8.3441	0.57901	1.0358	35.078	3	2	Plateau	0.93577	NaN	0.97447	NaN	46.621	NaN	2	1	2	0	Median	Median	18.2	19.7	284250000	129180000	155070000	219070000
A0A024RB31;B4E368;P14649;F8W1I5;F8VSA2	A0A024RB31;B4E368;P14649;F8W1I5	5;5;5;4;1	3;3;3;2;1	3;3;3;2;1	Myosin light chain 6B	MYL6B	;;;	5	5	3	3	2	5	0	3	0	3	28.8	17.3	17.3	22.764	208	208;223;208;175;29	0	6.2197	0.18411	0.40907	43.551	2	2	Median	NaN	0.18411	NaN	0.40907	NaN	43.551	0	2	0	2	Median	Median	11.5	28.8	42199000	34787000	7411900	0
A0A024RB32;A0A087WYT3;B3KUY2;Q15185;B4DDC6	A0A024RB32;A0A087WYT3;B3KUY2;Q15185;B4DDC6	10;10;10;10;6	10;10;10;10;6	10;10;10;10;6	Prostaglandin E synthase 3	PTGES3	;;;;	5	10	10	10	9	9	9	9	9	9	51.2	51.2	51.2	18.697	160	160;164;165;160;124	0	168.53	0.68725	1.0384	9.1668	48	10	Leave out requantified	1.105	0.432	1.1352	0.92132	6.4638	13.302	28	20	6	4	Leave out requantified	Leave out requantified	50	51.2	52619000000	27073000000	25545000000	42845000000
F8VZJ2;H0YHX9;A0A024RB41;Q13765;E9PAV3;F8W0W4;F8W1N5;F8VNW4;B4DDI8;F8VZ58;A8K6N6;Q9BZK3	F8VZJ2;H0YHX9;A0A024RB41;Q13765;E9PAV3;F8W0W4;F8W1N5;F8VNW4;B4DDI8	7;7;7;7;7;6;5;5;5;2;2;2	7;7;7;7;7;6;5;5;5;2;2;2	7;7;7;7;7;6;5;5;5;2;2;2	Nascent polypeptide-associated complex subunit alpha;Nascent polypeptide-associated complex subunit alpha, muscle-specific form	NACA;hCG_2016482	;;;;;;;;	12	7	7	7	5	7	5	7	5	7	52.9	52.9	52.9	15.016	136	136;213;215;215;2078;198;71;148;169;126;135;213	0	183.81	0.67468	1.013	5.9815	39	15	Leave out requantified	1.0189	0.48425	0.97251	1.058	18.403	7.7039	24	15	9	6	Leave out requantified	Leave out requantified	51.5	52.9	19043000000	9739200000	9303600000	13628000000
A0A024RB62;Q9UBP6;H0YIH0;F8VSD9;H0YHX0;H0YHU4	A0A024RB62;Q9UBP6	11;11;5;3;3;1	11;11;5;3;3;1	11;11;5;3;3;1	tRNA (guanine-N(7)-)-methyltransferase	METTL1	;	6	11	11	11	5	11	5	11	5	11	39.9	39.9	39.9	34.092	301	301;276;124;36;81;63	0	47.437	0.79951	1.2345	24.538	18	9	Leave out requantified	1.2699	0.52632	1.1205	1.2755	54.211	24.405	8	10	5	4	Median	Leave out requantified	21.9	39.9	1841600000	1054600000	787060000	960750000
Q53FU3;A0A024RB72;F8VVA7;P61923;F8VXB1;F8W156;F8W651;F8VYZ4;F8VUC5;F8VXR1;F8VYK5;F8VYE0	Q53FU3;A0A024RB72;F8VVA7;P61923;F8VXB1;F8W156;F8W651;F8VYZ4;F8VUC5;F8VXR1	6;6;6;6;4;4;4;4;3;3;2;1	6;6;6;6;4;4;4;4;3;3;2;1	6;6;6;6;4;4;4;4;3;3;2;1	Coatomer subunit zeta-1	COPZ1	;;;;;;;;;	12	6	6	6	6	5	6	5	6	5	44.1	44.1	44.1	20.267	177	177;177;198;177;92;107;119;163;95;138;89;164	0	69.415	0.60084	0.89479	12.972	15	5	Leave out requantified	1.2183	0.45169	1.188	0.83918	18.673	8.2004	8	7	3	2	Leave out requantified	Leave out requantified	44.1	35.6	2424400000	1221600000	1202700000	1783600000
B4DJV2;A0A024RB75;O75390;B3KTN4;A0A0C4DGI3;Q0QEL2;H0YIC4;B7Z1E1;H0YH82;F8VRI6;F8VPF9;F8VPA1;F8VTT8;F8W1S4;F8W4S1;F8VRP1;F8VX68;F8VR34;F8W642;F8VZK9;F8VX07;F8VWQ5;F8VU34;F8W0J2	B4DJV2;A0A024RB75;O75390;B3KTN4;A0A0C4DGI3	18;18;18;17;16;8;7;6;5;4;4;4;4;4;4;3;3;3;2;2;2;2;2;1	18;18;18;17;16;8;7;6;5;4;4;4;4;4;4;3;3;3;2;2;2;2;2;1	17;17;17;17;16;8;7;6;5;4;4;4;3;4;3;3;3;2;2;2;2;1;1;0	Citrate synthase;Citrate synthase, mitochondrial	CS	;;;;	24	18	18	17	17	16	17	16	16	15	49.2	49.2	47.2	50.431	453	453;466;466;421;400;224;123;231;190;140;140;144;149;157;178;117;120;146;66;80;114;132;142;75	0	166.13	0.68793	0.9216	28.638	82	27	Leave out requantified	1.2544	0.36047	0.86167	0.98907	36.637	19.435	61	21	21	6	Leave out requantified	Leave out requantified	45.7	45.5	37585000000	18995000000	18590000000	28993000000
A0A024RB77;G3V5T9;P24941;A0A024RB10;E7ESI2;B4DDL9;A0A024R8R3;Q00526;G3V317;K7EJ83	A0A024RB77;G3V5T9;P24941;A0A024RB10;E7ESI2;B4DDL9	14;14;14;13;10;9;3;3;2;2	12;12;12;11;8;7;1;1;1;1	12;12;12;11;8;7;1;1;1;1	Cyclin-dependent kinase 2	CDK2	;;;;;	10	14	12	12	10	9	8	8	8	8	52.3	46	46	33.929	298	298;346;298;264;238;238;333;305;39;213	0	36.181	0.65072	0.93168	28.224	18	7	Leave out requantified	0.94448	0.48311	0.71218	1.052	31.864	6.8066	11	7	5	2	Leave out requantified	Leave out requantified	39.6	34.2	2291700000	1215600000	1076100000	1782000000
D6QX84;B2R6Y2;A0A024RB79;P51687	D6QX84;B2R6Y2;A0A024RB79;P51687	1;1;1;1	1;1;1;1	1;1;1;1	Sulfite oxidase, mitochondrial	SUOX	;;;	4	1	1	1	1	0	1	0	1	0	4.3	4.3	4.3	44.13	399	399;488;545;545	0	3.3199	NaN	NaN	NaN	0	0	Median	NaN	NaN	NaN	NaN	NaN	NaN	0	0	0	0	Median	Median	4.3	0	0	0	0	0
A0A024RB85;Q9UQ80;A8K6Y1;Q6PIN5;Q05D08;F8VR77;F8W0A3;H0YIN7;F8VZ69	A0A024RB85;Q9UQ80;A8K6Y1;Q6PIN5;Q05D08;F8VR77	22;22;21;21;18;13;9;8;3	22;22;21;21;18;13;9;8;3	22;22;21;21;18;13;9;8;3	Proliferation-associated protein 2G4	PA2G4	;;;;;	9	22	22	22	21	20	21	20	21	20	75.6	75.6	75.6	43.786	394	394;394;367;373;406;284;187;160;64	0	263	0.69082	0.91056	23.797	125	48	Leave out requantified	0.96556	0.43178	0.82649	1.049	30.24	21.582	88	37	33	15	Leave out requantified	Leave out requantified	70.8	67.3	55864000000	29081000000	26782000000	43526000000
A0A024RB87;P61224;E7ESV4;A0A0J9YXB3;F5H7Y6;A6NIZ1;F5GX62;F5H004;Q9BXV4;F5H823;B7ZB78;F5GZG1;F5H6R7;B7ZAY2;F5GYB5;F5H0B7;F5H500;F5H4H0;F5GYH7;F5H077;F5GWU8;F5H491;F8WBC0	A0A024RB87;P61224;E7ESV4;A0A0J9YXB3;F5H7Y6;A6NIZ1;F5GX62;F5H004;Q9BXV4;F5H823;B7ZB78;F5GZG1;F5H6R7;B7ZAY2;F5GYB5	13;13;11;11;11;11;10;9;9;8;8;8;8;8;7;6;6;5;5;5;5;5;2	13;13;11;11;11;11;10;9;9;8;8;8;8;8;7;6;6;5;5;5;5;5;2	2;2;2;2;2;2;1;1;1;2;2;2;1;1;0;0;0;0;0;0;0;0;0	Ras-related protein Rap-1b;Ras-related protein Rap-1b-like protein	RAP1B	;;;;;;;;;;;;;;	23	13	13	2	11	12	11	12	2	2	66.8	66.8	15.2	20.825	184	184;184;157;165;179;184;139;127;153;103;118;121;122;142;136;98;101;48;53;84;87;93;32	0	135.56	0.68445	0.86547	16.171	44	15	Leave out requantified	1.1372	0.31578	1.0095	0.76644	20.531	24.415	23	21	7	8	Leave out requantified	Leave out requantified	62.5	66.8	16358000000	8719600000	7638200000	12603000000
A0A024RB99;V9HW06;Q53ET4;P34897;Q5HYG8;B4DJQ3;B4E1G2;Q5BJF5;B4DP88;B4DW25;B4DWA7;B4DJ63;B4DLV4;H0YIZ0;G3V2Y4;G3V5L0;G3V4W5;G3V540;G3V2W0;G3V241;G3V3Y8;G3V4T0;G3V4X0;G3V2E4;G3V2Y1;G3V3C6;G3V2D2;A0A0S2Z4J2	A0A024RB99;V9HW06;Q53ET4;P34897;Q5HYG8;B4DJQ3;B4E1G2;Q5BJF5;B4DP88;B4DW25;B4DWA7;B4DJ63;B4DLV4;H0YIZ0	30;30;30;30;28;28;26;24;23;22;22;20;19;16;14;13;13;11;10;9;9;9;9;9;2;2;1;1	30;30;30;30;28;28;26;24;23;22;22;20;19;16;14;13;13;11;10;9;9;9;9;9;2;2;1;1	29;29;29;29;27;27;25;23;22;21;21;19;19;16;13;12;12;10;10;9;9;9;9;9;2;2;0;1	Serine hydroxymethyltransferase;Serine hydroxymethyltransferase, mitochondrial	SHMT2;HEL-S-51e;DKFZp686P09201	;;;;;;;;;;;;;	28	30	30	29	29	26	29	26	28	25	78.9	78.9	76	53.454	483	483;504;504;504;483;483;442;480;435;430;513;378;408;264;234;215;237;192;160;142;147;149;159;171;65;86;52;89	0	323.31	1.4506	1.0573	37.775	122	53	Leave out requantified	1.6151	0.17184	1.1667	0.45833	20.92	10.764	88	34	33	20	Leave out requantified	Leave out requantified	77.4	73.5	62573000000	26956000000	35618000000	51940000000
A0A024RBA9;Q9UL25;Q96GX3	A0A024RBA9;Q9UL25;Q96GX3	10;10;7	10;10;7	10;10;7	Ras-related protein Rab-21	RAB21	;;	3	10	10	10	9	9	9	9	9	9	50.7	50.7	50.7	24.347	225	225;225;175	0	78.516	0.71067	1.0984	30.854	36	14	Leave out requantified	1.1855	0.48233	1.0211	0.99954	43.02	10.822	17	19	5	9	Leave out requantified	Leave out requantified	44.4	45.8	5416200000	2743700000	2672600000	4319500000
A0A024RBB5;Q16527;F8VQR7;F8VW96	A0A024RBB5;Q16527;F8VQR7;F8VW96	9;9;8;8	9;9;8;8	9;9;8;8	Cysteine and glycine-rich protein 2	CSRP2	;;;	4	9	9	9	4	8	4	8	4	8	58	58	58	20.954	193	193;193;187;243	0	20.302	0.48875	0.98979	22.535	13	5	Leave out requantified	0.51365	0.48875	0.55511	1.1114	40.299	9.425	4	9	2	3	Median	Leave out requantified	24.9	52.8	1180500000	802080000	378420000	450880000
A0A024RBB6;P11802;F8VYH9;F8VTV8;F8VWX7;Q6LC83;F8VXD2;F8VZZ0;F8VZ51;F8VYY1;Q96BE9;F8W1L8;F8VZ13	A0A024RBB6;P11802;F8VYH9;F8VTV8;F8VWX7;Q6LC83;F8VXD2;F8VZZ0;F8VZ51	7;7;6;6;6;5;4;4;4;2;2;2;1	6;6;5;5;5;4;3;3;3;2;2;2;1	6;6;5;5;5;4;3;3;3;2;2;2;1	Cyclin-dependent kinase 4	CDK4	;;;;;;;;	13	7	6	6	5	5	4	5	4	5	30.7	28.1	28.1	33.729	303	303;303;170;201;203;229;132;186;208;74;111;115;40	0	28.497	0.32892	0.73747	44.057	6	2	Leave out requantified	NaN	0.32892	NaN	0.73149	NaN	35.167	1	5	0	2	Median	Leave out requantified	22.8	23.8	462590000	290150000	172450000	225290000
F8VY35;F5H4R6;H0YIV4;A0A024RBB7;P55209;F8W118;F8VV59;A0A024RBE6;F8W0J6;B7Z2V4;H0YH88;F8W020;F8W543;H0YHC3;F8VUX1;B7Z9C2;F8VRJ2;B7Z5H0;F8VXI6;F8VVB5;B7Z4K9	F8VY35;F5H4R6;H0YIV4;A0A024RBB7;P55209;F8W118;F8VV59;A0A024RBE6;F8W0J6;B7Z2V4;H0YH88;F8W020;F8W543;H0YHC3;F8VUX1;B7Z9C2;F8VRJ2;B7Z5H0;F8VXI6;F8VVB5	13;13;13;13;13;11;11;11;11;11;10;10;10;9;9;9;8;8;8;7;1	13;13;13;13;13;11;11;11;11;11;10;10;10;9;9;9;8;8;8;7;1	12;12;12;12;12;10;10;10;10;10;9;9;9;8;8;8;7;7;7;6;1	Nucleosome assembly protein 1-like 1	NAP1L1	;;;;;;;;;;;;;;;;;;;	21	13	13	12	13	11	13	11	12	10	65.9	65.9	62.1	31.02	264	264;383;385;391;391;209;327;350;379;383;177;207;328;198;237;349;114;154;215;161;208	0	323.31	0.73847	0.90394	30.286	119	57	Leave out requantified	1.2613	0.34037	0.98784	0.83518	72.854	13.39	94	25	47	10	Leave out requantified	Leave out requantified	65.9	55.7	43550000000	21117000000	22433000000	36675000000
A0A024RBB8;Q5HYM3;Q9BZF1;F8VQX7;Q641R2;F8VUA7;Q96N80;Q96E43;B4E033;Q9H0X9;F8VVD3;F8VVE7;Q6ZME5;F8VZ43;Q8WVV2;B3KP32;B4DMI4;A8KAD5	A0A024RBB8;Q5HYM3;Q9BZF1;F8VQX7;Q641R2;F8VUA7;Q96N80	11;11;11;9;9;8;6;3;2;2;1;1;1;1;1;1;1;1	11;11;11;9;9;8;6;3;2;2;1;1;1;1;1;1;1;1	11;11;11;9;9;8;6;3;2;2;1;1;1;1;1;1;1;1	Oxysterol-binding protein;Oxysterol-binding protein-related protein 8	OSBPL8;DKFZp686C0249	;;;;;;	18	11	11	11	8	9	8	9	8	9	17.4	17.4	17.4	101.19	889	889;890;889;721;728;694;420;377;621;879;76;111;133;157;424;509;510;811	0	69.902	0.51151	1.177	38.848	17	6	Leave out requantified	0.68129	0.48936	0.47762	1.177	71.797	22.075	9	8	5	1	Leave out requantified	Leave out requantified	11.7	14.6	1081700000	664540000	417170000	888300000
A0A024RBB9;Q9Y2U8;B4DI45;B4E2K7	A0A024RBB9;Q9Y2U8	8;8;2;2	8;8;2;2	8;8;2;2	Inner nuclear membrane protein Man1	LEMD3	;	4	8	8	8	3	6	3	6	3	6	12.7	12.7	12.7	99.996	911	911;911;268;274	0	18.398	0.6341	1.2492	77.289	9	3	Leave out requantified	0.21555	0.66581	0.15256	1.3812	62.446	28.895	2	7	1	2	Median	Leave out requantified	5.2	9.3	303730000	234110000	69623000	205630000
B4DTT0;Q7Z3X3;H7C3P4;A8K6V6;A0A024RBC5;F6S8M0;B4E284;P15586;F5H4C6;H0YFA9;A0A0S2Z3S2	B4DTT0;Q7Z3X3;H7C3P4;A8K6V6;A0A024RBC5;F6S8M0;B4E284;P15586;F5H4C6;H0YFA9	8;8;8;8;8;8;8;8;5;5;3	8;8;8;8;8;8;8;8;5;5;3	8;8;8;8;8;8;8;8;5;5;3	N-acetylglucosamine-6-sulfatase	DKFZp686E12166;GNS	;;;;;;;;;	11	8	8	8	7	4	7	4	7	4	25.6	25.6	25.6	53.42	469	469;496;496;552;552;584;584;552;247;303;250	0	21.385	0.9486	0.77835	11.914	19	8	Leave out requantified	1.0042	0.43467	0.73495	0.88016	9.0935	34.48	14	5	6	2	Leave out requantified	Median	23.5	9.2	2291500000	1216100000	1075400000	2082100000
A0A024RBC7;P20020;E7ERY9;Q59H63;Q4J697;H0Y7S3;A0A024R2E4;Q4LE63;A0A024R2K6;Q01814;A1X4P8;Q58F24;A1X4P7;H0YHH6;Q3L582;A0A0U1RQU3;A1X4P9	A0A024RBC7;P20020;E7ERY9;Q59H63	19;19;16;15;8;8;8;8;8;8;6;3;2;2;2;2;2	19;19;16;15;8;8;8;8;8;8;6;3;2;2;2;2;2	9;9;8;7;1;1;1;1;1;1;1;1;1;1;1;1;1	Calcium-transporting ATPase;Plasma membrane calcium-transporting ATPase 1	ATP2B1	;;;	17	19	19	9	11	13	11	13	5	5	20.4	20.4	9.8	134.68	1220	1220;1258;963;840;1099;1099;1198;1210;1243;1243;693;313;82;162;197;300;392	0	161.21	0.44648	0.80692	41.663	23	16	Leave out requantified	2.7221	0.37431	1.711	0.7835	36.965	32.917	9	14	8	8	Median	Leave out requantified	13.7	13.2	1027200000	416310000	610880000	615470000
A0A024RBD0;Q9NZJ9;F8VRL4;F8VRR0;A0A0C4DGJ4	A0A024RBD0;Q9NZJ9;F8VRL4;F8VRR0;A0A0C4DGJ4	5;5;3;3;3	1;1;1;1;1	1;1;1;1;1	Diphosphoinositol polyphosphate phosphohydrolase 2	NUDT4	;;;;	5	5	1	1	4	4	1	1	1	1	30.6	5.6	5.6	20.306	180	180;180;95;112;128	0.0085995	1.4876	NaN	NaN	NaN	1	1	Median	NaN	NaN	NaN	NaN	NaN	NaN	1	0	1	0	Median	Median	26.7	22.8	193130000	125520000	67609000	193130000
F8VV52;B3KTL6;B2RDX7;A0A024RBD8;Q9NZN8;F8VQD8;A0A087X050;F8VVY1;F8VUB4;F8VX63;F8VP97;F8VWH8;F8W145	F8VV52;B3KTL6;B2RDX7;A0A024RBD8;Q9NZN8;F8VQD8;A0A087X050;F8VVY1;F8VUB4;F8VX63;F8VP97	3;3;3;3;3;2;2;2;2;2;2;1;1	3;3;3;3;3;2;2;2;2;2;2;1;1	3;3;3;3;3;2;2;2;2;2;2;1;1	CCR4-NOT transcription complex subunit 2	CNOT2	;;;;;;;;;;	13	3	3	3	1	3	1	3	1	3	9	9	9	58.62	531	531;540;540;540;540;131;152;182;196;217;321;81;309	0	7.0046	0.70914	1.6197	87.914	4	4	Median	NaN	0.7288	NaN	1.6282	NaN	12.059	1	3	1	3	Median	Median	3.8	9	237660000	130820000	106840000	34125000
A8K1Z3;A0A024RBE5;Q8NHV4	A8K1Z3;A0A024RBE5;Q8NHV4	1;1;1	1;1;1	1;1;1	Protein NEDD1	NEDD1	;;	3	1	1	1	1	0	1	0	1	0	1.7	1.7	1.7	71.925	660	660;660;660	0.0078691	1.5852	NaN	NaN	NaN	0	0	Median	NaN	NaN	NaN	NaN	NaN	NaN	0	0	0	0	Median	Median	1.7	0	0	0	0	0
A0A024RBE7;P42167;G5E972;A0A024RBH7;Q59G12;H0YJH7;Q9P1N8	A0A024RBE7;P42167;G5E972;A0A024RBH7;Q59G12	19;19;17;16;15;9;4	8;8;6;5;5;6;4	8;8;6;5;5;6;4	Lamina-associated polypeptide 2, isoforms beta/gamma;Thymopoietin;Thymopentin	TMPO	;;;;	7	19	8	8	14	17	6	8	6	8	47.4	17.6	17.6	50.67	454	454;454;414;345;378;237;107	0	29.532	0.69647	1.5676	22.916	15	7	Leave out requantified	0.21782	0.69647	0.23346	1.5676	51.032	22.916	7	8	7	0	Median	Leave out requantified	30.8	46.7	1706800000	1236500000	470320000	1129500000
Q8NCF7;A0A024RBE8;B2RE88;A0A024RBH9;Q00325;F8VVM2;Q53HC3;F8VWQ0;F8VZL5;F8VWR4;Q6MZF9;F8VY00;F8VYH5	Q8NCF7;A0A024RBE8;B2RE88;A0A024RBH9;Q00325;F8VVM2;Q53HC3	17;17;16;16;16;15;15;7;6;6;1;1;1	17;17;16;16;16;15;15;7;6;6;1;1;1	17;17;16;16;16;15;15;7;6;6;1;1;1	Phosphate carrier protein, mitochondrial	SLC25A3	;;;;;;	13	17	17	17	11	17	11	17	11	17	45.2	45.2	45.2	39.932	361	361;361;361;362;362;324;361;156;153;154;52;104;122	0	80.738	0.47914	0.93451	62.092	65	36	Leave out requantified	1.0227	0.44513	0.82554	0.98248	66.285	53.13	30	35	16	20	Leave out requantified	Leave out requantified	36.8	45.2	18107000000	11753000000	6353700000	8955600000
B2RE29;A0A024RBG1;Q8NFP7	B2RE29;A0A024RBG1;Q8NFP7	6;6;3	5;5;2	2;2;0	Diphosphoinositol polyphosphate phosphohydrolase 3-alpha	NUDT4;NUDT10	;;	3	6	5	2	4	5	4	4	1	2	31.5	27.6	6.6	20.494	181	181;181;164	0	29.999	0.61833	0.82022	35.925	21	4	Leave out requantified	0.54407	0.60119	0.44822	1.1198	66.187	17.37	11	10	3	1	Leave out requantified	Leave out requantified	27.6	23.8	6900900000	3448600000	3452300000	6066100000
F8VSL3;A0A024RBG7;P25208	F8VSL3;A0A024RBG7;P25208	2;2;2	2;2;2	2;2;2	Nuclear transcription factor Y subunit beta	NFYB	;;	3	2	2	2	1	2	1	2	1	2	16	16	16	14.548	131	131;207;207	0	3.9307	1.039	0.7977	15.649	3	0	Plateau	NaN	0.28273	NaN	0.62566	NaN	9.8165	1	2	0	0	Median	Median	9.9	16	446640000	266970000	179680000	323310000
A0A024RBH2;Q07065;Q8TB01;Q6NWZ1;B3KVX6	A0A024RBH2;Q07065;Q8TB01;Q6NWZ1;B3KVX6	20;20;19;19;18	20;20;19;19;18	20;20;19;19;18	Cytoskeleton-associated protein 4	CKAP4	;;;;	5	20	20	20	11	16	11	16	11	16	42.7	42.7	42.7	66.022	602	602;602;560;600;521	0	114.68	1.1339	2.4463	28.584	19	9	Leave out requantified	0.35651	1.1339	0.22661	2.4463	134.98	28.495	7	12	6	3	Median	Leave out requantified	26.7	31.7	1755600000	1014200000	741330000	777680000
B4DJV5;Q9BV37;A0A024RBH5;Q13610;B4DNL1;Q53FW9;F8VZ56;Q86X79;Q05BL3;Q6PKI5;Q6PIN4	B4DJV5;Q9BV37;A0A024RBH5;Q13610;B4DNL1;Q53FW9	6;6;6;6;5;5;1;1;1;1;1	6;6;6;6;5;5;1;1;1;1;1	6;6;6;6;5;5;1;1;1;1;1	Periodic tryptophan protein 1 homolog	PWP1	;;;;;	11	6	6	6	4	2	4	2	4	2	19.1	19.1	19.1	49.038	439	439;501;501;501;412;501;98;243;244;249;253	0	9.5303	NaN	NaN	NaN	1	1	Median	NaN	NaN	NaN	NaN	NaN	NaN	1	0	1	0	Median	Median	14.8	4.3	166350000	96528000	69823000	166350000
Q53G58;B3KN06;A0A024RBI5;Q59EA2;Q9ULV4;B4E3S0;B4DMH3;B7Z9V0;H0YHL7;F8W1H8;F8VUX3;F8VSA4;F8VRE9;F8VTT6;F8VVB7;F8VV53;B3KRY9;B3KSZ9;J3QLV6;J3KSS5;Q6QEF8	Q53G58;B3KN06;A0A024RBI5;Q59EA2;Q9ULV4;B4E3S0;B4DMH3;B7Z9V0;H0YHL7	12;12;12;12;12;10;10;9;6;3;3;3;3;3;3;1;1;1;1;1;1	12;12;12;12;12;10;10;9;6;3;3;3;3;3;3;1;1;1;1;1;1	12;12;12;12;12;10;10;9;6;3;3;3;3;3;3;1;1;1;1;1;1	Coronin;Coronin-1C	CORO1C	;;;;;;;;	21	12	12	12	10	6	10	6	10	6	32.1	32.1	32.1	53.28	474	474;474;474;501;474;369;437;303;165;151;159;162;163;169;181;125;214;238;432;471;472	0	52.336	1.0943	0.75651	60.255	17	11	Leave out requantified	1.0943	0.47177	0.75651	0.88861	74.751	29.988	11	6	6	5	Leave out requantified	Median	30.2	13.1	2214000000	1340500000	873460000	1919100000
A0A024RBI7;Q9NZD2;F5H0U5;F5GZ49;H0YFS9;E7CEM8;I3P687	A0A024RBI7;Q9NZD2;F5H0U5	7;7;6;2;2;1;1	7;7;6;2;2;1;1	7;7;6;2;2;1;1	Glycolipid transfer protein	GLTP	;;	7	7	7	7	7	2	7	2	7	2	47.8	47.8	47.8	23.85	209	209;209;190;67;183;34;97	0	50.339	0.37124	0.34072	109.19	9	9	Median	0.35586	1.6151	0.29365	3.4789	20.461	28.108	7	2	7	2	Median	Median	47.8	12.9	1464300000	1055500000	408810000	1418100000
Q8TBK5;Q8N5Z7;A0A024RBK3;Q9HBB3;Q02878;B2R4K7;B4DRX3;F8VZ45;U3KQR5;F8VR69;F8VZA3;F8VWR1;F8VU16	Q8TBK5;Q8N5Z7;A0A024RBK3;Q9HBB3;Q02878;B2R4K7;B4DRX3	20;20;20;20;20;19;17;5;5;4;1;1;1	20;20;20;20;20;19;17;5;5;4;1;1;1	20;20;20;20;20;19;17;5;5;4;1;1;1	60S ribosomal protein L6	RPL6	;;;;;;	13	20	20	20	18	16	18	16	18	16	51.4	51.4	51.4	32.741	288	288;288;288;289;288;288;227;159;160;63;105;118;120	0	189.9	0.74262	0.83177	41.836	120	35	Leave out requantified	1.1012	0.33333	0.9027	0.78715	47.249	21.524	96	24	27	8	Leave out requantified	Leave out requantified	47.6	48.6	55130000000	23846000000	31284000000	45237000000
F8VNX8;A0A024RBK4;O14545	F8VNX8;A0A024RBK4;O14545	1;1;1	1;1;1	1;1;1	TRAF-type zinc finger domain-containing protein 1	TRAFD1	;;	3	1	1	1	1	1	1	1	1	1	4.6	4.6	4.6	32.443	283	283;582;582	0	3.2153	1.7387	1.5386	94.114	5	3	Median	1.9676	NaN	1.666	NaN	108.52	NaN	4	1	3	0	Median	Median	4.6	4.6	320980000	176050000	144940000	213600000
B2R5P6;F8W809;B7Z2S5;A0A087WSW9;A0A182DWI3;A0A024RBK9;A0A140VKC9;A0A087WSY9;Q16881;E9PIR7;E2QRB9;Q6ZR44;E9PKD3;A0A0B4J225;E9PIZ5;E9PLT3;E9PKI4;E9PQI3;E9PRI8;E9PJU2	B2R5P6;F8W809;B7Z2S5;A0A087WSW9;A0A182DWI3;A0A024RBK9;A0A140VKC9;A0A087WSY9;Q16881;E9PIR7;E2QRB9;Q6ZR44	25;25;25;25;25;25;25;25;25;24;22;22;9;5;5;4;4;3;2;1	25;25;25;25;25;25;25;25;25;24;22;22;9;5;5;4;4;3;2;1	24;24;24;24;24;24;24;24;24;23;21;21;8;4;4;3;3;3;2;1	Thioredoxin reductase 1, cytoplasmic	TXNRD1	;;;;;;;;;;;	20	25	25	24	17	18	17	18	16	18	62.2	62.2	59.2	54.546	497	497;498;547;548;568;623;647;648;649;482;460;581;175;103;139;70;72;53;44;96	0	235.86	0.7103	0.84065	26.143	45	18	Leave out requantified	1.1123	0.36852	0.8526	0.83207	30.467	27.247	21	24	6	12	Leave out requantified	Leave out requantified	51.5	47.3	13214000000	7191600000	6022200000	10164000000
Q9UEG9;H6SG15;A0A024RBN6;P12074;O95101	Q9UEG9;H6SG15;A0A024RBN6;P12074;O95101	2;2;2;2;1	1;1;1;1;1	1;1;1;1;1	Cytochrome c oxidase subunit 6A, mitochondrial;Cytochrome c oxidase subunit 6A1, mitochondrial	COX6A1	;;;;	5	2	1	1	2	1	1	0	1	0	54.7	33.7	33.7	9.7499	86	86;109;152;109;86	0	4.609	NaN	NaN	NaN	1	1	Median	NaN	NaN	NaN	NaN	NaN	NaN	1	0	1	0	Median	Median	54.7	20.9	389190000	111770000	277410000	389190000
Q9UPN1;F8VYE8;A0A024RBP2;P36873;F8VR82;F8W0W8;A0A087WYY5;H0Y3Y6;B4DNE3;F8WE71;C4TNW5;C4TNW6;F8W0V8;F8W1A0	Q9UPN1;F8VYE8;A0A024RBP2;P36873;F8VR82;F8W0W8;A0A087WYY5	19;19;19;19;18;17;12;3;3;2;1;1;1;1	3;3;3;3;3;1;3;0;0;0;0;0;0;0	3;3;3;3;3;1;3;0;0;0;0;0;0;0	Serine/threonine-protein phosphatase;Serine/threonine-protein phosphatase PP1-gamma catalytic subunit	PPP1CC	;;;;;;	14	19	3	3	18	17	3	3	3	3	67	8.2	8.2	33.773	294	294;304;323;323;270;332;140;82;141;64;24;51;54;83	0	27.588	1.4012	0.9158	31.845	6	3	Linear	1.1919	0.35008	1.0833	0.85729	17.296	39.627	3	3	0	3	Plateau	Median	66.3	61.9	2187700000	1097000000	1090700000	1749300000
A0A024RBR1;P30622;J3KP58;F5H0N7;Q59GJ4;B3KXA5;Q6P5Z9;F5H6A0;F5H367;F5H270;F5H1T5;F6VGP8;Q86WU4	A0A024RBR1;P30622;J3KP58;F5H0N7;Q59GJ4	7;7;5;4;4;3;2;2;1;1;1;1;1	7;7;5;4;4;3;2;2;1;1;1;1;1	7;7;5;4;4;3;2;2;1;1;1;1;1	CAP-Gly domain-containing linker protein 1	RSN;CLIP1	;;;;	13	7	7	7	6	2	6	2	6	2	6.2	6.2	6.2	160.99	1427	1427;1438;1316;1013;1065;472;653;803;83;108;350;428;449	0	11.65	1.3916	1.4166	53.603	6	4	Median	1.446	NaN	1.2663	NaN	49.483	NaN	5	1	4	0	Median	Median	5.4	1.5	357240000	136010000	221220000	339490000
A0A024RBR3;O43583;F8VVL1	A0A024RBR3;O43583;F8VVL1	6;6;5	6;6;5	6;6;5	Density-regulated protein	DENR	;;	3	6	6	6	4	6	4	6	4	6	35.4	35.4	35.4	22.092	198	198;198;160	0	78.998	0.6959	1.3624	18.939	10	3	Leave out requantified	0.92268	0.66383	0.85241	1.3624	51.418	16.219	3	7	2	1	Median	Leave out requantified	27.3	35.4	1221100000	693020000	528120000	376640000
A0A024RBR4;O75146;B4DI31;B3KN98;B4DPL0;B3KQW8	A0A024RBR4;O75146	5;5;1;1;1;1	5;5;1;1;1;1	5;5;1;1;1;1	Huntingtin-interacting protein 1-related protein	HIP1R	;	6	5	5	5	4	3	4	3	4	3	9.3	9.3	9.3	99.089	890	890;1068;282;282;437;603	0	9.1582	1.1486	1.6599	103.61	6	2	Median	1.3288	1.1327	1.1636	2.371	111.2	12.56	3	3	1	1	Median	Median	8.2	4.3	216250000	91086000	125170000	164610000
A8K4Z4;A0A024RBS2;P05388;Q6NSF2;F8VWS0;Q53HW2;Q53HK9;F8VU65;F8VW21;F8VZS0;F8VPE8;G3V210;B4E3D5;F8VQY6;F8VRK7;F8VS58;F8VWV4;Q8NHW5;F8W1K8;Q3MHV2	A8K4Z4;A0A024RBS2;P05388;Q6NSF2;F8VWS0;Q53HW2;Q53HK9;F8VU65;F8VW21;F8VZS0;F8VPE8;G3V210;B4E3D5;F8VQY6;F8VRK7;F8VS58	17;17;17;16;16;16;16;14;13;13;11;11;11;10;10;9;8;8;5;5	17;17;17;16;16;16;16;14;13;13;11;11;11;10;10;9;8;8;5;5	17;17;17;16;16;16;16;14;13;13;11;11;11;10;10;9;8;8;5;5	60S acidic ribosomal protein P0	RPLP0	;;;;;;;;;;;;;;;	20	17	17	17	15	17	15	17	15	17	59	59	59	34.239	317	317;317;317;254;281;317;317;247;244;246;153;166;266;142;156;121;111;317;107;157	0	263.54	0.67496	0.79554	18.502	107	38	Leave out requantified	1.082	0.38255	0.84641	0.78264	33.272	6.6488	75	32	25	13	Leave out requantified	Leave out requantified	58.4	59	71860000000	32853000000	39008000000	58080000000
C9J7T7;C9JE98;A0A024RBU9;C9J0Q5;C9JFD3;A0A024RBS3;Q9Y618;C9JQE8;C9J330	C9J7T7;C9JE98;A0A024RBU9;C9J0Q5;C9JFD3;A0A024RBS3;Q9Y618;C9JQE8	6;6;6;6;6;6;6;4;1	5;5;5;5;5;5;5;3;1	5;5;5;5;5;5;5;3;1	Nuclear receptor corepressor 2	NCOR2	;;;;;;;	9	6	5	5	1	6	1	5	1	5	2.8	2.4	2.4	221	2062	2062;2458;2471;2504;2514;2517;2525;1451;493	0	4.2013	0.24122	0.33675	26.461	4	4	Median	NaN	0.24122	NaN	0.33675	NaN	26.461	0	4	0	4	Median	Median	0.5	2.8	61283000	51313000	9969900	10940000
B7ZKQ9;F5H4X0;A0A024RBS4;B3KW46;B4DZ71;A0A0S2Z3N2;B4E3I1;Q59FM4;Q8WTV0;A0A0S2Z3I2;F5H5E8	B7ZKQ9;F5H4X0;A0A024RBS4;B3KW46;B4DZ71;A0A0S2Z3N2;B4E3I1;Q59FM4;Q8WTV0;A0A0S2Z3I2	4;4;4;4;4;4;4;4;4;2;1	4;4;4;4;4;4;4;4;4;2;1	4;4;4;4;4;4;4;4;4;2;1	Scavenger receptor class B member 1	SCARB1	;;;;;;;;;	11	4	4	4	3	2	3	2	3	2	8.9	8.9	8.9	53.847	481	481;499;509;512;516;552;553;581;552;254;146	0	9.7533	1.3849	1.0143	57.593	5	5	Median	1.7758	0.2523	1.2646	0.5012	29.52	12.488	3	2	3	2	Median	Median	7.3	4.2	470130000	207610000	262530000	382450000
A0A024RBS6;F5H1S9;G8JLB3;E5KMT6;E5KMT5;Q9Y606;F5GY32;F5GXL3;F5H168;F8W9U5;F5H1B2	A0A024RBS6;F5H1S9;G8JLB3;E5KMT6;E5KMT5;Q9Y606	10;10;10;10;10;10;3;2;1;1;1	10;10;10;10;10;10;3;2;1;1;1	10;10;10;10;10;10;3;2;1;1;1	tRNA pseudouridine synthase;tRNA pseudouridine synthase A, mitochondrial	PUS1	;;;;;	11	10	10	10	8	5	8	5	8	5	34	34	34	37.831	338	338;374;384;399;427;427;153;200;134;156;184	0	25.402	1.8717	1.2279	42.474	12	10	Plateau	1.7884	0.45083	1.548	0.7472	30.919	24.191	7	5	6	4	Median	Median	27.8	16	985760000	434190000	551570000	792800000
A0A024RBU0;Q9H9H4;F5H1F6;F5H4M0	A0A024RBU0;Q9H9H4;F5H1F6;F5H4M0	3;3;2;2	3;3;2;2	3;3;2;2	Vacuolar protein sorting-associated protein 37B	VPS37B	;;;	4	3	3	3	2	1	2	1	2	1	14.7	14.7	14.7	31.307	285	285;285;184;271	0	8.2971	NaN	NaN	NaN	1	1	Median	NaN	NaN	NaN	NaN	NaN	NaN	1	0	1	0	Median	Median	10.9	3.9	74222000	52403000	21819000	74222000
C9IZF6;A0A024RBU8;P41247	C9IZF6;A0A024RBU8;P41247	1;1;1	1;1;1	1;1;1	Patatin-like phospholipase domain-containing protein 4	PNPLA4	;;	3	1	1	1	1	0	1	0	1	0	7.9	7.9	7.9	20.649	190	190;253;253	0	2.761	NaN	NaN	NaN	1	1	Median	NaN	NaN	NaN	NaN	NaN	NaN	1	0	1	0	Median	Median	7.9	0	62285000	41910000	20374000	62285000
B3KP11;A8K4S1;A0A024RBV0;A0A0A0MTH0;Q8N0W4;A0A024R9E7;B4DHI3;A6NMU8;Q8NFZ3;B3KMT6;J3KQ19;D2X2H5;Q8NFZ4;Q8N2Q7	B3KP11;A8K4S1;A0A024RBV0;A0A0A0MTH0;Q8N0W4;A0A024R9E7;B4DHI3;A6NMU8;Q8NFZ3	3;3;3;3;3;2;2;2;2;1;1;1;1;1	3;3;3;3;3;2;2;2;2;1;1;1;1;1	3;3;3;3;3;2;2;2;2;1;1;1;1;1	Neuroligin-4, X-linked;Neuroligin-4, Y-linked	NLGN4X;NLGN4Y	;;;;;;;;	14	3	3	3	3	0	3	0	3	0	7	7	7	91.972	816	816;816;816;817;816;816;836;873;816;509;608;863;835;840	0.0017521	2.2629	1.5353	1.0487	74.322	2	1	Median	1.5353	NaN	1.0487	NaN	74.322	NaN	2	0	1	0	Median	Median	7	0	178660000	61767000	116900000	178660000
A0A024RBV2;Q86V21;Q9H7A6;Q49AJ4;E7EW25;B4E296;Q9H9K9;B9EIP9	A0A024RBV2;Q86V21	22;22;9;6;4;4;2;1	22;22;9;6;4;4;2;1	22;22;9;6;4;4;2;1	Acetoacetyl-CoA synthetase	AACS	;	8	22	22	22	20	17	20	17	20	17	35.7	35.7	35.7	75.143	672	672;672;227;207;218;218;253;207	0	105.46	0.60316	0.71544	100.71	40	15	Leave out requantified	0.316	1.1932	0.18866	2.6856	20.548	16.011	26	14	13	2	Leave out requantified	Leave out requantified	32.3	25.7	7323300000	5017500000	2305800000	5958500000
B4DLX8;A0A024RBV4;O15344;C9J453;A8K5A0;B7Z5K6;A0A087X255;A0A087X0X0;C9JZJ7;A6PVI4;Q6GX22;Q9UJV3	B4DLX8;A0A024RBV4;O15344;C9J453;A8K5A0;B7Z5K6;A0A087X255	6;6;6;5;5;4;4;2;1;1;1;1	6;6;6;5;5;4;4;2;1;1;1;1	6;6;6;5;5;4;4;2;1;1;1;1	E3 ubiquitin-protein ligase Midline-1	MID1	;;;;;;	12	6	6	6	5	2	5	2	5	2	11.5	11.5	11.5	69.412	617	617;667;667;483;667;395;540;228;197;218;685;735	0	10.728	2.2057	1.3928	76.669	3	3	Plateau	2.2057	NaN	1.4194	NaN	2.6719	NaN	2	1	2	1	Median	Median	9.9	3.2	276300000	72738000	203560000	262360000
A0A024RBV5;P51151;A0A1B0GUI0;Q9NP90	A0A024RBV5;P51151;A0A1B0GUI0;Q9NP90	2;2;1;1	2;2;1;1	2;2;1;1	Ras-related protein Rab-9A;Ras-related protein Rab-9B	RAB9A;RAB9B	;;;	4	2	2	2	2	2	2	2	2	2	12.4	12.4	12.4	22.837	201	201;201;23;201	0	4.3212	0.59594	1.3773	108.95	3	1	Plateau	NaN	0.58348	NaN	1.3131	NaN	16.867	1	2	1	0	Median	Median	12.4	12.4	137640000	94537000	43100000	23088000
A0A024RBX6;O00625	A0A024RBX6;O00625	5;5	5;5	5;5	Pirin	PIR	;	2	5	5	5	3	4	3	4	3	4	16.9	16.9	16.9	32.113	290	290;290	0	8.756	1.0488	1.0188	21.693	6	2	Leave out requantified	1.5158	0.52689	1.1116	1.059	41.349	36.601	2	4	0	2	Median	Median	10.3	13.8	616020000	334570000	281440000	375970000
A0A024RBX9;P08559;Q53GE3;A5YPB6;A5PHJ9;Q5JPU3;Q6LCA3;Q5JPU0;Q5JPT9;Q5JPU1;Q9UNV7;Q99725;Q99724;P78557;P29803;Q5JPU2	A0A024RBX9;P08559;Q53GE3;A5YPB6;A5PHJ9	18;18;17;15;13;6;4;4;4;4;3;3;3;3;3;1	18;18;17;15;13;6;4;4;4;4;3;3;3;3;3;1	18;18;17;15;13;6;4;4;4;4;3;3;3;3;3;1	Pyruvate dehydrogenase E1 component subunit alpha;Pyruvate dehydrogenase E1 component subunit alpha, somatic form, mitochondrial	PDHA1;PDHA1/LOC79064	;;;;	16	18	18	18	11	15	11	15	11	15	57.4	57.4	57.4	43.295	390	390;390;390;261;302;109;59;180;203;205;36;59;59;59;388;121	0	81.786	0.51004	0.74184	36.265	31	18	Leave out requantified	1.4512	0.36965	1.4075	0.61079	21.317	27.181	15	16	11	7	Leave out requantified	Leave out requantified	42.8	38.5	4846100000	2654500000	2191600000	2849100000
A0A024RBY9;P53701;Q68D50	A0A024RBY9;P53701;Q68D50	9;9;8	9;9;8	9;9;8	Cytochrome c-type heme lyase	HCCS;DKFZp779I1858	;;	3	9	9	9	8	7	8	7	8	7	42.5	42.5	42.5	30.601	268	268;268;268	0	43.41	0.54046	0.61852	37.337	17	8	Leave out requantified	0.42799	0.59914	0.34962	1.3055	17.368	18.414	10	7	5	3	Leave out requantified	Leave out requantified	37.7	36.6	2780500000	1717100000	1063400000	2432600000
A0A024RC00;Q9NRF8;H0Y5S6;Q9H6Q0	A0A024RC00;Q9NRF8	10;10;1;1	8;8;1;1	8;8;1;1	CTP synthase;CTP synthase 2	CTPS2	;	4	10	8	8	9	5	7	3	7	3	20	15.5	15.5	65.677	586	586;586;132;151	0	13.098	0.89281	0.89242	23.812	9	1	Leave out requantified	1.1577	0.71856	0.73304	1.5072	12.13	26.997	6	3	0	1	Leave out requantified	Plateau	18.6	9.9	1000400000	496100000	504330000	898890000
A8K6P5;A0A024RC06;Q13496;B7Z499;B7Z8W1	A8K6P5;A0A024RC06;Q13496;B7Z499	9;9;9;7;4	9;9;9;7;4	8;8;8;6;3	Myotubularin	MTM1	;;;	5	9	9	8	9	0	9	0	8	0	19.2	19.2	17.7	69.904	603	603;603;603;488;416	0	9.2263	1.3985	0.94262	41.842	4	2	Median	1.3985	NaN	0.94262	NaN	41.842	NaN	4	0	2	0	Median	Median	19.2	0	631860000	259970000	371890000	631860000
A0A024RC24;Q9P2X3	A0A024RC24;Q9P2X3	1;1	1;1	1;1	Protein IMPACT	IMPACT	;	2	1	1	1	1	0	1	0	1	0	3.8	3.8	3.8	36.462	320	320;320	0.0060873	1.7169	NaN	NaN	NaN	1	1	Median	NaN	NaN	NaN	NaN	NaN	NaN	1	0	1	0	Median	Median	3.8	0	90269000	79499000	10771000	90269000
A8K922;J3QQJ5;A0A024RC31;Q9Y2L5;J3KSL8;Q6PCC9;J3QSA1	A8K922;J3QQJ5;A0A024RC31;Q9Y2L5;J3KSL8;Q6PCC9;J3QSA1	8;8;8;8;7;6;6	8;8;8;8;7;6;6	8;8;8;8;7;6;6	Trafficking protein particle complex subunit 8	TRAPPC8;KIAA1012	;;;;;;	7	8	8	8	4	6	4	6	4	6	8.7	8.7	8.7	131.35	1173	1173;1381;1436;1435;926;666;666	0	11.414	0.57703	1.022	23.512	5	4	Median	2.0305	0.54212	1.491	1.0174	15.046	2.4264	2	3	2	2	Median	Plateau	5.1	5.3	135840000	61150000	74687000	88364000
A0A024RC33;Q15555	A0A024RC33;Q15555	2;2	1;1	1;1	Microtubule-associated protein RP/EB family member 2	MAPRE2	;	2	2	1	1	2	1	1	1	1	1	9.2	6.1	6.1	37.031	327	327;327	0	5.4242	0.4565	0.52302	139.59	3	3	Median	0.41196	NaN	0.47199	NaN	14.521	NaN	2	1	2	1	Median	Median	9.2	6.1	206920000	151210000	55714000	192700000
A0A024RC37;Q96P16;A0A0C4DGQ6;K7EQR8;K7EP82;K7ER50	A0A024RC37;Q96P16;A0A0C4DGQ6	10;10;9;3;2;1	6;6;5;1;2;1	6;6;5;1;2;1	Regulation of nuclear pre-mRNA domain-containing protein 1A	P15RS;RPRD1A	;;	6	10	6	6	9	4	5	3	5	3	36.2	23.7	23.7	35.719	312	312;312;289;73;123;49	0	14.075	1.1954	1.2471	86.833	10	8	Median	1.9574	1.6544	1.6777	3.9644	90.201	93.245	7	3	6	2	Median	Plateau	33.3	17.3	1176300000	528090000	648180000	965510000
A0A024RC42;P19022;C9J126;C9J8J8	A0A024RC42;P19022	6;6;1;1	6;6;1;1	6;6;1;1	Cadherin-2	CDH2	;	4	6	6	6	3	5	3	5	3	5	11.1	11.1	11.1	99.808	906	906;906;120;191	0	34.162	0.13222	0.31441	24.502	4	4	Median	NaN	0.13222	NaN	0.31441	NaN	24.502	0	4	0	4	Median	Median	6.1	8.8	63758000	54563000	9194900	0
A0A024RC62;H0YLI7;P59780;Q6PK37;H0YLX6;H0YN38	A0A024RC62;H0YLI7;P59780;Q6PK37	4;4;4;3;1;1	4;4;4;3;1;1	1;1;1;0;1;1	AP-3 complex subunit sigma-2	AP3S2	;;;	6	4	4	1	2	3	2	3	1	0	21.2	21.2	5.7	22.017	193	193;205;193;199;136;156	0	5.4131	0.61421	0.6647	12.327	4	3	Linear	NaN	0.34193	NaN	0.74577	NaN	15.097	1	3	1	2	Median	Plateau	11.4	15.5	224010000	137500000	86517000	149360000
A0A024RC65;P46940;A4QPB0;A0A0J9YXZ5;H0YLE8;B4E2M0;Q6P1N4;Q5FWG8;Q05DN7;B4DNP4;A0A087X225;Q96PA3;H0YKA5;A0A087WWP1	A0A024RC65;P46940;A4QPB0;A0A0J9YXZ5;H0YLE8;B4E2M0;Q6P1N4	104;104;103;77;66;62;59;23;23;18;5;5;3;3	104;104;103;77;66;62;59;23;23;18;5;5;3;3	98;98;97;73;61;57;58;22;22;16;5;5;3;3	Ras GTPase-activating-like protein IQGAP1	hCG_1991735;IQGAP1	;;;;;;	14	104	104	98	88	86	88	86	84	80	70.6	70.6	68.7	189.25	1657	1657;1657;1657;1191;1085;1085;943;271;308;278;48;92;43;107	0	323.31	1.0888	1.487	31.36	376	151	Leave out requantified	1.9492	0.83494	1.3077	1.4866	52.793	17.639	263	113	134	17	Leave out requantified	Leave out requantified	66.7	56.8	66019000000	27563000000	38457000000	53674000000
A0A024RC67;O43663;H0YL53	A0A024RC67;O43663;H0YL53	2;2;1	2;2;1	2;2;1	Protein regulator of cytokinesis 1	PRC1	;;	3	2	2	2	1	1	1	1	1	1	2.9	2.9	2.9	71.664	620	620;620;195	0.0082102	1.5261	0.50774	0.5402	62.707	2	0	Median	0.50774	NaN	0.5402	NaN	62.707	NaN	2	0	0	0	Median	Median	1.1	1.8	275320000	180910000	94411000	275320000
A0A1B0GTU9;A8K9Y5;A0A024RC75;O14647	A0A1B0GTU9;A8K9Y5;A0A024RC75;O14647	2;2;2;2	1;1;1;1	1;1;1;1	Chromodomain-helicase-DNA-binding protein 2	CHD2	;;;	4	2	1	1	1	1	1	0	1	0	1.9	0.8	0.8	110.15	954	954;1049;1739;1828	1	-2	NaN	NaN	NaN	0	0	Median	NaN	NaN	NaN	NaN	NaN	NaN	0	0	0	0	Median	Median	0.8	1	14534000	14534000	0	14534000
Q6IAM7;A0A024RC78;P67812;H0YNG3;Q7Z4Z6;H0YNX5;H0YKT4;H0YNA5	Q6IAM7;A0A024RC78;P67812;H0YNG3;Q7Z4Z6;H0YNX5;H0YKT4;H0YNA5	8;8;8;7;6;4;4;4	8;8;8;7;6;4;4;4	8;8;8;7;6;4;4;4	Signal peptidase complex catalytic subunit SEC11;Signal peptidase complex catalytic subunit SEC11A;Signal peptidase I	SPC18;SEC11L1;SEC11A	;;;;;;;	8	8	8	8	5	7	5	7	5	7	49.2	49.2	49.2	20.611	179	179;179;179;163;188;106;129;135	0	36.471	0.56765	1.0357	23.39	17	5	Leave out requantified	0.6885	0.54381	0.72307	1.2831	7.326	13.177	7	10	3	2	Leave out requantified	Leave out requantified	30.7	44.7	2447600000	1525500000	922110000	1264800000
A0A024RC87;A0A140VJT8;P13489;H0YCR7;E9PIM9;E9PMJ3;E9PLZ3;E9PIK5;E9PMN0;E9PMA9;E9PR82;E9PMI1	A0A024RC87;A0A140VJT8;P13489;H0YCR7	24;24;24;12;10;9;9;7;5;4;1;1	24;24;24;12;10;9;9;7;5;4;1;1	24;24;24;12;10;9;9;7;5;4;1;1	Ribonuclease inhibitor	RNH1	;;;	12	24	24	24	20	17	20	17	20	17	80.7	80.7	80.7	49.416	456	456;461;461;285;199;189;194;181;168;77;35;40	0	268.04	0.86187	1.0362	40.751	41	4	Leave out requantified	0.97528	0.77015	0.59646	1.8481	14.867	21.468	23	18	2	2	Leave out requantified	Leave out requantified	71.1	50.7	10112000000	5367000000	4745200000	7628200000
B2R5T2;A0A024RC95;P47895;H0Y2X5;Q7Z3A2;B4DYU3;H0YNQ3;H0YKF9;B4E0M6	B2R5T2;A0A024RC95;P47895;H0Y2X5;Q7Z3A2;B4DYU3	7;7;7;6;6;6;3;3;3	6;6;6;5;5;5;3;3;3	5;5;5;4;4;4;3;3;3	Aldehyde dehydrogenase family 1 member A3	ALDH1A3;DKFZp686G1675	;;;;;	9	7	6	5	7	1	6	0	5	0	15.2	13.7	11.5	56.118	512	512;512;512;405;416;445;141;144;151	0	8.9206	3.4522	2.953	11.852	2	2	Median	3.4522	NaN	2.953	NaN	11.852	NaN	2	0	2	0	Median	Median	15.2	1.6	221230000	42576000	178650000	221230000
A0A024RCA7;P05387;H0YDD8	A0A024RCA7;P05387	9;9;3	9;9;3	9;9;3	60S acidic ribosomal protein P2	RPLP2	;	3	9	9	9	9	4	9	4	9	4	79.1	79.1	79.1	11.665	115	115;115;92	0	126.06	1.5217	1.3346	26.723	19	10	Leave out requantified	1.5808	0.42938	1.3797	0.89613	21.881	20.664	15	4	7	3	Leave out requantified	Median	79.1	67	14345000000	5673400000	8672000000	14186000000
B2R9J4;A0A024RCB2;A6NJD9;A8MVT4;A8MYK1;Q16540;H7C2P7	B2R9J4;A0A024RCB2;A6NJD9;A8MVT4;A8MYK1;Q16540;H7C2P7	6;6;6;6;6;6;5	6;6;6;6;6;6;5	6;6;6;6;6;6;5	39S ribosomal protein L23, mitochondrial	MRPL23	;;;;;;	7	6	6	6	4	5	4	5	4	5	38.6	38.6	38.6	17.797	153	153;153;163;166;191;153;118	0	15.363	0.56559	1.3226	9.6354	7	4	Leave out requantified	0.27203	0.56559	0.30946	1.3226	66.68	9.6354	2	5	2	2	Median	Leave out requantified	29.4	30.1	615090000	417500000	197580000	297460000
E9PMR4;A0A024RCB3;P48509;E9PRJ3;Q53FU5	E9PMR4;A0A024RCB3;P48509;E9PRJ3;Q53FU5	4;4;4;3;3	4;4;4;3;3	4;4;4;3;3	Tetraspanin;CD151 antigen	CD151	;;;;	5	4	4	4	4	2	4	2	4	2	13.9	13.9	13.9	28.067	251	251;253;253;178;253	0	4.3143	0.32504	0.41267	93.886	7	4	Median	0.27528	0.64319	0.24415	1.306	55.779	40.324	5	2	3	1	Median	Median	13.9	7.2	509450000	372690000	136760000	454120000
E9PJK1;E9PRJ8;H0YDL9;H0YDJ9;A0A024RCB7;E9PIF1;A6NMH8;P60033;E9PM31;Q59FS9;H0YEE2	E9PJK1;E9PRJ8;H0YDL9;H0YDJ9;A0A024RCB7;E9PIF1;A6NMH8;P60033	4;4;4;4;4;4;4;4;1;1;1	4;4;4;4;4;4;4;4;1;1;1	4;4;4;4;4;4;4;4;1;1;1	Tetraspanin;CD81 antigen	CD81	;;;;;;;	11	4	4	4	4	4	4	4	4	4	40.6	40.6	40.6	17.963	165	165;209;221;225;236;242;274;236;92;108;148	0	106.18	2.1723	4	13.21	15	12	Leave out requantified	0.32072	2.1723	0.29225	4	49.39	13.21	11	4	11	1	Median	Leave out requantified	40.6	40.6	3162000000	2209200000	952810000	2968800000
A0A024RCC9;B7ZAK9;B7ZB83;Q99733;B7ZAC7;B4DS05;C9JZI7;C9J6D1;A8MXH2;E9PNW0;E9PJJ2;E9PS34;E9PNJ7;E9PKT8;E9PP22;H0YCI4;E9PKI2;C9J1B1	A0A024RCC9;B7ZAK9;B7ZB83;Q99733;B7ZAC7;B4DS05;C9JZI7;C9J6D1;A8MXH2;E9PNW0;E9PJJ2;E9PS34;E9PNJ7;E9PKT8	13;13;13;13;12;12;11;10;9;8;8;8;8;8;5;5;4;3	12;12;12;12;11;11;10;9;8;7;7;7;7;7;5;5;4;3	12;12;12;12;11;11;10;9;8;7;7;7;7;7;5;5;4;3	Nucleosome assembly protein 1-like 4	NAP1L4	;;;;;;;;;;;;;	18	13	12	12	12	11	11	10	11	10	42.1	39.5	39.5	42.823	375	375;384;386;375;386;386;278;178;156;107;128;133;140;169;154;204;78;101	0	238.31	0.7462	0.97346	23.324	44	23	Leave out requantified	0.8505	0.55064	0.67707	1.2931	23.179	11.272	34	10	21	2	Leave out requantified	Leave out requantified	42.1	34.7	8420700000	4921600000	3499000000	7048400000
A0A024RCG1;B2RE31;A0A024RCF5;Q96GJ1	A0A024RCG1;B2RE31;A0A024RCF5;Q96GJ1	1;1;1;1	1;1;1;1	1;1;1;1	tRNA (uracil(54)-C(5))-methyltransferase homolog	CXorf34;TRMT2B	;;;	4	1	1	1	1	0	1	0	1	0	2.4	2.4	2.4	42.092	373	373;504;504;504	0.0068922	1.6708	1.4611	1.0974	17.455	2	0	Median	1.4611	NaN	1.0974	NaN	17.455	NaN	2	0	0	0	Median	Median	2.4	0	257240000	103510000	153740000	257240000
A8K5B0;A0A024RCF9;Q9UH62;H3BM63;H3BV87	A8K5B0;A0A024RCF9;Q9UH62	6;6;6;1;1	6;6;6;1;1	6;6;6;1;1	Armadillo repeat-containing X-linked protein 3	ARMCX3	;;	5	6	6	6	1	5	1	5	1	5	19.5	19.5	19.5	42.572	379	379;379;379;63;94	0	3.8956	0.20999	0.30393	24.492	4	4	Median	NaN	0.20999	NaN	0.30393	NaN	24.492	0	4	0	4	Median	Median	5.3	14.2	94347000	84260000	10088000	0
A0A024RCG3;P49589;A8K067;A8MVQ3;B4DKY1;Q53HG6;B4DI19;Q59HE5;E9PRS8;C9JLN0	A0A024RCG3;P49589;A8K067;A8MVQ3;B4DKY1;Q53HG6;B4DI19	29;29;27;27;27;25;24;10;3;2	29;29;27;27;27;25;24;10;3;2	3;3;1;3;1;1;1;0;0;0	Cysteine--tRNA ligase, cytoplasmic	CARS	;;;;;;	10	29	29	3	25	19	25	19	2	2	43.3	43.3	2.8	85.472	748	748;748;647;738;739;726;662;281;76;45	0	188.63	1.3749	0.95144	22.841	77	31	Leave out requantified	1.6525	0.36068	1.0911	0.70746	15.589	13.801	54	23	19	12	Leave out requantified	Leave out requantified	38.6	28.6	14137000000	6166400000	7970200000	11658000000
A8K5M7;A0A024RCG7;Q7L311	A8K5M7;A0A024RCG7;Q7L311	3;3;3	3;3;3	3;3;3	Armadillo repeat-containing X-linked protein 2	ARMCX2	;;	3	3	3	3	0	3	0	3	0	3	5.7	5.7	5.7	65.733	632	632;632;632	0	15.237	0.11882	0.2602	12.063	3	3	Median	NaN	0.11882	NaN	0.2602	NaN	12.063	0	3	0	3	Median	Median	0	5.7	54093000	45968000	8125700	0
A0A024RCJ2;Q16778;P33778;P23527;P06899;Q8N257;Q6DRA6;Q6DN03	A0A024RCJ2;Q16778;P33778;P23527;P06899;Q8N257	6;6;6;6;6;5;2;2	6;6;6;6;6;5;2;2	2;2;2;2;2;2;2;2	Histone H2B;Histone H2B type 2-E;Histone H2B type 1-B;Histone H2B type 1-O;Histone H2B type 1-J;Histone H2B type 3-B	HIST1H2BJ;HIST2H2BE;HIST1H2BB;HIST1H2BO;HIST3H2BB	;;;;;	8	6	6	2	6	5	6	5	2	1	41.3	41.3	7.9	13.904	126	126;126;126;126;126;126;164;193	0	29.554	0.62181	0.73977	35.597	35	10	Leave out requantified	0.78961	0.21884	0.92014	0.46911	39.709	17.997	23	12	7	3	Leave out requantified	Leave out requantified	41.3	40.5	37866000000	17898000000	19968000000	34321000000
A0A024RCM3;Q13838;Q5STU3;A0A0G2JJZ9;B4DP52;F6WLT2;A0A140T9X3;F6S4E6;A0A0A0MT12;F6TRA5;Q59G92;A0A140T9X9;A0A140T996;F6UJC5;A0A140TA18;F6QYI9;A0A0G2JJL7;A0A140T9L4;A0A140T973;A0A140T9K1;F6R6M7;B4DIJ6;H0Y400;B4DIZ8;Q7KYK3;F6U6E2;K7EN69;A0A140T9K2;K7ENP6;A0A0G2JHN7;A0A140T9N3;K7EL56;K7EIL8;F6S2B7;F6SXL5;B4DH55;H0YCC6;B4DF34	A0A024RCM3;Q13838;Q5STU3;A0A0G2JJZ9;B4DP52;F6WLT2;A0A140T9X3;F6S4E6;A0A0A0MT12;F6TRA5;Q59G92	22;22;19;17;16;15;14;13;13;13;13;10;10;10;10;9;9;8;8;8;8;8;7;7;6;5;5;4;4;4;4;4;4;4;4;4;3;3	22;22;19;17;16;15;14;13;13;13;13;10;10;10;10;9;9;8;8;8;8;8;7;7;6;5;5;4;4;4;4;4;4;4;4;4;3;3	10;10;9;9;9;7;8;6;6;6;6;7;6;7;7;4;4;5;5;5;3;5;2;5;1;1;0;3;0;0;3;0;0;0;0;0;2;0	Spliceosome RNA helicase DDX39B	hCG_2005638;DDX39B	;;;;;;;;;;	38	22	22	10	20	20	20	20	9	9	61.9	61.9	33.4	48.991	428	428;428;425;328;350;289;325;231;235;238;310;179;189;245;247;187;187;131;135;138;197;243;187;212;144;125;130;64;92;95;97;108;125;132;136;139;141;149	0	224.39	0.87264	0.60649	31.545	81	35	Leave out requantified	0.9865	0.28236	0.61353	0.72789	32.451	22.515	52	29	13	22	Leave out requantified	Leave out requantified	56.5	50	29161000000	16149000000	13013000000	23765000000
A0A024RCN6;P26640;A0A140T936;B4DT32;A0A140T954;A2ABF4;A0A0G2JJT9;A0A140T904	A0A024RCN6;P26640;A0A140T936	55;55;52;26;17;6;6;3	55;55;52;26;17;6;6;3	47;47;44;18;17;6;6;3	Valine--tRNA ligase	VARS	;;	8	55	55	47	42	50	42	50	37	44	54.7	54.7	45.3	140.47	1264	1264;1264;1183;676;366;174;174;95	0	323.31	0.6189	1.0594	31.33	180	75	Leave out requantified	1.1649	0.52504	0.76255	1.2333	43.377	19.624	111	69	51	24	Leave out requantified	Leave out requantified	48.9	48.3	19655000000	10058000000	9597600000	14725000000
A0A024RCP3;Q12899;A2AE48;A0A0G2JIW2;Q5SPU2;A2AE50	A0A024RCP3;Q12899;A2AE48	7;7;5;3;2;1	7;7;5;3;2;1	7;7;5;3;2;1	Tripartite motif-containing protein 26	TRIM26	;;	6	7	7	7	6	1	6	1	6	1	14.8	14.8	14.8	62.165	539	539;539;248;159;157;122	0	13.109	1.669	1.2801	69.965	2	2	Median	1.669	NaN	1.2801	NaN	69.965	NaN	2	0	2	0	Median	Median	12.8	2	237640000	109440000	128190000	237640000
A0A140TA09;A0A024RCQ4;B4DJS6;Q99942	A0A140TA09;A0A024RCQ4;B4DJS6;Q99942	1;1;1;1	1;1;1;1	1;1;1;1	E3 ubiquitin-protein ligase RNF5	RNF5	;;;	4	1	1	1	0	1	0	1	0	1	16.5	16.5	16.5	10.013	91	91;180;182;180	0.0013248	2.3696	NaN	NaN	NaN	1	1	Median	NaN	NaN	NaN	NaN	NaN	NaN	0	1	0	1	Median	Median	0	16.5	24798000	19021000	5777800	0
Q0EFC6;B4DYK6;A0A024RCR2;P36915;Q86Z07;B4DWZ0;A0A140T8Y2;Q96QB8;B7ZAS6;B4DNS8;Q6P458;A2AB27;A8MPZ0	Q0EFC6;B4DYK6;A0A024RCR2;P36915;Q86Z07;B4DWZ0;A0A140T8Y2;Q96QB8;B7ZAS6;B4DNS8;Q6P458	7;7;7;7;4;4;4;4;4;4;4;3;1	7;7;7;7;4;4;4;4;4;4;4;3;1	7;7;7;7;4;4;4;4;4;4;4;3;1	Guanine nucleotide-binding protein-like 1	HSR1;GNL1	;;;;;;;;;;	13	7	7	7	2	6	2	6	2	6	13.6	13.6	13.6	62.135	545	545;605;607;607;374;404;407;421;469;469;481;264;262	0	14.067	0.43028	0.79926	63.204	4	3	Median	NaN	0.43028	NaN	0.79926	NaN	63.204	0	4	0	3	Median	Median	4.2	11.2	1634900000	1553100000	81806000	29372000
H0YDJ7;U3KPW0;E9PIQ3;U3KQA6;A0A0G2JHL0;A0A140T9F7;A0A140T9V2;X5CF57;A0A024RCR5;H0Y6K2;A0A140T9E9;A0A0G2JK44;P25440	H0YDJ7;U3KPW0;E9PIQ3;U3KQA6;A0A0G2JHL0;A0A140T9F7;A0A140T9V2;X5CF57;A0A024RCR5;H0Y6K2;A0A140T9E9;A0A0G2JK44;P25440	1;1;1;1;1;1;1;1;1;1;1;1;1	1;1;1;1;1;1;1;1;1;1;1;1;1	1;1;1;1;1;1;1;1;1;1;1;1;1	Bromodomain-containing protein 2	BRD2	;;;;;;;;;;;;	13	1	1	1	1	0	1	0	1	0	9.5	9.5	9.5	14.851	137	137;159;401;552;613;619;648;754;801;807;807;836;801	0.00088652	2.4216	NaN	NaN	NaN	1	1	Median	NaN	NaN	NaN	NaN	NaN	NaN	1	0	1	0	Median	Median	9.5	0	62406000	39961000	22444000	62406000
A0A024RCR6;A0A0G2JK23;P46379;A0A0G2JL47;X6REW1;A0A0G2JJM1;F6S6P2;A0A1B0GX79;F6WML8;F6VEM6;F6X9W3;F6U341;F6UR09;F6U1F2;F6XTU0;H0Y710;A0A0G2JJR8;H0Y4L1;F6TC96;H0Y7K4;H0Y759;A0A0G2JJ92;A0A0G2JIB3;A0A0G2JIA9	A0A024RCR6;A0A0G2JK23;P46379;A0A0G2JL47;X6REW1;A0A0G2JJM1	27;27;27;25;14;14;12;7;7;7;7;7;6;6;6;6;6;4;4;2;2;2;2;2	27;27;27;25;14;14;12;7;7;7;7;7;6;6;6;6;6;4;4;2;2;2;2;2	27;27;27;25;14;14;12;7;7;7;7;7;6;6;6;6;6;4;4;2;2;2;2;2	Large proline-rich protein BAG6	BAT3;BAG6	;;;;;	24	27	27	27	7	26	7	26	7	26	32.9	32.9	32.9	118.7	1126	1126;1132;1132;1077;742;742;515;243;244;258;259;262;197;206;215;226;232;136;158;185;238;238;245;245	0	200.42	0.58858	1.4279	31.025	39	19	Leave out requantified	1.0092	0.58858	0.68552	1.4581	69.75	14.177	12	27	8	11	Leave out requantified	Leave out requantified	9.9	31.8	4061200000	2380100000	1681000000	1709100000
B4DMA8;B4E063;A0A024RCS7;Q9BW19	B4DMA8;B4E063;A0A024RCS7;Q9BW19	3;3;3;3	3;3;3;3	3;3;3;3	Kinesin-like protein;Kinesin-like protein KIFC1	KIFC1	;;;	4	3	3	3	2	2	2	2	2	2	7.3	7.3	7.3	60.512	549	549;665;673;673	0	5.3764	0.65943	1.2446	18.995	2	1	Median	NaN	0.65943	NaN	1.2446	NaN	18.995	0	2	0	1	Median	Median	4.7	4.9	65272000	41539000	23733000	11561000
B4DWA0;A0A024RCT9;P17096	B4DWA0;A0A024RCT9;P17096	2;2;2	2;2;2	1;1;1	High mobility group protein HMG-I/HMG-Y	HMGA1	;;	3	2	2	1	1	2	1	2	1	1	7.6	7.6	4.9	34.301	328	328;328;107	0	15.3	0.28608	0.63442	3.1255	6	1	Leave out requantified	NaN	0.28608	NaN	0.63442	NaN	3.1255	0	6	0	1	Median	Leave out requantified	4.9	7.6	563300000	392560000	170730000	33657000
A0A024RCV0;Q96RN1	A0A024RCV0;Q96RN1	2;2	2;2	2;2	Testis anion transporter 1	SLC26A8	;	2	2	2	2	1	1	1	1	1	1	2.5	2.5	2.5	109	970	970;970	0.0056854	1.7511	6.2737	9.3996	212.18	2	1	Median	NaN	NaN	NaN	NaN	NaN	NaN	1	1	0	1	Median	Median	1	1.4	197230000	64692000	132540000	147750000
Q9HBM8;Q71VH6;B4DRH1;A0A024RCV5;Q99943;B3KPH3	Q9HBM8;Q71VH6;B4DRH1;A0A024RCV5;Q99943;B3KPH3	4;4;4;4;4;3	4;4;4;4;4;3	4;4;4;4;4;3	1-acyl-sn-glycerol-3-phosphate acyltransferase;1-acyl-sn-glycerol-3-phosphate acyltransferase alpha	AGPAT1	;;;;;	6	4	4	4	4	2	4	2	4	2	35.1	35.1	35.1	18.756	171	171;244;247;283;283;173	0	7.8178	1.394	1.3447	4.1616	6	3	Leave out requantified	1.394	0.39	1.3447	0.77271	4.1616	6.0727	4	2	1	2	Leave out requantified	Median	35.1	17.5	369260000	177260000	192010000	331610000
H7C196;A8YXX5;Q9Y374;A4FVA6;A0A024RD08;A0A024RCX4;Q9NZJ7	H7C196;A8YXX5;Q9Y374;A4FVA6;A0A024RD08;A0A024RCX4;Q9NZJ7	1;1;1;1;1;1;1	1;1;1;1;1;1;1	1;1;1;1;1;1;1	Mitochondrial carrier homolog 1	MTCH1;PIG60	;;;;;;	7	1	1	1	0	1	0	1	0	1	5	5	5	21.263	201	201;354;363;370;372;389;389	0.0038511	1.9575	NaN	NaN	NaN	0	0	Median	NaN	NaN	NaN	NaN	NaN	NaN	0	0	0	0	Median	Median	0	5	0	0	0	0
B4DZZ8;B4DVK8;A0A024RCX7;Q92504	B4DZZ8;B4DVK8;A0A024RCX7;Q92504	2;2;2;2	2;2;2;2	2;2;2;2	Zinc transporter SLC39A7	SLC39A7	;;;	4	2	2	2	2	2	2	2	2	2	10.7	10.7	10.7	39.599	374	374;450;469;469	0	50.737	0.92344	0.98396	5.0058	8	2	Leave out requantified	0.95985	0.24657	1.0233	0.38262	7.0235	56.638	6	2	2	0	Leave out requantified	Median	10.7	10.7	2303100000	1172500000	1130500000	2183400000
A0A024RCX8;Q9Y3C6	A0A024RCX8;Q9Y3C6	3;3	3;3	3;3	Peptidyl-prolyl cis-trans isomerase;Peptidyl-prolyl cis-trans isomerase-like 1	PPIL1	;	2	3	3	3	3	3	3	3	3	3	25.3	25.3	25.3	18.237	166	166;166	0	17.068	0.91841	1.1542	26.006	9	4	Leave out requantified	1.5519	0.29588	1.4402	0.58788	22.478	31.642	3	6	0	4	Median	Median	25.3	25.3	1234300000	697990000	536330000	786560000
Q96LN2;A0A024RCY0;Q6UWU4	Q96LN2;A0A024RCY0;Q6UWU4	1;1;1	1;1;1	1;1;1	Bombesin receptor-activated protein C6orf89	C6orf89	;;	3	1	1	1	1	0	1	0	1	0	5.4	5.4	5.4	27.785	241	241;347;347	0.0013251	2.3714	NaN	NaN	NaN	0	0	Median	NaN	NaN	NaN	NaN	NaN	NaN	0	0	0	0	Median	Median	5.4	0	0	0	0	0
C9JXC3;C9JNE2;A0A024RCY9;Q9Y530;H7C5Q1;C9J5P1;C9JA90;C9IZY1	C9JXC3;C9JNE2;A0A024RCY9;Q9Y530;H7C5Q1;C9J5P1	4;4;4;4;3;3;1;1	4;4;4;4;3;3;1;1	4;4;4;4;3;3;1;1	O-acetyl-ADP-ribose deacetylase 1	OARD1;C6orf130	;;;;;	8	4	4	4	3	2	3	2	3	2	37.2	37.2	37.2	12.782	113	113;131;152;152;77;86;77;88	0	7.1797	2.7208	2.5975	86.857	4	3	Linear	2.1102	NaN	2.1949	NaN	41.08	NaN	3	1	2	1	Plateau	Median	28.3	15.9	680780000	227460000	453320000	670080000
A0A024RCZ1;Q8NC56;D6RBV0;H7C2Z0	A0A024RCZ1;Q8NC56;D6RBV0;H7C2Z0	2;2;1;1	2;2;1;1	2;2;1;1	LEM domain-containing protein 2	LEMD2	;;;	4	2	2	2	1	1	1	1	1	1	5.6	5.6	5.6	56.974	503	503;503;114;280	0.00089646	2.5588	NaN	NaN	NaN	1	1	Median	NaN	NaN	NaN	NaN	NaN	NaN	0	1	0	1	Median	Median	3.4	2.2	24227000	19042000	5185000	0
B4DP77;A0A024RD03;P82664;Q9BZS5	B4DP77;A0A024RD03;P82664;Q9BZS5	3;3;3;2	3;3;3;2	3;3;3;2	28S ribosomal protein S10, mitochondrial	MRPS10	;;;	4	3	3	3	3	1	3	1	3	1	28.1	28.1	28.1	18.733	160	160;201;201;108	0	6.9167	1.0343	1.2454	49.687	5	3	Median	1.1779	NaN	1.4183	NaN	52.644	NaN	4	1	2	1	Median	Median	28.1	7.5	370000000	188030000	181970000	332420000
A0A024RD07;Q9BT09;A0A0C4DFY8;A0A024RCZ2	A0A024RD07;Q9BT09;A0A0C4DFY8;A0A024RCZ2	2;2;1;1	2;2;1;1	2;2;1;1	Protein canopy homolog 3	TNRC5;CNPY3	;;;	4	2	2	2	2	1	2	1	2	1	10.1	10.1	10.1	30.774	278	278;278;143;153	0	5.4483	0.54084	0.55142	106.56	2	2	Median	0.54084	NaN	0.55142	NaN	106.56	NaN	2	0	2	0	Median	Median	10.1	3.6	138470000	67851000	70618000	138470000
B4DSD7;E9PFR3;A8K6Y2;A0A024RD11;Q14738;Q59EF0;H0Y8C4;H7C5Q9;H0YN84;H0YJ35;B4DI74;H0YJ49;H0YJU0;G3V2U3	B4DSD7;E9PFR3;A8K6Y2;A0A024RD11;Q14738;Q59EF0;H0Y8C4	9;9;9;9;9;7;7;3;2;1;1;1;1;1	8;8;8;8;8;6;6;2;1;1;1;1;1;1	4;4;4;4;4;3;3;1;0;0;0;0;0;0	Serine/threonine-protein phosphatase 2A 56 kDa regulatory subunit delta isoform	PPP2R5D	;;;;;;	14	9	8	4	6	6	5	5	2	3	21.5	19.3	8.6	65.403	559	559;594;602;602;602;503;504;154;89;71;140;151;153;216	0	19.305	0.34595	0.73125	24.79	7	4	Leave out requantified	1.1051	0.34595	0.77945	0.73125	57.75	24.79	2	5	2	2	Median	Leave out requantified	15	13.6	393050000	229770000	163280000	200580000
H0Y398;E2QRF5;A0A024RD12;Q9H8U3	H0Y398;E2QRF5;A0A024RD12;Q9H8U3	1;1;1;1	1;1;1;1	1;1;1;1	AN1-type zinc finger protein 3	ZFAND3	;;;	4	1	1	1	1	0	1	0	1	0	7.3	7.3	7.3	18.093	164	164;205;227;227	0.0015381	2.3044	NaN	NaN	NaN	0	0	Median	NaN	NaN	NaN	NaN	NaN	NaN	0	0	0	0	Median	Median	7.3	0	0	0	0	0
B4E0K5;A0A024RD15;Q16539;E7EX54;B5TY33;L7RSM2;H7C4E2	B4E0K5;A0A024RD15;Q16539;E7EX54;B5TY33;L7RSM2	3;3;3;2;2;2;1	3;3;3;2;2;2;1	3;3;3;2;2;2;1	Mitogen-activated protein kinase;Mitogen-activated protein kinase 14	MAPK14	;;;;;	7	3	3	3	3	1	3	1	3	1	15.2	15.2	15.2	32.357	283	283;360;360;132;173;360;90	0	9.0665	0.68589	0.9073	30.068	2	1	Median	NaN	NaN	NaN	NaN	NaN	NaN	1	1	1	0	Median	Median	15.2	4.6	174580000	69336000	105240000	138270000
A0A0A0MTI6;B4DSC2;B3KWH9;A0A024RD35;Q9NYP7	A0A0A0MTI6;B4DSC2;B3KWH9;A0A024RD35;Q9NYP7	2;2;2;2;2	2;2;2;2;2	2;2;2;2;2	Elongation of very long chain fatty acids protein;Elongation of very long chain fatty acids protein 5	ELOVL5	;;;;	5	2	2	2	0	2	0	2	0	2	8.4	8.4	8.4	30.742	262	262;289;299;299;299	0	4.3284	0.20843	0.38716	2.9375	2	2	Median	NaN	0.20843	NaN	0.38716	NaN	2.9375	0	2	0	2	Median	Median	0	8.4	59869000	46346000	13523000	0
A0A024RD36;Q6DKI1;B3KMP5;A8K5J5;R4GMU7;B7Z4G0	A0A024RD36;Q6DKI1;B3KMP5;A8K5J5;R4GMU7	4;4;3;3;2;1	4;4;3;3;2;1	4;4;3;3;2;1	60S ribosomal protein L7-like 1	RPL7L1	;;;;	6	4	4	4	2	2	2	2	2	2	21.6	21.6	21.6	29.669	255	255;246;117;117;196;141	0	8.986	1.2454	1.4139	89.161	4	4	Median	2.8673	0.39674	2.536	0.59865	14.082	52.996	2	2	2	2	Median	Median	12.5	9	139490000	53113000	86373000	106880000
A0A024RD41;Q9ULC3	A0A024RD41;Q9ULC3	4;4	4;4	4;4	Ras-related protein Rab-23	RAB23	;	2	4	4	4	4	2	4	2	4	2	25.3	25.3	25.3	26.659	237	237;237	0	15.843	0.71574	0.80503	13.789	5	1	Leave out requantified	0.71574	0.44833	0.67759	0.86833	13.401	13.665	3	2	0	1	Leave out requantified	Median	25.3	10.5	338280000	176230000	162050000	260450000
A0A024RD47;O75376;Q7Z516;A0A088AWL3;B4DZ48;Q3B773;Q6PGR4;Q6NTH1;Q6PDT8;E7EVU5;Q05CG3;E7EW50;J3KS51;Q86W52;A5PKW7;Q86YY1;B4DJ25;Q9NSZ0;E7EVK1;J3KT44;C9JAP0	A0A024RD47;O75376;Q7Z516;A0A088AWL3;B4DZ48	8;8;6;6;4;2;2;2;2;2;2;2;2;2;2;2;2;2;2;1;1	8;8;6;6;4;2;2;2;2;2;2;2;2;2;2;2;2;2;2;1;1	7;7;5;5;3;2;2;2;2;2;2;2;2;2;2;2;2;2;2;1;1	Nuclear receptor corepressor 1	NCOR1	;;;;	21	8	8	7	1	8	1	8	1	7	4.3	4.3	4	270.21	2440	2440;2440;2343;2343;1053;211;518;522;534;537;541;545;546;550;550;959;1024;1047;1071;88;125	0	11.617	0.28346	0.46278	77.9	6	6	Median	NaN	0.28346	NaN	0.46278	NaN	77.9	0	6	0	6	Median	Median	0.9	4.3	128570000	82605000	45964000	22334000
B3KT40;A0A024RD56;Q5JTD0	B3KT40;A0A024RD56;Q5JTD0	1;1;1	1;1;1	1;1;1	Tight junction-associated protein 1	TJAP1	;;	3	1	1	1	1	1	1	1	1	1	3.3	3.3	3.3	46.109	423	423;547;557	0.00022665	2.7161	1.2408	1.6259	100.48	2	2	Median	NaN	NaN	NaN	NaN	NaN	NaN	1	1	1	1	Median	Median	3.3	3.3	105170000	54360000	50810000	35445000
B3KNR3;A0A024RD58;O15217;Q5JW88	B3KNR3;A0A024RD58;O15217	6;6;6;1	6;6;6;1	6;6;6;1	Glutathione S-transferase;Glutathione S-transferase A4	GSTA4	;;	4	6	6	6	5	4	5	4	5	4	39.8	39.8	39.8	19.206	166	166;222;222;89	0	16.027	2.4292	5.7751	13.888	11	8	Leave out requantified	0.18129	2.4292	0.15457	5.7751	70.309	13.888	7	4	7	1	Median	Leave out requantified	34.9	22.9	2302500000	1856400000	446060000	2010700000
A0A024RD78;Q6P1L8	A0A024RD78;Q6P1L8	4;4	4;4	4;4	39S ribosomal protein L14, mitochondrial	MRPL14	;	2	4	4	4	3	4	3	4	3	4	35.9	35.9	35.9	15.947	145	145;145	0	11.89	0.51225	1.1423	25.137	8	3	Leave out requantified	0.42796	0.51225	0.28447	1.309	67.501	9.7732	4	4	3	0	Linear	Leave out requantified	22.8	35.9	642370000	423930000	218440000	426600000
A0A024RD80;P08238;B4DMA2;B4DGL0;A8K3W9;Q6PK50;Q9H6X9;Q58FF7;O14942	A0A024RD80;P08238;B4DMA2;B4DGL0	63;63;60;56;29;28;28;23;8	63;63;60;56;29;28;28;23;8	34;34;32;32;19;9;18;10;3	Heat shock protein HSP 90-beta	HSP90AB1	;;;	9	63	63	34	58	54	58	54	31	28	75.6	75.6	47.4	83.263	724	724;724;686;714;362;351;362;597;130	0	323.31	0.56695	0.87535	51.981	1043	511	Leave out requantified	1.0385	0.4708	0.6798	1.0045	69.079	33.483	790	253	409	102	Leave out requantified	Leave out requantified	74.4	64	800790000000	454270000000	346520000000	608580000000
A0A024RD82;P22033;A0A0S2Z4X4;T1WHH0;B2R6K1;A0A0G3IFT0;S4UML7;S4UM43;Q59HB4	A0A024RD82;P22033;A0A0S2Z4X4;T1WHH0;B2R6K1	11;11;10;10;10;5;1;1;1	11;11;10;10;10;5;1;1;1	11;11;10;10;10;5;1;1;1	Methylmalonyl-CoA mutase, mitochondrial	MUT	;;;;	9	11	11	11	8	9	8	9	8	9	17.2	17.2	17.2	83.134	750	750;750;680;708;750;123;128;128;197	0	17.114	1.0366	0.82511	20.739	15	8	Leave out requantified	1.3746	0.43195	0.95054	0.75097	21.747	23.604	6	9	1	7	Leave out requantified	Median	13.5	14	962390000	460510000	501890000	729470000
A0A024RD83;Q6DKK2;B3KT23;K7ERR1;K7EKH7;K7EJA1	A0A024RD83;Q6DKK2	5;5;2;1;1;1	5;5;2;1;1;1	5;5;2;1;1;1	Tetratricopeptide repeat protein 19, mitochondrial	TTC19	;	6	5	5	5	3	5	3	5	3	5	15.8	15.8	15.8	42.456	380	380;380;143;63;99;149	0	9.769	0.35427	0.96446	94.664	7	6	Median	2.603	0.1957	2.0903	0.36302	36.348	70.27	2	5	1	5	Median	Median	7.9	15.8	508970000	226510000	282460000	362250000
A0A024RD93;P22234;E9PBS1;B4DGX3;D6RF62	A0A024RD93;P22234;E9PBS1;B4DGX3;D6RF62	26;26;25;19;18	26;26;25;19;18	26;26;25;19;18	Multifunctional protein ADE2;Phosphoribosylaminoimidazole-succinocarboxamide synthase;Phosphoribosylaminoimidazole carboxylase	PAICS	;;;;	5	26	26	26	25	22	25	22	25	22	61.4	61.4	61.4	47.079	425	425;425;413;280;333	0	323.31	0.64445	0.81389	21.582	99	35	Leave out requantified	1.23	0.30823	0.80862	0.81389	30.338	13.503	72	27	25	10	Leave out requantified	Leave out requantified	60.2	50.1	50130000000	23632000000	26498000000	39985000000
A0A0U2N547;A0A024RDA0;P10721	A0A0U2N547;A0A024RDA0;P10721	2;2;2	2;2;2	2;2;2	Receptor protein-tyrosine kinase;Mast/stem cell growth factor receptor Kit	KIT	;;	3	2	2	2	2	0	2	0	2	0	3.6	3.6	3.6	109.36	971	971;976;976	0	3.6588	NaN	NaN	NaN	0	0	Median	NaN	NaN	NaN	NaN	NaN	NaN	0	0	0	0	Median	Median	3.6	0	26641000	26641000	0	26641000
A0A024RDB0;A0AVT1;B3KSS1;H0Y8S8;H0Y9U5	A0A024RDB0;A0AVT1;B3KSS1	35;35;28;10;1	35;35;28;10;1	35;35;28;10;1	Ubiquitin-like modifier-activating enzyme 6	UBE1L2;UBA6	;;	5	35	35	35	33	16	33	16	33	16	43.2	43.2	43.2	117.97	1052	1052;1052;800;271;88	0	96.751	1.0976	1.0146	39.756	56	23	Leave out requantified	2.0122	0.3955	1.0405	0.99608	45.49	13.939	40	16	16	7	Leave out requantified	Leave out requantified	40.9	17.2	5464300000	2324800000	3139500000	5267300000
D6RAQ1;D9IUY7;D6RHG4;B3KQR6;A0A024RDB8;Q9Y251	D6RAQ1;D9IUY7;D6RHG4;B3KQR6;A0A024RDB8;Q9Y251	2;2;2;2;2;2	2;2;2;2;2;2	2;2;2;2;2;2	Heparanase;Heparanase 8 kDa subunit;Heparanase 50 kDa subunit	HPSE	;;;;;	6	2	2	2	2	0	2	0	2	0	10.7	10.7	10.7	19.059	168	168;169;226;543;543;543	0.0019668	2.2246	3.1377	3.7828	27.823	2	1	Median	3.1377	NaN	3.7828	NaN	27.823	NaN	2	0	1	0	Median	Median	10.7	0	76564000	21278000	55286000	76564000
A0A024RDH6;A0A024RDD3;D6REX3;O94979;D6RHZ5;H7BXG7;H0YAB3;H0Y8V7;H0Y9K1;H0Y9T9;H0Y8W8;D6RE64;D6RCQ9;H0YAF5;D6RBT0;D6RHE8;H0Y9V3	A0A024RDH6;A0A024RDD3;D6REX3;O94979;D6RHZ5;H7BXG7	29;29;29;29;24;22;13;9;7;6;5;4;4;3;2;2;1	29;29;29;29;24;22;13;9;7;6;5;4;4;3;2;2;1	29;29;29;29;24;22;13;9;7;6;5;4;4;3;2;2;1	Protein transport protein Sec31A	SEC31L1;SEC31A	;;;;;	17	29	29	29	29	17	29	17	29	17	32.2	32.2	32.2	129.03	1181	1181;1220;1251;1220;877;969;443;285;237;235;383;164;166;181;81;92;219	0	113.41	2.1293	1.436	32.273	81	37	Leave out requantified	2.4851	0.36209	1.6349	0.85278	34.231	16.354	61	20	27	10	Leave out requantified	Leave out requantified	32.2	18.8	8319500000	2872300000	5447200000	7987700000
B4DG59;B4DKC2;A0A024RDD7;Q7L099;D6REM9;D6RCQ1	B4DG59;B4DKC2;A0A024RDD7;Q7L099	8;8;8;8;3;3	7;7;7;7;3;3	7;7;7;7;3;3	Protein RUFY3	RUFY3	;;;	6	8	7	7	4	7	3	6	3	6	22.3	20.5	20.5	49.188	435	435;453;469;469;155;201	0	14.935	0.45277	0.88108	37.15	6	6	Median	NaN	0.45277	NaN	0.88108	NaN	37.15	0	6	0	6	Median	Median	12	17.5	195280000	111230000	84046000	24381000
A0A024RDE5;Q9UN86;A8K6V7;A0A024RDB2;D6RAC7;D6RB17;D6RGJ4;D6RBM9;D6REX8;D6RBR0;D6RE13;D6RBW8;D6R9X5;D6R9A4	A0A024RDE5;Q9UN86;A8K6V7;A0A024RDB2;D6RAC7;D6RB17	15;15;14;14;8;8;7;6;6;6;6;6;4;4	13;13;12;12;6;6;5;4;4;4;4;4;2;2	13;13;12;12;6;6;5;4;4;4;4;4;2;2	Ras GTPase-activating protein-binding protein 2	G3BP2	;;;;;	14	15	13	13	9	12	9	10	9	10	34	31.3	31.3	54.12	482	482;482;449;449;141;198;125;77;99;102;110;115;56;59	0	112.02	0.96361	1.0612	44.816	30	16	Leave out requantified	1.9762	0.34017	1.3869	0.77696	24.36	27.213	18	12	10	6	Leave out requantified	Leave out requantified	22.4	29.5	5559800000	2584600000	2975200000	4068500000
A0A024RDE8;Q96HC4;H0Y8Y3;A0A0A0MSP3;Q4W5K9;H0YBI4;D6RAA1;A0A0D9SFW3;D6RGG6;H0Y929;Q9P1D1;A0A0D9SFR4	A0A024RDE8;Q96HC4;H0Y8Y3	7;7;4;3;3;2;1;1;1;1;1;1	7;7;4;3;3;2;1;1;1;1;1;1	0;0;0;0;0;0;0;0;0;0;0;0	PDZ and LIM domain protein 5	PDLIM5	;;	12	7	7	0	4	4	4	4	0	0	14.3	14.3	0	63.974	596	596;596;231;271;337;196;38;39;47;85;115;176	0	15.904	1.4972	1.4867	82.31	8	6	Median	3.4065	0.25511	2.3056	0.53948	46.363	19.212	5	3	5	1	Linear	Median	8.7	7	837300000	409740000	427560000	551480000
A0A024RDF4;A0A024RDF3;Q14103;H0YA96;H0Y8G5;Q12771;B4DTC3;A0A024RDB4;D6RAF8;D6RF44;D6RD83;D6RBQ9;B4E0W4	A0A024RDF4;A0A024RDF3;Q14103;H0YA96;H0Y8G5;Q12771;B4DTC3;A0A024RDB4;D6RAF8;D6RF44	16;16;16;14;14;14;14;14;11;8;7;7;7	16;16;16;14;14;14;14;14;11;8;7;7;7	15;15;15;13;13;13;13;13;10;7;7;6;7	Heterogeneous nuclear ribonucleoprotein D0	HNRPD;HNRNPD	;;;;;;;;;	13	16	16	15	15	11	15	11	14	10	43.8	43.8	41.2	32.834	306	306;355;355;210;260;286;303;336;221;111;92;155;201	0	169.94	0.67594	0.72899	37.197	86	34	Leave out requantified	1.0125	0.42603	0.88763	0.60833	49.553	26.461	59	27	23	11	Leave out requantified	Leave out requantified	43.5	32.7	27495000000	14546000000	12949000000	21747000000
B4DTA2;A0A087WUK2;A0A024RDF6;O14979;B4DGN3	B4DTA2;A0A087WUK2;A0A024RDF6;O14979	5;5;5;5;1	4;4;4;4;1	4;4;4;4;1	Heterogeneous nuclear ribonucleoprotein D-like	HNRNPDL;HNRPDL	;;;	5	5	4	4	5	3	4	2	4	2	21.8	18.8	18.8	30.214	271	271;363;420;420;155	0	8.6247	1.3608	1.1746	7.4302	8	5	Leave out requantified	1.282	0.50944	0.97165	1.1597	84.026	9.7262	6	2	4	1	Median	Median	21.8	11.4	1335400000	626130000	709250000	1189200000
A0A024RDG1;O60763;REV__R4GMN2;REV__Q5VZ89;REV__R4GNB2;REV__R4GN35	A0A024RDG1;O60763	40;40;1;1;1;1	40;40;1;1;1;1	40;40;1;1;1;1	General vesicular transport factor p115	VDP;USO1	;	6	40	40	40	33	34	33	34	33	34	49	49	49	107.89	962	962;962;378;1673;1909;1958	0	323.31	1.3903	1.032	57.461	142	59	Leave out requantified	2.0384	0.25033	1.1803	0.58074	36.002	39.123	102	40	43	16	Leave out requantified	Leave out requantified	42.4	41.3	21975000000	8343500000	13632000000	20211000000
A0A024RDG6;Q14108;D6RDG0	A0A024RDG6;Q14108	8;8;2	8;8;2	8;8;2	Lysosome membrane protein 2	SCARB2	;	3	8	8	8	8	4	8	4	8	4	23.4	23.4	23.4	54.29	478	478;478;106	0	39.993	0.8483	0.5547	26.761	21	7	Leave out requantified	0.8483	0.77621	0.53078	1.4797	37.942	60.588	16	5	6	1	Leave out requantified	Leave out requantified	23.4	11.5	3679500000	2134100000	1545400000	3494900000
A0A024RDG9;Q9BUT1;D6RFG2;D6R9P2;D6R9U8;D6RIR6;B3KY19;A8K5M0;A0A024RDJ8;D6RBF6	A0A024RDG9;Q9BUT1;D6RFG2;D6R9P2;D6R9U8;D6RIR6;B3KY19;A8K5M0;A0A024RDJ8	6;6;3;3;3;3;3;3;3;2	6;6;3;3;3;3;3;3;3;2	6;6;3;3;3;3;3;3;3;2	3-hydroxybutyrate dehydrogenase type 2	BDH2;SLC9B2	;;;;;;;;	10	6	6	6	5	4	5	4	5	4	32.2	32.2	32.2	26.724	245	245;245;90;112;116;130;173;173;173;64	0	28.339	1.8352	1.8168	17.899	9	6	Leave out requantified	1.8352	0.15545	1.8168	0.28446	17.899	28.471	5	4	2	4	Leave out requantified	Median	29	20.8	994920000	367080000	627840000	888550000
A0A024RDH2;A0A087WY85;P61077;D6RA11;D6R9F6;D6R933;D6RGD0;D6R980;D6RIZ3;A0A024RDJ6	A0A024RDH2;A0A087WY85;P61077;D6RA11	4;4;4;2;1;1;1;1;1;1	4;4;4;2;1;1;1;1;1;1	1;1;1;1;1;1;1;1;1;1	Ubiquitin-conjugating enzyme E2 D3	UBE2D3	;;;	10	4	4	1	4	3	4	3	1	1	40.8	40.8	4.8	16.687	147	147;148;147;96;35;48;49;55;78;79	0	55.615	1.0594	1.1919	18.999	18	5	Leave out requantified	1.2346	0.36617	1.3062	0.84755	15.358	22.962	13	5	4	1	Leave out requantified	Leave out requantified	40.8	33.3	13713000000	6367400000	7345500000	12620000000
A0A024RDH3;Q8TEA7	A0A024RDH3;Q8TEA7	1;1	1;1	1;1	TBC domain-containing protein kinase-like protein	MGC16169;TBCK	;	2	1	1	1	1	0	1	0	1	0	1.8	1.8	1.8	100.68	893	893;893	0.00088968	2.4509	0.98279	1.0304	48.147	4	3	Median	0.98279	NaN	1.0304	NaN	48.147	NaN	4	0	3	0	Median	Median	1.8	0	127110000	59876000	67230000	127110000
A0A024RDH8;P49207;Q5MK14	A0A024RDH8;P49207	7;7;3	7;7;3	7;7;3	60S ribosomal protein L34	RPL34	;	3	7	7	7	7	6	7	6	7	6	37.6	37.6	37.6	13.293	117	117;117;62	0	10.477	0.76943	0.90488	21.318	30	7	Leave out requantified	0.98318	0.37664	1.1171	0.83684	30.59	14.629	19	11	4	3	Leave out requantified	Leave out requantified	37.6	29.9	20570000000	9604400000	10965000000	18059000000
A0A024RDH9;Q9Y3D5	A0A024RDH9;Q9Y3D5	2;2	2;2	2;2	28S ribosomal protein S18c, mitochondrial	MRPS18C	;	2	2	2	2	2	0	2	0	2	0	16.9	16.9	16.9	15.85	142	142;142	0	18.826	0.65484	0.78043	17.698	3	1	Plateau	0.65484	NaN	0.78043	NaN	17.698	NaN	3	0	1	0	Plateau	Median	16.9	0	279250000	169390000	109860000	279250000
A0A024RDI0;Q8IZQ1;A7E293;A7E1Z6	A0A024RDI0;Q8IZQ1	5;5;2;1	5;5;2;1	5;5;2;1	WD repeat and FYVE domain-containing protein 3	WDFY3	;	4	5	5	5	5	0	5	0	5	0	2	2	2	395.25	3526	3526;3526;1563;281	0	6.3837	1.3687	1.5011	70.465	3	3	Median	1.3687	NaN	1.5011	NaN	70.465	NaN	3	0	3	0	Median	Median	2	0	58059000	14997000	43063000	58059000
A0A024RDI4;A0A024RDK2;Q01484;B7Z636;E9PHW9;A0A0U1RQN6;B7Z651;H0Y8Y2;H0YAG3;D6R9U4;D6RIY9;D6RHY3;A0A087X0B4	A0A024RDI4;A0A024RDK2;Q01484;B7Z636;E9PHW9	36;35;35;25;25;16;14;10;7;2;1;1;1	1;0;0;0;0;0;0;0;1;0;0;0;0	0;0;0;0;0;0;0;0;0;0;0;0;0	Ankyrin-2	ANK2	;;;;	13	36	1	0	34	11	0	1	0	0	28	0.6	0	203.43	1851	1851;3936;3957;1726;1730;1194;1114;1028;187;177;112;273;450	1	-2	NaN	NaN	NaN	0	0	Median	NaN	NaN	NaN	NaN	NaN	NaN	0	0	0	0	Median	Median	27.2	7.5	0	0	0	0
H7C386;Q8NG26;Q96KB3;A0A024RDI6;Q9BW91;D6RAW2	H7C386;Q8NG26;Q96KB3;A0A024RDI6;Q9BW91;D6RAW2	3;3;3;3;3;2	3;3;3;3;3;2	3;3;3;3;3;2	ADP-ribose pyrophosphatase, mitochondrial	NUDT9	;;;;;	6	3	3	3	1	2	1	2	1	2	11.3	11.3	11.3	31.539	284	284;300;350;350;350;206	0	4.2524	1.0957	0.90229	32.614	3	1	Plateau	1.0719	NaN	0.83601	NaN	10.791	NaN	2	1	1	0	Median	Median	3.9	7.4	237330000	115850000	121480000	205120000
A0A024RDJ1;Q9NRP0;A0A087WUD3	A0A024RDJ1;Q9NRP0;A0A087WUD3	3;3;2	3;3;2	3;3;2	Oligosaccharyltransferase complex subunit OSTC	DC2;OSTC	;;	3	3	3	3	2	2	2	2	2	2	18.8	18.8	18.8	16.829	149	149;149;83	0	17.015	0.63168	0.90095	2.8032	5	1	Leave out requantified	0.97428	0.41627	1.0034	0.90095	12.179	2.8032	3	2	1	0	Median	Median	13.4	13.4	1797800000	962610000	835160000	1397000000
A0A024RDJ3;Q9NY12	A0A024RDJ3;Q9NY12	1;1	1;1	1;1	H/ACA ribonucleoprotein complex subunit 1	NOLA1;GAR1	;	2	1	1	1	0	1	0	1	0	1	4.1	4.1	4.1	22.348	217	217;217	0.0038257	1.8731	NaN	NaN	NaN	1	0	Median	NaN	NaN	NaN	NaN	NaN	NaN	0	1	0	0	Median	Median	0	4.1	30749000	22172000	8577300	0
D6R938;A0A024RDK3;E9PBG7;E9PF82;B7Z2B0;Q13557;Q4G1A8;Q92991;H0Y9J2;D6RHX9;E9PBE8;E7EQE4;B7Z1Z6;H7BXS4;B3KTH7;Q8IWE0;Q7LDD5;A8K161;D3DVK8;Q53H78;A4D2J9;Q9UQM7;Q13554	D6R938;A0A024RDK3;E9PBG7;E9PF82;B7Z2B0;Q13557;Q4G1A8	5;5;5;5;5;5;3;2;2;1;1;1;1;1;1;1;1;1;1;1;1;1;1	5;5;5;5;5;5;3;2;2;1;1;1;1;1;1;1;1;1;1;1;1;1;1	4;4;4;4;4;4;2;2;2;0;0;0;0;0;0;0;0;0;0;0;0;0;0	Calcium/calmodulin-dependent protein kinase type II subunit delta	CAMK2D	;;;;;;	23	5	5	4	5	3	5	3	4	3	12	12	9.6	56.298	498	498;499;512;533;533;499;344;130;182;24;168;173;305;362;362;478;478;489;537;542;666;478;666	0	36.538	1.0187	0.97175	19.339	9	5	Leave out requantified	1.0187	0.84659	0.77716	1.7539	19.377	26.286	6	3	3	2	Leave out requantified	Median	12	6.4	1375000000	743620000	631360000	1144700000
A0A024RDL0;O75575;H7C0S8	A0A024RDL0;O75575;H7C0S8	2;2;1	2;2;1	2;2;1	DNA-directed RNA polymerase III subunit RPC9	RCP9;CRCP	;;	3	2	2	2	2	0	2	0	2	0	31.1	31.1	31.1	16.871	148	148;148;307	0	11.07	NaN	NaN	NaN	1	1	Median	NaN	NaN	NaN	NaN	NaN	NaN	1	0	1	0	Median	Median	31.1	0	50824000	13960000	36864000	50824000
A0A024RDL1;P40227;B2R9K8;B4DPJ8;Q59ET3;A1JUI8;B4DN39	A0A024RDL1;P40227;B2R9K8;B4DPJ8;Q59ET3;A1JUI8;B4DN39	36;36;35;34;34;30;27	36;36;35;34;34;30;27	30;30;29;29;28;25;24	T-complex protein 1 subunit zeta	CCT6A	;;;;;;	7	36	36	30	32	33	32	33	26	27	71	71	61.4	58.024	531	531;531;531;500;529;488;389	0	323.31	0.7866	0.98586	26.128	222	104	Leave out requantified	1.1921	0.4773	0.8724	1.0373	41.734	9.0386	166	56	79	25	Leave out requantified	Leave out requantified	70.8	63.5	85915000000	40407000000	45508000000	67102000000
A0A024RDL3;P78330;Q53EY1;C9JBI3;A0A024RDL9;C9JEJ7	A0A024RDL3;P78330;Q53EY1;C9JBI3;A0A024RDL9	16;16;15;14;13;5	16;16;15;14;13;5	11;11;10;9;11;0	Phosphoserine phosphatase	PSPH	;;;;	6	16	16	11	14	13	14	13	10	10	79.6	79.6	63.6	25.007	225	225;225;225;187;252;46	0	87.188	0.58452	0.76682	66.896	45	21	Leave out requantified	1.7957	0.13527	1.5361	0.32569	20.026	20.783	21	24	7	14	Leave out requantified	Leave out requantified	79.6	64.4	20835000000	8993100000	11842000000	17426000000
A0A024RDL8;P04424;B4DU69;F8W943;A0A0S2Z316;Q6XYD2;A0A0S2Z3B0	A0A024RDL8;P04424;B4DU69;F8W943;A0A0S2Z316	5;5;4;3;3;2;2	5;5;4;3;3;2;2	5;5;4;3;3;2;2	Argininosuccinate lyase	ASL	;;;;	7	5	5	5	2	3	2	3	2	3	14.2	14.2	14.2	51.657	464	464;464;217;242;438;98;359	0	13.034	0.24817	0.46913	47.577	4	4	Median	NaN	0.24505	NaN	0.42408	NaN	15.207	1	3	1	3	Median	Median	7.3	6.9	241500000	92867000	148630000	171450000
A0A024RDM4;Q9BQC6	A0A024RDM4;Q9BQC6	2;2	2;2	2;2	Ribosomal protein 63, mitochondrial	MRP63;MRPL57	;	2	2	2	2	1	2	1	2	1	2	19.6	19.6	19.6	12.266	102	102;102	0.00022589	2.6826	0.65422	1.2576	54.847	4	1	Median	NaN	0.67133	NaN	1.3056	NaN	15.568	1	3	0	1	Median	Median	12.7	19.6	295230000	194290000	100940000	203750000
A0A024RDP4;B4DWI8;Q8WXF1;X6RDA4	A0A024RDP4;B4DWI8;Q8WXF1;X6RDA4	7;7;7;6	6;6;6;5	6;6;6;5	Paraspeckle component 1	PSPC1	;;;	4	7	6	6	7	3	6	2	6	2	24.2	22.4	22.4	45.57	393	393;463;523;248	0	18.765	1.4867	1.7031	44.433	12	6	Leave out requantified	1.5186	NaN	0.83819	NaN	42.414	NaN	11	1	6	0	Leave out requantified	Median	24.2	8.1	2023400000	955480000	1067900000	1919700000
A0A024RDQ8;P40938;Q5U0C2;Q53HK8;B4DKE6;A0A087X270	A0A024RDQ8;P40938;Q5U0C2;Q53HK8;B4DKE6	9;9;8;8;7;2	9;9;8;8;7;2	9;9;8;8;7;2	Replication factor C subunit 3	RFC3	;;;;	6	9	9	9	9	4	9	4	9	4	34.6	34.6	34.6	40.556	356	356;356;356;356;305;103	0	43.999	1.5711	1.2137	14.745	17	8	Leave out requantified	1.5711	0.324	1.2202	0.52644	14.91	28.931	11	6	3	5	Leave out requantified	Median	34.6	14.6	2808100000	1240600000	1567500000	2548000000
B2R728;A0A024RDQ9;P30825;A0A0A8K9B7;Q5JR49;P52569	B2R728;A0A024RDQ9;P30825;A0A0A8K9B7	3;3;3;2;1;1	3;3;3;2;1;1	3;3;3;2;1;1	High affinity cationic amino acid transporter 1	SLC7A1	;;;	6	3	3	3	2	1	2	1	2	1	5.4	5.4	5.4	67.65	629	629;629;629;617;121;658	0	4.9537	NaN	NaN	NaN	0	0	Median	NaN	NaN	NaN	NaN	NaN	NaN	0	0	0	0	Median	Median	3.7	1.7	8519300	8519300	0	0
Q5T7C4;B7Z965;Q59GW1;A0A024RDR0;P09429;B3KQ05;B2RPK0;D3DQY9;Q75MM1;Q9NYD7;Q53TD0;P23497	Q5T7C4;B7Z965;Q59GW1;A0A024RDR0;P09429;B3KQ05;B2RPK0	14;14;14;14;14;9;7;6;6;5;2;2	14;14;14;14;14;9;7;6;6;5;2;2	13;13;13;13;13;9;6;6;5;4;2;2	High mobility group protein B1;Putative high mobility group protein B1-like 1	HMGB1;HMGB1P1	;;;;;;	12	14	14	13	10	14	10	14	9	13	61.4	61.4	53.8	18.311	158	158;174;176;215;215;176;211;188;191;50;843;879	0	136.08	0.36743	0.65122	34.694	95	46	Leave out requantified	0.53038	0.34571	0.59485	0.70718	49.5	35.736	56	39	26	20	Leave out requantified	Leave out requantified	59.5	61.4	39379000000	21630000000	17749000000	30634000000
A0A024RDS1;Q92598;A0A024RDQ0;B4DF68;B4DZB4;R4GN69;B4DZP3	A0A024RDS1;Q92598;A0A024RDQ0;B4DF68;B4DZB4	49;49;48;42;26;7;4	46;46;45;39;24;7;4	8;8;8;6;7;2;3	Heat shock protein 105 kDa	HSPH1	;;;;	7	49	46	8	38	42	36	39	7	7	62.7	59.1	11.7	96.864	858	858;858;814;755;639;115;89	0	323.31	0.90844	1.0654	33.996	172	71	Leave out requantified	1.4297	0.50729	1.0047	1.1499	43.868	26.873	120	52	53	18	Leave out requantified	Leave out requantified	51.6	55.9	36755000000	14282000000	22473000000	33531000000
A8K126;A0A024RDS3;Q9UBW7;B4DZH0	A8K126;A0A024RDS3;Q9UBW7;B4DZH0	6;6;6;3	6;6;6;3	6;6;6;3	Zinc finger MYM-type protein 2	ZNF198;ZMYM2	;;;	4	6	6	6	3	4	3	4	3	4	5.4	5.4	5.4	139.73	1247	1247;1377;1377;377	0	6.2222	0.3159	0.56353	69.853	4	4	Median	NaN	0.27263	NaN	0.494	NaN	21.55	1	3	1	3	Median	Median	3	3	54732000	26180000	28551000	25213000
A0A024RDT6;Q5W111;B2RE68	A0A024RDT6;Q5W111;B2RE68	5;5;4	5;5;4	5;5;4	SPRY domain-containing protein 7	C13orf1;SPRYD7	;;	3	5	5	5	4	1	4	1	4	1	28.6	28.6	28.6	21.666	196	196;196;196	0	10.701	0.95485	0.94045	22.341	5	2	Median	0.96643	NaN	0.90666	NaN	25.009	NaN	4	1	1	1	Median	Median	24	4.6	530630000	249140000	281480000	506850000
A0A024RDV5;A0A024RDT9;Q9Y2H6;G5E9X3;A0A087X1M6	A0A024RDV5;A0A024RDT9;Q9Y2H6;G5E9X3	5;5;5;4;2	5;5;5;4;2	5;5;5;4;2	Fibronectin type-III domain-containing protein 3A	FNDC3A	;;;	5	5	5	5	5	0	5	0	5	0	6.3	6.3	6.3	125.82	1142	1142;1198;1198;684;326	0	10.527	3.4922	2.2676	34.48	4	4	Median	3.4922	NaN	2.2676	NaN	34.48	NaN	4	0	4	0	Median	Median	6.3	0	175660000	44783000	130870000	175660000
A0A024RDU0;Q9UL03;B4E2C8;G5E9X1;B3KQH5;C9JVX2;B4DL13;Q8N8M2;B9EIK3;Q5JSJ4	A0A024RDU0;Q9UL03;B4E2C8;G5E9X1;B3KQH5	4;4;3;3;3;1;1;1;1;1	4;4;3;3;3;1;1;1;1;1	4;4;3;3;3;1;1;1;1;1	Integrator complex subunit 6	INTS6	;;;;	10	4	4	4	2	2	2	2	2	2	4.7	4.7	4.7	100.39	887	887;887;455;571;709;131;289;365;861;861	0	3.7021	0.95903	1.1329	89.667	2	2	Median	NaN	NaN	NaN	NaN	NaN	NaN	1	1	1	1	Median	Median	2.9	1.8	31163000	6118800	25044000	26121000
A0A024RDU9;P13984	A0A024RDU9;P13984	13;13	13;13	13;13	General transcription factor IIF subunit 2	GTF2F2	;	2	13	13	13	8	9	8	9	8	9	65.9	65.9	65.9	28.38	249	249;249	0	47.339	0.27953	0.60517	57.065	20	13	Leave out requantified	1.7377	0.26097	2.0133	0.4991	87.849	39.361	9	11	6	7	Median	Leave out requantified	48.6	36.1	2187800000	1077400000	1110400000	1382400000
B4DRB3;B4DTN0;A0A024RDV3;Q59HH0;P06400;V9H020;Q2PMD0;Q6LE82	B4DRB3;B4DTN0;A0A024RDV3;Q59HH0;P06400	5;5;5;5;5;1;1;1	5;5;5;5;5;1;1;1	5;5;5;5;5;1;1;1	Retinoblastoma-associated protein	RB1	;;;;	8	5	5	5	4	2	4	2	4	2	7.6	7.6	7.6	93.85	816	816;907;928;960;928;51;52;55	0.0015374	2.3007	3.4752	1.7704	82	3	3	Plateau	2.814	NaN	1.7704	NaN	95.625	NaN	2	1	2	1	Median	Median	6.6	1.8	111180000	34739000	76445000	94400000
A0A024RDV7;O00505;Q8IYQ9;Q53F09;H0Y4S9	A0A024RDV7;O00505;Q8IYQ9;Q53F09	15;15;13;13;3	15;15;13;13;3	12;12;10;11;3	Importin subunit alpha;Importin subunit alpha-4	KPNA3	;;;	5	15	15	12	10	11	10	11	8	8	47.6	47.6	41.8	57.81	521	521;521;521;521;91	0	124.19	0.46239	0.85981	24.269	25	16	Leave out requantified	1.1645	0.44206	0.84645	0.97755	27.131	26.552	14	11	10	6	Leave out requantified	Leave out requantified	31.7	32.1	2786800000	1140200000	1646600000	2139000000
A8K6Q9;A0A024RDV9;Q8N0X7;B4DXT5;B3KML8;B3KMI3;A0A0S2Z510	A8K6Q9;A0A024RDV9;Q8N0X7;B4DXT5;B3KML8;B3KMI3	9;9;9;5;5;5;4	9;9;9;5;5;5;4	9;9;9;5;5;5;4	Spartin	SPG20	;;;;;	7	9	9	9	8	5	8	5	8	5	17.3	17.3	17.3	72.831	666	666;666;666;363;373;440;254	0	37.392	0.7372	0.97347	161.1	9	9	Median	3.7452	0.1596	2.7648	0.39162	115.56	134.56	5	4	5	4	Median	Median	17.3	9.3	746430000	322090000	424340000	549070000
A0A024RDW4;Q9NWB6;B4E3J6;X6R9F1	A0A024RDW4;Q9NWB6;B4E3J6	3;3;2;1	3;3;2;1	3;3;2;1	Arginine and glutamate-rich protein 1	FLJ10154;ARGLU1	;;	4	3	3	3	0	3	0	3	0	3	8.4	8.4	8.4	33.216	273	273;273;223;142	0.0011059	2.4034	0.44231	1.1116	13.387	2	1	Median	NaN	0.44231	NaN	1.1116	NaN	13.387	0	2	0	1	Median	Median	0	8.4	175750000	120200000	55553000	0
A0A024RDW8;P08572;B4DH43	A0A024RDW8;P08572;B4DH43	6;6;4	6;6;4	6;6;4	Collagen alpha-2(IV) chain;Canstatin	COL4A2	;;	3	6	6	6	2	6	2	6	2	6	4.8	4.8	4.8	167.55	1712	1712;1712;830	0	11.824	1.0506	1.9206	3.2675	7	3	Leave out requantified	2.2158	1.0506	1.4712	1.9206	6.2619	3.2675	2	5	2	1	Median	Leave out requantified	1.3	4.8	222460000	83176000	139280000	100540000
A0A024RDY0;O00410;H0Y8C6;B4E0R6;B3KWG6;Q9BVS9;E7ETV3;C9JMV5;H0Y3V4;E7EQT5;E7EV12;C9JZ53;E7EWK4;E7EX05;C9JZD8;C9JQT6;E7ESA1;E7ESZ1;E7ETV8;C9J875;C9JXE0;O60518;B4DTX6	A0A024RDY0;O00410;H0Y8C6;B4E0R6;B3KWG6	60;60;57;50;37;13;12;11;11;10;9;6;6;6;5;4;4;4;4;3;2;2;1	60;60;57;50;37;13;12;11;11;10;9;6;6;6;5;4;4;4;4;3;2;2;1	60;60;57;50;37;13;12;11;11;10;9;6;6;6;5;4;4;4;4;3;2;2;1	Importin-5	RANBP5;IPO5	;;;;	23	60	60	60	54	42	54	42	54	42	75.4	75.4	75.4	123.63	1097	1097;1097;1099;972;718;310;170;165;182;126;142;77;117;119;74;88;98;106;128;75;64;1105;693	0	323.31	1.7425	0.99977	29.64	292	127	Leave out requantified	2.0877	0.30888	1.1594	0.74232	23.031	14.213	234	58	103	24	Leave out requantified	Leave out requantified	71.6	52.8	70515000000	25839000000	44676000000	66539000000
B3KRY3;A0A024RDY3;P11279;Q59FZ0	B3KRY3;A0A024RDY3;P11279	8;8;8;1	8;8;8;1	8;8;8;1	Lysosome-associated membrane glycoprotein 1	LAMP1	;;	4	8	8	8	8	7	8	7	8	7	16.2	16.2	16.2	42.585	395	395;417;417;392	0	79.999	0.72892	0.57449	43.29	37	12	Leave out requantified	0.58579	0.9564	0.43252	1.9756	28.71	33.721	25	12	8	4	Leave out requantified	Leave out requantified	16.2	16.2	15531000000	9428300000	6102400000	15168000000
Q5T911;A0A024RDY7;U4PSC4;Q9NPJ6	Q5T911;A0A024RDY7;U4PSC4;Q9NPJ6	2;2;2;2	2;2;2;2	2;2;2;2	Mediator of RNA polymerase II transcription subunit 4	MED4	;;;	4	2	2	2	2	1	2	1	2	1	13	13	13	27.077	238	238;270;322;270	0	10.809	1.0915	0.89788	28.478	3	2	Plateau	1.0651	NaN	0.8856	NaN	1.9474	NaN	2	1	1	1	Median	Median	13	7.1	351990000	159620000	192370000	325410000
A0A024RDY9;B1ALK7;B7Z6G2;Q14155;E7EUY6;E9PDQ5;B7Z344;Q5W9H1;F6SJA5;B7Z6D9;Q5ZEZ3;E7EU80	A0A024RDY9;B1ALK7;B7Z6G2;Q14155;E7EUY6;E9PDQ5;B7Z344;Q5W9H1	7;7;7;6;5;5;5;5;2;2;1;1	7;7;7;6;5;5;5;5;2;2;1;1	7;7;7;6;5;5;5;5;2;2;1;1	Rho guanine nucleotide exchange factor 7	ARHGEF7;KIAA0142	;;;;;;;	12	7	7	7	3	5	3	5	3	5	13.6	13.6	13.6	73.139	646	646;705;721;803;447;547;547;691;130;181;86;151	0	16.24	0.78908	1.5351	36.905	7	5	Median	2.4031	0.61469	1.7768	1.4891	55.927	25.159	3	4	3	2	Median	Median	6.2	9	399230000	162550000	236680000	282290000
B7Z6T7;A8K2S7;A0A024RE02;Q8NBM4;B3KW74;X6R5E5	B7Z6T7;A8K2S7;A0A024RE02;Q8NBM4;B3KW74;X6R5E5	3;3;3;3;2;2	3;3;3;3;2;2	3;3;3;3;2;2	Ubiquitin-associated domain-containing protein 2	PHGDHL1;UBAC2	;;;;;	6	3	3	3	0	3	0	3	0	3	12.8	12.8	12.8	31.058	274	274;344;344;344;110;204	0	2.9511	0.58091	1.1945	11.67	2	2	Median	NaN	0.58091	NaN	1.1945	NaN	11.67	0	2	0	2	Median	Median	0	12.8	43961000	27909000	16052000	0
A0A024RE13;Q9NRR4	A0A024RE13;Q9NRR4	2;2	2;2	2;2	Ribonuclease 3	RNASEN;DROSHA	;	2	2	2	2	2	0	2	0	2	0	2.7	2.7	2.7	156.34	1349	1349;1374	0.00045106	2.654	NaN	NaN	NaN	0	0	Median	NaN	NaN	NaN	NaN	NaN	NaN	0	0	0	0	Median	Median	2.7	0	0	0	0	0
A0A024RE14;Q49AR2;E5RFG1;B4DR92;E5RHP8;A0A024RE20	A0A024RE14;Q49AR2;E5RFG1;B4DR92;E5RHP8;A0A024RE20	2;2;1;1;1;1	2;2;1;1;1;1	2;2;1;1;1;1	UPF0489 protein C5orf22	FLJ11193;C5orf22	;;;;;	6	2	2	2	0	2	0	2	0	2	6.1	6.1	6.1	49.967	442	442;442;49;136;156;177	0	5.1133	0.31357	0.59955	25.818	2	2	Median	NaN	0.31357	NaN	0.59955	NaN	25.818	0	2	0	2	Median	Median	0	6.1	46881000	38215000	8665900	0
A0A024RE27;Q96GK7;Q6P2I3;D3DXG4;D3DXG5;C9JGM0;B4DHE4	A0A024RE27;Q96GK7;Q6P2I3;D3DXG4;D3DXG5	9;9;7;5;5;3;2	9;9;7;5;5;3;2	9;9;7;5;5;3;2	Fumarylacetoacetate hydrolase domain-containing protein 2A;Fumarylacetoacetate hydrolase domain-containing protein 2B	FAHD2A;FAHD2B;hCG_2002650	;;;;	7	9	9	9	8	6	8	6	8	6	36.6	36.6	36.6	34.596	314	314;314;314;298;299;127;172	0	40.597	1.0776	0.91752	23.784	14	6	Leave out requantified	1.1276	0.71117	0.86181	1.542	15.942	34.519	9	5	3	3	Leave out requantified	Linear	34.4	27.1	2115800000	1055400000	1060400000	1855500000
A0A059V6Y7;A0A0A1EMC4;W0HK13;Q8TC59	A0A059V6Y7;A0A0A1EMC4;W0HK13;Q8TC59	1;1;1;1	1;1;1;1	1;1;1;1	Piwi-like protein;Piwi-like protein 2	PIWIL2	;;;	4	1	1	1	1	0	1	0	1	0	3.9	3.9	3.9	23.191	204	204;718;973;973	1	-2	NaN	NaN	NaN	1	1	Median	NaN	NaN	NaN	NaN	NaN	NaN	1	0	1	0	Median	Median	3.9	0	53104000	26194000	26909000	53104000
[truncated: 4,385 more rows]
[truncated: 17 more columns]
