# Supplementary material for: Proteomic Comparison of Malignant Human Germ Cell Tumor Cell Lines
Source: Dis Markers. 2019 Sep 3;2019:8298524. doi: 10.1155/2019/8298524 (PMC6745167; doi:10.1155/2019/8298524)
Supplement: Supplementary 2 — Supplementary Table 2 Differentially expressed proteins in TCam-2 and NTERA-2. [file 8298524.f2.xlsx]

## Sheet: protein ratios
Protein IDs	Protein names	Gene names	log2 SILAC ratio TCam2 / NTera2	p-value	log10 Intensity	Peptides
Q96CB9;B4DHA4	Putative methyltransferase NSUN4	NSUN4	-6.16152	2.42769e-20	9.7602	4
Q5M775;A8MV89;Q5M775-4;Q5M775-2;Q5M775-3;Q5M775-5	Cytospin-B	SPECC1	-5.66478	7.89246e-17	9.00247	2
P48357;P48357-3;P48357-4;P48357-2;P48357-5	Leptin receptor	LEPR	-4.32366	7.65977e-13	9.11414	2
P69905;G3V1N2	Hemoglobin subunit alpha	HBA1;HBA2	-4.24111	2.09629e-12	9.35944	6
P12429;D6RA82	Annexin A3;Annexin	ANXA3	3.38575	4.58493e-11	10.4099	25
Q8N4Y2;Q8N4Y2-3;Q8N4Y2-2	EF-hand calcium-binding domain-containing protein 4A	EFCAB4A	-4.91154	3.09082e-09	7.80266	1
P00918	Carbonic anhydrase 2	CA2	2.7424	7.72431e-08	10.2374	15
Q9ULI3;H7C4M4	Protein HEG homolog 1	HEG1	4.73228	8.59984e-08	7.92066	5
P50895	Basal cell adhesion molecule	BCAM	2.683	1.42737e-07	10.2281	24
P09104;B7Z2X9;F5H0C8	Gamma-enolase;Enolase	ENO2	2.62133	2.66564e-07	10.7152	23
Q6KCM7-3;Q6KCM7-2;Q6KCM7-5;Q6KCM7-4;Q9BV35-3;Q6KCM7;Q9BV35;Q9BV35-2;Q9BV35-4;Q6KCM7-6;E7ESZ5	Calcium-binding mitochondrial carrier protein SCaMC-2;Calcium-binding mitochondrial carrier protein SCaMC-3	SLC25A25;SLC25A23	-3.2281	4.54951e-07	8.64458	2
P38432	Coilin	COIL	4.32945	9.18859e-07	7.76551	1
B5MCA4;P16422	Epithelial cell adhesion molecule	EPCAM	3.0766	1.73436e-06	9.89495	11
Q16772;Q5JW85;Q7RTV2	Glutathione S-transferase A3;Glutathione S-transferase;Glutathione S-transferase A5	GSTA3;GSTA5	3.35413	2.40294e-06	9.67398	6
P48431;O00570	Transcription factor SOX-2;Transcription factor SOX-1	SOX2;SOX1	-3.48591	5.51126e-06	8.51456	4
P27105;B4E2V5	Erythrocyte band 7 integral membrane protein	STOM	2.90236	6.25664e-06	9.8624	13
P36959	GMP reductase 1	GMPR	2.88461	7.10329e-06	9.82987	16
P04279;P04279-2	Semenogelin-1;Alpha-inhibin-92;Alpha-inhibin-31;Seminal basic protein	SEMG1	4.20769	7.31656e-06	8.39915	7
P16401	Histone H1.5	HIST1H1B	3.18416	7.367e-06	9.46177	5
Q02383	Semenogelin-2	SEMG2	3.88153	1.02156e-05	7.56385	4
P09210;P08263	Glutathione S-transferase A2;Glutathione S-transferase A1	GSTA2;GSTA1	4.13896	1.02687e-05	8.41842	6
P09493-3;D9YZV3;D9YZV8;P09493-7;H0YKX5;H0YKP3		TPM1	2.83112	1.03693e-05	9.9165	21
P10620;G5EA53;F5H6X2;F5H7F6;F5H760	Microsomal glutathione S-transferase 1	MGST1	-2.52866	1.73312e-05	9.60097	4
O95302;B7Z6H3;B7Z1U8;B7Z230	Peptidyl-prolyl cis-trans isomerase FKBP9	FKBP9	2.74814	1.84128e-05	10.1345	22
B4DFQ6;Q96CM8;B4DHT5;E9PF16;B4DUF5	Acyl-CoA synthetase family member 2, mitochondrial	ACSF2	2.99206	2.45378e-05	9.54424	15
F5H1V2;Q9BYE4;P22531;P22532;P35325;P35326;Q96RM1	Small proline-rich protein 2G;Small proline-rich protein 2E;Small proline-rich protein 2D;Small proline-rich protein 2B;Small proline-rich protein 2A;Small proline-rich protein 2F	SPRR2G;SPRR2E;SPRR2D;SPRR2B;SPRR2A;SPRR2F	-3.50944	2.69768e-05	7.66978	1
P23378	Glycine dehydrogenase [decarboxylating], mitochondrial	GLDC	2.10099	3.09021e-05	10.4776	51
Q96SL4	Glutathione peroxidase 7	GPX7	3.729	6.9765e-05	8.49027	2
P06756;E7EWZ6;P06756-2;B4DYQ7	Integrin alpha-V;Integrin alpha-V heavy chain;Integrin alpha-V light chain	ITGAV	2.77149	8.99802e-05	9.63565	31
Q9UM00;C9JX01;Q9UM00-2	Transmembrane and coiled-coil domain-containing protein 1	TMCO1	-2.39306	9.14929e-05	9.19285	4
O43707;D6PXK4;E7EV83;F5GXS2	Alpha-actinin-4	ACTN4	1.91883	0.000131301	10.9763	71
C9JE82;Q9NY47-2;Q9NY47;C9JHE6;C9JGM2	Voltage-dependent calcium channel subunit alpha-2/delta-2;Voltage-dependent calcium channel subunit alpha-2-2;Voltage-dependent calcium channel subunit delta-2	CACNA2D2	2.4457	0.000131303	10.1845	39
P05186;B7Z4Y6;P05186-2	Alkaline phosphatase, tissue-nonspecific isozyme;Alkaline phosphatase	ALPL	1.91642	0.000133735	10.3058	22
P12814;P12814-3;B7TY16;P12814-2;H9KV75	Alpha-actinin-1	ACTN1	1.90446	0.000146471	10.5468	61
P11216	Glycogen phosphorylase, brain form	PYGB	1.89879	0.000152895	10.8944	55
Q9NR23	Growth/differentiation factor 3	GDF3	-2.55661	0.000162949	10.192	11
Q9Y5J5	Pleckstrin homology-like domain family A member 3	PHLDA3	2.87351	0.000194986	9.06438	7
P37802	Transgelin-2	TAGLN2	2.34173	0.000246273	10.104	14
Q01995;H0YCU9;E9PJ32	Transgelin	TAGLN	2.57841	0.000261224	9.47555	14
Q09666	Neuroblast differentiation-associated protein AHNAK	AHNAK	1.78729	0.000348173	10.3815	200
O15217;Q6P4G1	Glutathione S-transferase A4;Glutathione S-transferase	GSTA4	2.52395	0.000348595	9.38555	7
P15924;P15924-2	Desmoplakin	DSP	2.27945	0.000354908	10.0078	104
P11169;F5H2H8;B7ZAC3;Q8TDB8;Q8TDB8-2;B7Z844	Solute carrier family 2, facilitated glucose transporter member 3;Solute carrier family 2, facilitated glucose transporter member 14	SLC2A3;SLC2A14	1.77584	0.000377984	10.4037	10
P98179	Putative RNA-binding protein 3	RBM3	2.26393	0.000388225	10.0712	6
Q9H2P0	Activity-dependent neuroprotector homeobox protein	ADNP	3.31115	0.000408763	8.46799	5
Q86Y22	Collagen alpha-1(XXIII) chain	COL23A1	2.70623	0.000446213	8.93261	4
O00468	Agrin	AGRN	3.0418	0.000495361	7.8069	11
O75923-13;O75923-7;O75923-8;O75923-2;O75923-10;O75923-4;O75923-11;O75923-5;O75923-12;O75923-6;O75923-14;O75923;O75923-9;O75923-3;O75923-15	Dysferlin	DYSF	2.87769	0.000617571	8.64911	12
A6NCE7;Q9GZQ8;H3BTL1;Q9H492-2;Q9H492	Microtubule-associated proteins 1A/1B light chain 3 beta 2;Microtubule-associated proteins 1A/1B light chain 3B;Microtubule-associated proteins 1A/1B light chain 3A	MAP1LC3B2;MAP1LC3B;MAP1LC3A	-2.32598	0.000625227	9.74063	3
Q92754;B4DWK3	Transcription factor AP-2 gamma	TFAP2C	3.18929	0.000661047	8.31317	5
P17931;G3V3R6	Galectin-3	LGALS3	2.61453	0.00068967	8.84167	6
Q24JP5-2;Q24JP5;Q24JP5-3	Transmembrane protein 132A	TMEM132A	2.93071	0.000778556	8.04591	2
Q14781	Chromobox protein homolog 2	CBX2	2.91561	0.000827	7.34357	2
P56279;H0YJR9	T-cell leukemia/lymphoma protein 1A	TCL1A	2.57338	0.000834968	8.96143	5
Q9BTT0;Q5TB20;Q5TB19;E9PPH5	Acidic leucine-rich nuclear phosphoprotein 32 family member E	ANP32E	-1.66173	0.0008355	10.4307	15
Q16401;B4DZM8;F2Z3J2	26S proteasome non-ATPase regulatory subunit 5	PSMD5	2.80302	0.000844792	8.54637	7
P16144;P16144-3;P16144-2;P16144-4	Integrin beta-4	ITGB4	2.56288	0.000876351	8.88389	20
P14923	Junction plakoglobin	JUP	2.1003	0.000968739	10.0515	36
P15559;P15559-2;B4DLR8;H3BNV2;H3BRK3	NAD(P)H dehydrogenase [quinone] 1	NQO1	-2.01953	0.00102947	9.10271	5
P21964;P21964-2;E7EMS6;E7EUU8	Catechol O-methyltransferase	COMT	2.30081	0.0010762	9.68431	12
Q9BV57;Q9BV57-2	1,2-dihydroxy-3-keto-5-methylthiopentene dioxygenase	ADI1	2.29949	0.0010831	9.64969	12
E9PC97;Q8IWS0;B4E0G4;Q5JRC6;Q8IWS0-2	PHD finger protein 6	PHF6	-1.94161	0.00108896	9.48136	9
Q92820	Gamma-glutamyl hydrolase	GGH	2.27664	0.00120952	9.67423	11
P12821;P12821-2;P12821-3;P12821-4	Angiotensin-converting enzyme;Angiotensin-converting enzyme, soluble form	ACE	2.27565	0.00121532	9.46795	26
O75051	Plexin-A2	PLXNA2	2.8043	0.00128006	7.71882	5
Q8NDA8;E9PHY8;Q8NDA8-2	HEAT repeat-containing protein 7A	HEATR7A	2.79796	0.00131173	7.98419	5
P04083;Q5T3N1	Annexin A1;Annexin	ANXA1	2.4512	0.00145051	9.0035	14
P06396;P06396-3;F5H1A8;P06396-2;F8WA45;F5H8M4;Q5T0H9	Gelsolin	GSN	2.02382	0.00145601	10.1218	30
Q96HR9;A8MWX0	Receptor expression-enhancing protein 6	REEP6	-1.88596	0.00153073	9.71377	7
P09488;P09488-2;E7EWW9;H3BRM6	Glutathione S-transferase Mu 1	GSTM1	2.65354	0.00154918	8.55117	6
P31641;E9PDM3	Sodium- and chloride-dependent taurine transporter;Transporter	SLC6A6	2.9614	0.00155728	8.24052	4
O75083;O75083-3;B4DY05	WD repeat-containing protein 1	WDR1	1.56329	0.00160434	10.4424	27
P09486;F5GY03;E5RK62	SPARC	SPARC	2.63801	0.00164728	8.69467	7
Q14315;Q14315-2	Filamin-C	FLNC	2.21098	0.00165262	9.64232	82
Q6NXG1;Q6NXG1-3;Q6NXG1-4;E9PB47;Q6NXG1-2;H0YBB3;H0YBR2	Epithelial splicing regulatory protein 1	ESRP1	2.41993	0.00166459	8.87073	9
Q9NRW1	Ras-related protein Rab-6B	RAB6B	2.73057	0.00169628	7.99713	10
P78395;F5H4B1;E7EW99;H7C2P3;E7EMH2;B7Z986;B5MCY4	Melanoma antigen preferentially expressed in tumors	PRAME	2.80158	0.00172132	9.17368	5
P43121;P43121-2	Cell surface glycoprotein MUC18	MCAM	2.72318	0.00174425	8.16239	4
P04792;B4DL87;F8WE04	Heat shock protein beta-1	HSPB1	1.98076	0.00182141	10.1029	17
E7EWS7;P68036;B4DDG1	Ubiquitin-conjugating enzyme E2 L3	UBE2L3	1.54278	0.00182995	10.4448	13
Q9Y2R0	Coiled-coil domain-containing protein 56	CCDC56	2.90641	0.00189936	8.53755	3
B4DKF8;Q9NYI0;Q9NYI0-2;E5RJ29;Q9NYI0-3;E7EU68	PH and SEC7 domain-containing protein 3	PSD3	2.89579	0.00197292	8.53704	4
A6NN80;E5RK69	Annexin	ANXA6	2.5782	0.0020809	8.71245	44
P54687;F5H5E4;P54687-4;P54687-3;P54687-2	Branched-chain-amino-acid aminotransferase, cytosolic;Branched-chain-amino-acid aminotransferase	BCAT1	-2.09869	0.0021017	9.77877	12
P29762;B5MCB5	Cellular retinoic acid-binding protein 1	CRABP1	-2.09423	0.00214994	10.1714	12
Q9Y4X0;Q5JYV9;Q9Y4X0-3	AMME syndrome candidate gene 1 protein	AMMECR1	-1.88635	0.00222967	9.30335	3
Q01469	Fatty acid-binding protein, epidermal	FABP5	2.7292	0.00224618	9.32449	10
P21291;B3KVC9;E9PS42;E9PP21;E9PND2	Cysteine and glycine-rich protein 1	CSRP1	2.14298	0.00226504	9.62853	8
P08133;E9PGK1;B7Z582;E7EMC6	Annexin A6;Annexin	ANXA6	1.5037	0.00234232	10.8404	45
P56747;I3L441	Claudin-6	CLDN6	2.13559	0.00234282	9.48635	4
P46821	Microtubule-associated protein 1B;MAP1 light chain LC1	MAP1B	-1.52227	0.00236751	10.5951	108
Q9Y617;Q9Y617-2	Phosphoserine aminotransferase	PSAT1	-1.52031	0.00240104	10.6649	22
Q96PU4;Q96PU4-2	E3 ubiquitin-protein ligase UHRF2	UHRF2	2.53575	0.00244967	8.54417	6
E5RGS7			2.83372	0.00245757	8.49427	5
P04040	Catalase	CAT	2.69225	0.00256732	9.12642	12
Q02790	Peptidyl-prolyl cis-trans isomerase FKBP4;Peptidyl-prolyl cis-trans isomerase FKBP4, N-terminally processed	FKBP4	1.48731	0.00259396	11.0615	36
Q9UBR2	Cathepsin Z	CTSZ	2.68539	0.00263137	9.307	7
P35219	Carbonic anhydrase-related protein	CA8	2.60312	0.0027196	8.16435	4
P23229-6;P23229-9;P23229-2;P23229-4;P23229;G5E9H1;P23229-3;C9JK10;P23229-5;P23229-7	Integrin alpha-6;Integrin alpha-6 heavy chain;Integrin alpha-6 light chain	ITGA6	1.9012	0.0027258	9.81296	31
P59190;G3V196;G3V562	Ras-related protein Rab-15	RAB15	2.59572	0.00279362	8.11787	2
Q9H4G4;Q5VZR0	Golgi-associated plant pathogenesis-related protein 1	GLIPR2	2.29088	0.00289173	8.96256	5
P17858;P17858-2;F5H3H2	6-phosphofructokinase, liver type	PFKL	1.4636	0.00300171	10.4183	36
P58107	Epiplakin	EPPK1	1.45736	0.00311847	10.6517	147
P07197;E7ESP9;E7EMV2	Neurofilament medium polypeptide	NEFM	2.47179	0.00311928	8.68144	2
O75592;O75592-2;H7C3U4	Probable E3 ubiquitin-protein ligase MYCBP2	MYCBP2	-2.5018	0.00312724	7.72045	2
Q9BST9;Q9BST9-3;Q9BST9-2;H7BXD4	Rhotekin	RTKN	2.75205	0.00326115	8.48454	3
Q9H3G5;F5H6K4;C9JLV0	Probable serine carboxypeptidase CPVL	CPVL	1.86325	0.00328787	9.83867	9
F8WEE8;Q7Z422;C9K0U0;B4DNI1;Q7Z422-3;Q7Z422-4;Q7Z422-2	UPF0485 protein C1orf144	C1orf144	-2.48552	0.00333684	7.92036	1
P05556;P05556-3;P05556-4;P05556-5;P05556-2	Integrin beta-1	ITGB1	1.85755	0.00338101	9.92789	20
Q86V21;Q86V21-2;Q86V21-3	Acetoacetyl-CoA synthetase	AACS	1.85293	0.00345809	9.90545	22
Q14195-2;Q14195	Dihydropyrimidinase-related protein 3	DPYSL3	-1.464	0.00356807	11.0563	41
Q13356;Q13356-2;E7EW80;H7C2D2	Peptidyl-prolyl cis-trans isomerase-like 2;Peptidyl-prolyl cis-trans isomerase	PPIL2	2.42656	0.00368922	8.7927	12
O00151	PDZ and LIM domain protein 1	PDLIM1	2.22531	0.00379134	9.00749	8
P04156;P04156-2	Major prion protein	PRNP	-2.43526	0.00406732	7.37462	1
Q14894;H9KVC2;I3L325;I3L2W5;I3NI53	Thiomorpholine-carboxylate dehydrogenase	CRYM	2.56123	0.00407353	9.34033	7
Q9UKZ1	UPF0760 protein C2orf29	C2orf29	2.47049	0.00435832	7.9133	4
P29966	Myristoylated alanine-rich C-kinase substrate	MARCKS	-1.70217	0.00442381	9.73034	10
P09211;A8MX94	Glutathione S-transferase P	GSTP1	1.39534	0.00452361	11.4902	24
P49407;P49407-2;E9PM35	Beta-arrestin-1	ARRB1	-1.69674	0.00455805	9.53382	17
P30793;P30793-4;F8W9F6;P30793-2;P30793-3	GTP cyclohydrolase 1	GCH1	2.51294	0.00480611	9.15391	9
O15230	Laminin subunit alpha-5	LAMA5	2.50668	0.00490936	9.36931	71
O95785;B7ZM82;B3KVH1	Protein Wiz	WIZ	2.42701	0.00506489	7.91214	3
Q8N398;E9PF42	von Willebrand factor A domain-containing protein 5B2	VWA5B2	2.6181	0.00510927	8.2387	10
G8JLH6;P21926;A6NNI4;B4DPP0	CD9 antigen	CD9	1.7699	0.00514711	9.98364	6
P07858;F5H2P9;B4DMY4	Cathepsin B;Cathepsin B light chain;Cathepsin B heavy chain	CTSB	1.95688	0.00514936	9.41571	7
P49458;P49458-2;E9PE20	Signal recognition particle 9 kDa protein	SRP9	-1.91344	0.00520107	9.79107	7
Q99959;Q99959-2;B8QGS9	Plakophilin-2	PKP2	2.3255	0.00531902	8.56545	11
Q05682-3;E7EX44;Q05682-5;Q05682;Q05682-2;Q05682-6;F5H1Z9;Q05682-4;E9PGZ1;C9J813	Caldesmon	CALD1	2.13993	0.00534219	9.02531	13
Q8N999;Q8N999-3	Uncharacterized protein C12orf29	C12orf29	-1.81283	0.00563473	8.57371	1
Q9Y5L4	Mitochondrial import inner membrane translocase subunit Tim13	TIMM13	-1.65351	0.00576535	9.62594	8
Q13595;B4DUA9;B4DQI6;Q13595-2	Transformer-2 protein homolog alpha	TRA2A	2.57716	0.00583891	8.4989	3
Q5T3I0-3;Q5T3I0;E9PAV9;F8W895	G patch domain-containing protein 4	GPATCH4	-2.33128	0.00605744	7.68034	1
A8MV58;Q16643;D6R9W4	Drebrin	DBN1	1.91434	0.00616018	9.53904	13
Q14019;H3BT58	Coactosin-like protein	COTL1	-1.87005	0.00636299	9.96714	11
P09936;D6RE83;D6R956;A6NLJ7;D6R974	Ubiquitin carboxyl-terminal hydrolase isozyme L1	UCHL1	-1.3736	0.00654925	10.6762	14
P14550	Alcohol dehydrogenase [NADP(+)]	AKR1A1	-1.37357	0.00655087	10.3574	22
Q13185	Chromobox protein homolog 3	CBX3	1.71451	0.00665634	9.98113	10
B7ZLA8;Q9C0E8;Q9C0E8-2;F5H2Y7;Q9C0E8-3;F5H2Q7	Protein lunapark	KIAA1715;LNP	2.34329	0.00672374	8.00736	3
B2RCS5;P35609	Alpha-actinin-2	ACTN2	2.25822	0.00673917	8.60034	19
P07099	Epoxide hydrolase 1	EPHX1	1.88767	0.0068819	9.56838	14
Q96JB3;Q96JB3-2	Hypermethylated in cancer 2 protein	HIC2	2.52575	0.00688794	8.24222	2
F5H3C0;Q9UP95;F5H0S9;Q9UP95-2;F5H066;I3L4N6;Q9UP95-3	Solute carrier family 12 member 4	SLC12A4	2.3317	0.00698843	7.97392	7
P54725	UV excision repair protein RAD23 homolog A	RAD23A	2.38647	0.00732209	9.13786	9
Q9P0Z9	Peroxisomal sarcosine oxidase	PIPOX	-1.59726	0.00776514	9.47605	12
A6NMH8;E9PIF1;P60033;H0YDJ9;H0YDL9;E9PRJ8;E9PJK1	CD81 antigen	CD81	1.85818	0.00776759	9.53924	4
C9JPG0;Q12765;B4DIP5;B4DH22;C9K052	Secernin-1	SCRN1	1.8562	0.00783058	9.56178	14
P07093-3;P07093;P07093-2;C9JN98	Glia-derived nexin	SERPINE2	2.29378	0.00792064	7.65566	2
P63241-2;P63241;I3L504;I3L397;Q6IS14	Eukaryotic translation initiation factor 5A-1;Eukaryotic translation initiation factor 5A-1-like	EIF5A;EIF5AL1	-1.34009	0.00813049	10.6405	18
Q13576;E7EWC2;F5H7S7;Q13576-2	Ras GTPase-activating-like protein IQGAP2	IQGAP2	-1.33998	0.00813602	10.4503	83
F5H6I0;P61769;H0YLF3	Beta-2-microglobulin;Beta-2-microglobulin form pI 5.3	B2M	-1.81934	0.00825221	9.04782	3
P32929;E9PDV0;P32929-2	Cystathionine gamma-lyase	CTH	-1.81226	0.00827231	10.1768	19
Q9H2U2-2;Q9H2U2;E2QRM6;Q9H2U2-3;F8WDN9;D6R967;H0Y9D8;Q9H2U2-4	Inorganic pyrophosphatase 2, mitochondrial	PPA2	1.83898	0.00839777	9.7043	12
P05161	Ubiquitin-like protein ISG15	ISG15	-1.81237	0.00850714	9.03599	5
Q15291;Q15291-2	Retinoblastoma-binding protein 5	RBBP5	2.17592	0.00893393	8.7864	5
Q6N022	Teneurin-4	ODZ4	2.43995	0.00901954	8.30769	9
Q9BVJ7	Dual specificity protein phosphatase 23	DUSP23	2.43234	0.0092344	8.42197	7
O15318;D6R9U7;D6R921;D6RJH6;D6RIT0;D6REQ0	DNA-directed RNA polymerase III subunit RPC7	POLR3G	-2.21444	0.00930681	7.75961	2
Q02750;Q02750-2	Dual specificity mitogen-activated protein kinase kinase 1	MAP2K1	-1.55658	0.00957763	9.46581	9
Q12888-2;F8VY86;Q12888;A6NNK5	Tumor suppressor p53-binding protein 1	TP53BP1	-1.99585	0.00965364	8.50995	24
O43175;Q5SZU1;F5H634	D-3-phosphoglycerate dehydrogenase	PHGDH	-1.31101	0.00977043	11.2638	27
P08217	Chymotrypsin-like elastase family member 2A	CELA2A	-1.60345	0.00985659	9.29367	1
O60885;Q4G0X8;O60885-2	Bromodomain-containing protein 4	BRD4	2.22151	0.0100111	8.17211	7
Q05707;Q05707-2;Q05707-3;H0YBB2	Collagen alpha-1(XIV) chain	COL14A1	2.21679	0.0101633	7.80452	6
P61626;F8VV32	Lysozyme C	LYZ	-2.18351	0.0103944	7.76675	3
O14494;G3XA95;O14494-2	Lipid phosphate phosphohydrolase 1	PPAP2A	2.38615	0.0106399	8.26255	3
P40818;B4DKA8	Ubiquitin carboxyl-terminal hydrolase 8;Ubiquitin carboxyl-terminal hydrolase	USP8	-2.16639	0.0110435	7.57276	3
P02545;P02545-3;Q6UYC3;E7EUI9;D6RAQ3;Q5TCJ4	Prelamin-A/C;Lamin-A/C	LMNA	1.58895	0.0116398	10.1757	37
O75164;B4DT38	Lysine-specific demethylase 4A	KDM4A	-1.65906	0.0117013	8.61963	13
Q03252	Lamin-B2	LMNB2	2.23858	0.011717	9.15848	16
Q13162;H7C3T4	Peroxiredoxin-4	PRDX4	1.2237	0.0118623	10.2091	16
P23297	Protein S100-A1	S100A1	2.16385	0.0120172	8.01653	1
O94808	Glucosamine--fructose-6-phosphate aminotransferase [isomerizing] 2	GFPT2	-1.51112	0.0120411	9.38277	27
P00533;E9PFD7;Q504U8;H0Y3N3;P00533-3;P00533-4	Epidermal growth factor receptor	EGFR	1.74736	0.0120788	9.4456	22
Q8IV08;B4DEL6	Phospholipase D3	PLD3	1.74493	0.0121931	9.49904	11
Q9BV40;B8ZZT4;C9JXZ5	Vesicle-associated membrane protein 8	VAMP8	1.91942	0.0123091	8.97063	5
O14641;I3L2N2;I3L2W9	Segment polarity protein dishevelled homolog DVL-2	DVL2	-1.92697	0.0125049	8.43583	9
P12236	ADP/ATP translocase 3	SLC25A6	1.72729	0.0130547	9.57527	26
Q01628;E9PS44	Interferon-induced transmembrane protein 3	IFITM3	-1.49216	0.0132243	9.39506	3
Q8N8R3;A3KMR5	Mitochondrial carnitine/acylcarnitine carrier protein CACL	SLC25A29	2.05631	0.0132626	8.68447	9
O75880	Protein SCO1 homolog, mitochondrial	SCO1	-1.70203	0.0135887	9.00381	9
P08243;E9PCI3;E9PCX6;F8WEJ5	Asparagine synthetase [glutamine-hydrolyzing];Asparagine synthetase	ASNS	-1.24947	0.0142445	10.4007	29
Q9H1E5	Thioredoxin-related transmembrane protein 4	TMX4	2.10892	0.0142518	7.83403	1
P50749	Ras association domain-containing protein 2	RASSF2	2.01908	0.0149448	8.80645	9
Q92995;Q92995-2;H7C5J3	Ubiquitin carboxyl-terminal hydrolase 13	USP13	-1.46513	0.0150892	9.61649	27
P00492;H7BY78	Hypoxanthine-guanine phosphoribosyltransferase	HPRT1	-1.67202	0.0151861	9.82756	16
Q9UL42	Paraneoplastic antigen Ma2	PNMA2	-2.07315	0.0152524	7.90327	5
Q5TA45;Q5TA45-3;Q5TA45-2;G3V1S5;B4DM87;C9IYS7;H7BXK4;C9J979	Integrator complex subunit 11	CPSF3L	-1.86934	0.0154396	8.48114	3
Q9BXW7;Q9BXW7-2	Cat eye syndrome critical region protein 5	CECR5	-1.66754	0.0156531	9.06002	8
Q12860;Q12860-2	Contactin-1	CNTN1	2.14344	0.0156579	9.26984	21
P62760;E7ER47;E9PE24	Visinin-like protein 1	VSNL1	1.9987	0.0159432	8.56905	8
Q15293;B7Z1M1	Reticulocalbin-1	RCN1	1.51409	0.0159878	9.9395	19
P49321;P49321-3;F5H3J2;B4DS57;P49321-2	Nuclear autoantigenic sperm protein	NASP	-1.22816	0.0161708	10.9856	57
H9KV44;Q14156;Q14156-2;A6NJG4;Q14156-3	Protein EFR3 homolog A	EFR3A	2.06747	0.0161736	7.75853	3
Q9UHC7;Q9UHC7-2;Q9UHC7-3;Q9UHC7-4;C9IY57;C9J031	E3 ubiquitin-protein ligase makorin-1	MKRN1	-2.05426	0.0162598	7.87223	1
Q9BWD1;B7Z233	Acetyl-CoA acetyltransferase, cytosolic	ACAT2	-1.65399	0.0163705	9.99562	15
Q9Y3A6;F5H307	Transmembrane emp24 domain-containing protein 5	TMED5	1.98925	0.0164258	8.67518	3
P51178-2;P51178	1-phosphatidylinositol 4,5-bisphosphate phosphodiesterase delta-1	PLCD1	1.98925	0.0164258	8.75954	9
F5GYQ1;P61421;F8WEN9	V-type proton ATPase subunit d 1	ATP6V0D1	1.98903	0.0164371	8.64559	4
Q15382;C9J931	GTP-binding protein Rheb	RHEB	-1.44591	0.0165528	9.46421	8
O75368	SH3 domain-binding glutamic acid-rich-like protein	SH3BGRL	-1.65112	0.0165661	9.81163	12
Q07820;E7ENM2;Q07820-2	Induced myeloid leukemia cell differentiation protein Mcl-1	MCL1	-1.84793	0.0166753	8.36886	5
Q8WY22	BRI3-binding protein	BRI3BP	1.83243	0.0167704	9.05057	4
P49023-3;P49023;P49023-2;F5GZ78;P49023-4;E7EMK8;F5H854;E9PE21	Paxillin	PXN	1.97676	0.0170832	8.72789	6
Q8N357;B4DLH2	Transmembrane protein C2orf18	C2orf18	-1.84115	0.0170847	8.33538	1
O60437	Periplakin	PPL	2.04086	0.0175239	7.90672	10
P78330;C9JBI3	Phosphoserine phosphatase	PSPH	-1.21378	0.0175956	10.3134	15
P17301;E7ESP4;E7EMF1;E9PB77	Integrin alpha-2	ITGA2	1.96258	0.0178576	8.76448	7
P54577	Tyrosine--tRNA ligase, cytoplasmic	YARS	-1.21102	0.0178822	10.892	44
P46937;F5H202;P46937-2;P46937-3;E9PRV2;F5GWC5;B4DTY1;H0YCI3	Yorkie homolog	YAP1	2.03076	0.0180617	8.05127	3
P60981;P60981-2;F6RFD5	Destrin	DSTN	1.48431	0.0180802	10.1339	17
P28907;H0Y950	ADP-ribosyl cyclase 1	CD38	2.09462	0.0181005	9.12827	5
Q14684;Q14684-2	Ribosomal RNA processing protein 1 homolog B	RRP1B	-1.82398	0.0181597	8.52915	12
O95864;O95864-2;B7Z634;O95864-3	Fatty acid desaturase 2	FADS2	-1.47125	0.0183769	9.28661	10
P02751-15;P02751-7;E7ERA1;P02751;P02751-11;P02751-3;E9PE77;P02751-8;P02751-13;P02751-14;P02751-9;F8W7G7;P02751-5;P02751-6;P02751-10;P02751-4;P02751-12	Fibronectin;Anastellin;Ugl-Y1;Ugl-Y2;Ugl-Y3	FN1	-2.01572	0.0184972	7.76731	5
Q6UXV4;C9J5N9	Apolipoprotein O-like	APOOL	-1.81629	0.0186604	8.44627	6
Q8IV36;Q8IV36-2;Q8IV36-3	Protein hid-1 homolog	C17orf28	1.62637	0.019094	9.46201	9
Q14978-3			-1.61513	0.0193181	8.97216	13
P26006-1;P26006;B4E0H8;H0YA49;D6R9X8	Integrin alpha-3;Integrin alpha-3 heavy chain;Integrin alpha-3 light chain	ITGA3	2.00139	0.0197089	7.84446	2
P49593;A8MX49;B7Z2C3;B5MCT7	Protein phosphatase 1F	PPM1F	2.06428	0.0197813	9.19524	13
Q13085-4;Q13085;Q13085-2;Q13085-3;F8W6G0	Acetyl-CoA carboxylase 1;Biotin carboxylase	ACACA	-1.19278	0.0198754	10.2599	93
Q9H5X1;H0YKV4	MIP18 family protein FAM96A	FAM96A	-1.98856	0.0202322	8.19989	3
Q8WWI5;Q8WWI5-2;Q8WWI5-3	Choline transporter-like protein 1	SLC44A1	2.16657	0.0202513	8.38225	5
F5H1J5;Q14141;B1AMS2;Q14141-4;Q14141-2;B4E049	Septin-6	2019-09-06	-1.59488	0.0208419	9.85057	16
Q9NQG5	Regulation of nuclear pre-mRNA domain-containing protein 1B	RPRD1B	1.60027	0.0210074	9.54678	14
O15427	Monocarboxylate transporter 4	SLC16A3	-1.77893	0.0212681	8.45959	5
G8JLB6;P31943;E9PCY7;D6RBM0;D6RIU0;E5RGV0;H0YB39;D6RFM3	Heterogeneous nuclear ribonucleoprotein H;Heterogeneous nuclear ribonucleoprotein H, N-terminally processed	HNRNPH1	1.10851	0.0214761	10.4819	18
Q96FZ2;E7EMP6;D6R9T3;D6RAZ3	UPF0361 protein C3orf37	C3orf37	2.14522	0.0215025	8.46826	5
Q9BUL9	Ribonuclease P protein subunit p25	RPP25	-1.96928	0.0215482	8.09902	3
Q9H0Z9;F6VZ39;Q9H0Z9-2;E9PSF1	RNA-binding protein 38	RBM38	2.13901	0.021879	8.36194	3
H9KV64;Q8N6C5;Q8N6C5-2	Immunoglobulin superfamily member 1	IGSF1	1.89432	0.0220298	8.5542	4
Q96S97;B4DG42;C9JC07;C9J5M0;C9JZL8;C9JJV6	Myeloid-associated differentiation marker	MYADM	1.95743	0.0224185	8.19546	2
P11047	Laminin subunit gamma-1	LAMC1	1.09805	0.0226182	10.2351	54
P30520;F8W9D6	Adenylosuccinate synthetase isozyme 2;Adenylosuccinate synthetase	ADSS	1.4287	0.0226364	9.98102	18
Q587J7	Tudor domain-containing protein 12	TDRD12	1.95282	0.0227209	7.6438	7
O75582;O75676;O75676-2;E9PJN1;B7Z2Y5;O75582-2;G3V2D1	Ribosomal protein S6 kinase alpha-5;Ribosomal protein S6 kinase alpha-4;Ribosomal protein S6 kinase	RPS6KA5;RPS6KA4	1.95256	0.0227381	7.68073	2
H0Y323;P17655;P17655-2	Calpain-2 catalytic subunit	CAPN2	2.01438	0.0228429	9.36959	20
P11279;B4DWL3	Lysosome-associated membrane glycoprotein 1	LAMP1	1.09418	0.0230539	10.2046	8
Q9NZD2;F5H0U5	Glycolipid transfer protein	GLTP	1.73106	0.0237068	9.03559	6
Q7Z434;Q7Z434-2;B2BD34	Mitochondrial antiviral-signaling protein	MAVS;VISA	1.93786	0.0237256	8.21646	6
Q9Y3Z3;Q9Y3Z3-2	SAM domain and HD domain-containing protein 1	SAMHD1	1.08801	0.0237632	10.2856	35
P13797;B4DGB4;F8W8D8;B7Z6M1	Plastin-3	PLS3	-1.15474	0.0246651	10.94	47
O95793;O95793-2;O95793-3;Q5JW30	Double-stranded RNA-binding protein Staufen homolog 1	STAU1	1.55543	0.0246862	9.5162	19
Q9P2M7	Cingulin	CGN	2.09505	0.0247116	8.3175	9
P11166;F8WC15	Solute carrier family 2, facilitated glucose transporter member 1	SLC2A1	1.98013	0.0251753	9.11972	3
Q99584	Protein S100-A13	S100A13	1.96646	0.0261622	9.31061	8
C9JME2;Q9Y4F1-2;Q9Y4F1	FERM, RhoGEF and pleckstrin domain-containing protein 1	FARP1	1.90266	0.0262438	8.16826	1
Q6NSW7;Q9H9S0;Q9H9S0-2;E9PQ94;Q8N7R0;F5GZI2;E9PLE6	Putative homeobox protein NANOGP8;Homeobox protein NANOG;Putative homeobox protein NANOG2	NANOGP8;NANOG;NANOGP1	1.9018	0.0263083	7.85167	2
P39060;P39060-1;P39060-2;F5GZA2;F8WDA7;H7BXV5	Collagen alpha-1(XVIII) chain;Endostatin	COL18A1	1.96167	0.0265158	9.3527	25
Q07954	Prolow-density lipoprotein receptor-related protein 1;Low-density lipoprotein receptor-related protein 1 85 kDa subunit;Low-density lipoprotein receptor-related protein 1 515 kDa subunit;Low-density lipoprotein receptor-related protein 1 intracellular domain	LRP1	1.38699	0.0266796	10.1786	119
F8W8J4;Q9NZM1;Q9NZM1-6;C9JCN0;Q9NZM1-3;Q9NZM1-2;Q9NZM1-5;H0YD14	Myoferlin	MYOF	2.06557	0.0267839	8.5088	16
P81605-2;P81605	Dermcidin;Survival-promoting peptide;DCD-1	DCD	1.69337	0.0268593	8.81463	2
P23193;P23193-2;E5RIS7	Transcription elongation factor A protein 1	TCEA1	1.06133	0.0270533	10.42	23
P83916;B5MD17	Chromobox protein homolog 1	CBX1	1.68789	0.027346	8.98024	5
P11137;P11137-3	Microtubule-associated protein 2	MAP2	-1.46111	0.0276184	8.60004	10
Q9NR30;Q9NR30-2	Nucleolar RNA helicase 2	DDX21	-1.45983	0.0277631	8.70024	10
P04843;F5H6I5;B7Z4L4;B4DNJ5	Dolichyl-diphosphooligosaccharide--protein glycosyltransferase subunit 1	RPN1	1.05396	0.0280294	10.7232	37
Q7Z739	YTH domain family protein 3	YTHDF3	1.51896	0.028077	9.62464	9
P17538;Q6GPI1	Chymotrypsinogen B;Chymotrypsin B chain A;Chymotrypsin B chain B;Chymotrypsin B chain C;Chymotrypsinogen B2;Chymotrypsin B2 chain A;Chymotrypsin B2 chain B;Chymotrypsin B2 chain C	CTRB1;CTRB2	-1.69699	0.0281201	8.34007	1
P82970;Q5JSK9;Q5JSK6;Q5JSL0	High mobility group nucleosome-binding domain-containing protein 5	HMGN5;NSBP1	-1.88486	0.0282263	8.20025	4
Q8N0X7	Spartin	SPG20	-1.51528	0.0284109	8.83375	9
P33176	Kinesin-1 heavy chain	KIF5B	1.37012	0.0284841	10.1065	47
P15151;P15151-2;P15151-3;P15151-4	Poliovirus receptor	PVR	1.93541	0.0285288	9.14715	6
O14519;F5GYA4;O75956;F5GZF0	Cyclin-dependent kinase 2-associated protein 1;Cyclin-dependent kinase 2-associated protein 2	CDK2AP1;CDK2AP2	1.86659	0.0290599	8.20458	2
Q6VY07;B4DF77;Q6VY07-2;E9PSG7	Phosphofurin acidic cluster sorting protein 1	PACS1	1.66896	0.0290882	8.96103	6
Q9BQG0-2;Q9BQG0;I3L1L3	Myb-binding protein 1A	MYBBP1A	-1.50882	0.0292413	9.94719	50
Q71U36;G3V1U9;Q13748;Q13748-2;F8VXZ4;Q6PEY2;F8VQQ4	Tubulin alpha-1A chain;Tubulin alpha-3C/D chain;Tubulin alpha-3E chain	TUBA1A;TUBA3C;TUBA3E	1.04298	0.0295391	10.4711	36
P00367;F5GYQ4;F8WA20;B4DGN5;B3KV55	Glutamate dehydrogenase 1, mitochondrial;Glutamate dehydrogenase	GLUD1	-1.11914	0.0300243	10.547	30
P40763;G8JLH9	Signal transducer and activator of transcription 3	STAT3	-1.11764	0.0302701	10.4043	39
Q9Y251;E9PGR1;E9PCA9;E9PHC3;D6RHG4;D6RAQ1	Heparanase;Heparanase 8 kDa subunit;Heparanase 50 kDa subunit	HPSE	-1.86092	0.0304178	7.90712	2
P05141	ADP/ATP translocase 2	SLC25A5	1.03551	0.0306049	10.7038	26
O15067;F5GWT9	Phosphoribosylformylglycinamidine synthase	PFAS	-1.11515	0.0306838	10.8661	68
Q07021;I3L3B0;I3L3Q7	Complement component 1 Q subcomponent-binding protein, mitochondrial	C1QBP	-1.11495	0.0307171	10.2585	10
O75521;O75521-2;C9J000	Enoyl-CoA delta isomerase 2, mitochondrial	ECI2	-1.35294	0.0308913	9.09989	12
Q16762;E7EN05;B1AH48	Thiosulfate sulfurtransferase;Sulfurtransferase	TST	-1.43245	0.0310379	8.62745	4
P23471;P23471-2;C9JFM0	Receptor-type tyrosine-protein phosphatase zeta	PTPRZ1	-1.30919	0.0310416	9.40887	36
Q16822;B4DW73;H0YM31;H0YML5;Q16822-2	Phosphoenolpyruvate carboxykinase [GTP], mitochondrial	PCK2	-1.30598	0.0314829	9.56435	17
P28482;B4DHN0;A8CZ64	Mitogen-activated protein kinase 1	MAPK1	1.02777	0.0317446	10.3284	23
Q5T4U5;P11310-2;P11310;B7Z9I1;B4DJE7	Medium-chain specific acyl-CoA dehydrogenase, mitochondrial	ACADM	-1.30338	0.0318457	9.63188	14
Q16851;E7EUC7	UTP--glucose-1-phosphate uridylyltransferase	UGP2	-1.10595	0.0322506	10.8881	35
Q9P016;Q9P016-2	Thymocyte nuclear protein 1	THYN1	-1.34247	0.0322885	9.34533	8
P00966;Q5T6L6	Argininosuccinate synthase	ASS1	-1.48273	0.0323046	10.0199	19
O75882;O75882-2;O75882-3;H7BXY8	Attractin	ATRN	1.76097	0.0326726	8.57707	6
Q8IX04;H7BYD6;Q8IX04-2;Q8IX04-3;Q8IX04-4;B4DWH4;F5H6L6	Ubiquitin-conjugating enzyme E2 variant 3	UEVLD	1.9908	0.0327262	8.29794	2
P53634;F5HGG6	Dipeptidyl peptidase 1;Dipeptidyl peptidase 1 exclusion domain chain;Dipeptidyl peptidase 1 heavy chain;Dipeptidyl peptidase 1 light chain	CTSC	-1.47214	0.0336234	9.87506	14
Q9H939;Q9H939-2	Proline-serine-threonine phosphatase-interacting protein 2	PSTPIP2	1.80987	0.034015	7.87674	2
E9PB61;Q86V81	THO complex subunit 4	ALYREF	1.32298	0.0340937	9.75086	11
Q13951;Q13951-2;H3BSC0	Core-binding factor subunit beta	CBFB	1.74554	0.0341505	8.56983	4
F5GXV7;Q8NFP9;Q5T321;E9PG20	Neurobeachin	NBEA	-1.82169	0.0343261	8.16829	11
Q5VT52;Q5VT52-3;Q5VT52-2;B4E2Q6	Regulation of nuclear pre-mRNA domain-containing protein 2	RPRD2	-1.40625	0.0344769	8.70899	24
P11217;F5GZH7;P11217-2	Glycogen phosphorylase, muscle form;Phosphorylase	PYGM	1.74202	0.034495	8.58665	14
F5H1Y4;Q9HD26;Q9HD26-2;Q9HD26-3	Golgi-associated PDZ and coiled-coil motif-containing protein	GOPC	1.80393	0.0345731	8.0596	2
O75581;F5H7J9;H0YGW5	Low-density lipoprotein receptor-related protein 6	LRP6	1.61114	0.0350125	8.81497	8
P60174;P60174-1;B7Z5D8	Triosephosphate isomerase	TPI1	1.00495	0.0353204	11.6919	35
B1AK44;Q9UI95;B1AK43;B1AK45;B1AK46	Mitotic spindle assembly checkpoint protein MAD2B	MAD2L2	-1.45162	0.0359629	8.83567	4
Q14118	Dystroglycan;Alpha-dystroglycan;Beta-dystroglycan	DAG1	1.78936	0.0359757	8.1357	4
O75937	DnaJ homolog subfamily C member 8	DNAJC8	-1.45148	0.0363319	9.88634	15
Q02952;Q02952-2;Q02952-3	A-kinase anchor protein 12	AKAP12	-1.27223	0.0364668	9.70977	44
Q9BR76	Coronin-1B	CORO1B	1.30071	0.0370563	9.74023	13
Q9P2W1;Q9P2W1-2	Homologous-pairing protein 2 homolog	PSMC3IP	-1.6122	0.0371341	8.33798	5
G3V1M7;F5H2A9;P49748;P49748-2	Very long-chain specific acyl-CoA dehydrogenase, mitochondrial	ACADVL	-1.07907	0.0372237	10.2486	29
O14841	5-oxoprolinase	OPLAH	1.77433	0.0374736	7.87125	4
P35580-3;P35580;F8VTL3;F8W6L6;P35580-2	Myosin-10	MYH10	-1.077	0.0376335	10.9208	152
Q5T5H1;C9JUF4;A6NMQ3;O43768-4;O43768-3;E9PB69;O43768;O43768-2;D6RE62;O43768-7;O43768-5;O43768-6;O43768-8	Alpha-endosulfine	ENSA	-1.43714	0.0379016	9.09065	9
O00401	Neural Wiskott-Aldrich syndrome protein	WASL	1.93245	0.038116	8.46255	6
Q5T5C7;P49591	Serine--tRNA ligase, cytoplasmic	SARS	-1.07028	0.0389882	10.6013	32
Q8TDN6	Ribosome biogenesis protein BRX1 homolog	BRIX1	-1.37399	0.039154	8.71464	8
Q1HDL3;O75352;Q9H3L2;B4DT74;Q96K24;I3L295;I3L1D2	Mannose-P-dolichol utilization defect 1 protein	HBEBP2BPA;MPDU1	-1.37295	0.0393134	8.56035	5
Q14241	Transcription elongation factor B polypeptide 3	TCEB3	-1.58351	0.0406956	8.23261	10
H7C1E4;P61966;P61966-2	AP-1 complex subunit sigma-1A	AP1S1	1.90513	0.0408877	8.51101	4
Q8NC51;Q8NC51-2	Plasminogen activator inhibitor 1 RNA-binding protein	SERBP1	-1.06116	0.0408907	10.4516	26
P48634;P48634-3;C9JD87;C9JI26;C9JI93;C9JXZ3;C9JTL3;P48634-2;C9J1F6;C9J9U2;C9JB33;C9JTM3;C9J6L0;P48634-4;E7EMA1	Protein PRRC2A	PRRC2A	-1.41262	0.0413885	9.02338	28
Q00796;H0YLA4	Sorbitol dehydrogenase	SORD	-1.4105	0.0417017	9.01891	13
Q8N1I0-3;Q8N1I0;Q8N1I0-2;H0Y599;H0Y2M7;H0Y2Y2;H0Y7H7;H0YG08	Dedicator of cytokinesis protein 4	DOCK4	-1.27982	0.0418318	9.21163	29
Q7Z2K6;E7ER77;B3KSB1	Endoplasmic reticulum metallopeptidase 1	ERMP1	1.89545	0.0419108	8.28852	5
P50238	Cysteine-rich protein 1	CRIP1	1.6719	0.0420145	8.57414	3
B4DUT8;Q99439;B4DDF4;E7ENR3;Q99439-2;H3BVI6;H3BTZ5;H3BQH0	Calponin-2	CNN2	1.39635	0.0425763	9.59343	10
Q9NSE4;F6SBX2	Isoleucine--tRNA ligase, mitochondrial	IARS2	1.25875	0.0432374	9.94048	34
Q5JUW8;Q92796;Q92796-2;Q92796-3	Disks large homolog 3	DLG3	1.54284	0.0433095	8.92239	4
Q13813-2;A6NG51;B4DGT1		SPTAN1	1.65954	0.0434742	8.77533	189
E7EVA0;P27816;P27816-6;P27816-2;B9ZVR1	Microtubule-associated protein;Microtubule-associated protein 4	MAP4	-1.04778	0.0438258	10.2757	63
P07954;P07954-2	Fumarate hydratase, mitochondrial	FH	0.955731	0.0442119	10.2526	19
P09455;F2Z2F2;E7EWV0;H0YAK8	Retinol-binding protein 1	RBP1	-1.39722	0.0443409	9.75175	12
Q00653-4			1.38315	0.0444606	9.63941	33
Q7L311	Armadillo repeat-containing X-linked protein 2	ARMCX2	-1.73384	0.0446551	7.48794	2
Q9Y3S1;Q9Y3S1-4;Q9Y3S1-2;H0Y7T5;F8W9F9;A6PVV2;C9JGD6;Q9Y3S1-3;F8W7S2;E9PCD1;H0Y7R3	Serine/threonine-protein kinase WNK2	WNK2	-1.55387	0.0446747	8.31475	11
Q13177	Serine/threonine-protein kinase PAK 2;PAK-2p27;PAK-2p34	PAK2	-1.04397	0.044691	10.1993	27
Q9UNZ2-5;Q9UNZ2;Q9UNZ2-4;Q9UNZ2-6;F2Z2K0	NSFL1 cofactor p47	NSFL1C	1.24906	0.0447823	9.81913	18
O00273;O00273-2	DNA fragmentation factor subunit alpha	DFFA	-1.26081	0.0451626	9.34046	12
P12532;P12532-2;F8WCN3;C9JSQ1	Creatine kinase U-type, mitochondrial	CKMT1A;CKMT1B	-1.33457	0.0455897	8.69542	5
P52272;P52272-2;Q59ES8	Heterogeneous nuclear ribonucleoprotein M	HNRNPM	0.948737	0.0456172	10.6676	43
Q9HCN8	Stromal cell-derived factor 2-like protein 1	SDF2L1	1.75948	0.0457089	9.28919	8
P56377;B4DSU4;B7Z3M9;A6NH01;E9PE78;H0Y673;H7BZG6	AP-1 complex subunit sigma-2	AP1S2	-1.38199	0.0461209	8.92705	5
P52735;P52735-2;P52735-3;F8WEQ4	Guanine nucleotide exchange factor VAV2	VAV2	1.63742	0.0461933	8.80936	13
O75152;B4DLG2;E9PQ61;E9PBY7	Zinc finger CCCH domain-containing protein 11A	ZC3H11A	1.52122	0.0462586	8.93672	8
Q08170;E7EMJ8;F6T1J1	Serine/arginine-rich splicing factor 4	SRSF4	-1.32905	0.0465599	8.65208	9
O43490;O43490-2;O43490-7;O43490-6;O43490-4;O43490-3;O43490-5	Prominin-1	PROM1	1.23461	0.0471727	9.78799	18
E9PFM1;Q04637;Q04637-3	Eukaryotic translation initiation factor 4 gamma 1	EIF4G1	-1.03085	0.04779	10.6331	83
Q13794	Phorbol-12-myristate-13-acetate-induced protein 1	PMAIP1	-1.70783	0.0481758	8.1023	2
Q01105;Q5VXV2;A6NGV1;B2REB8	Protein SET	SET	-1.02825	0.0484252	10.875	17
Q15758;E9PC01;B4DWS4	Neutral amino acid transporter B(0)	SLC1A5	-1.20418	0.0485811	9.71082	13
P12004	Proliferating cell nuclear antigen	PCNA	0.934026	0.0486963	10.5366	16
Q9H300;Q9H300-2;C9JNP8;F8WCQ4;H7C0U0	Presenilins-associated rhomboid-like protein, mitochondrial;P-beta	PARL	-1.70402	0.0487114	7.91936	2
Q86Y82;B1AJQ6	Syntaxin-12	STX12	-1.24164	0.0487451	9.11558	8
Q8N2K0-2;Q8N2K0;Q8N2K0-3;Q5T712;I3L294	Monoacylglycerol lipase ABHD12	ABHD12	1.61554	0.049024	8.80511	5
P42677;Q5T4L4	40S ribosomal protein S27	RPS27	-1.02475	0.0492904	10.2557	6
P08397;P08397-2;F5H345;G5EA58;G3V1P4;F5GY90;F5H226	Porphobilinogen deaminase	HMBS	-1.23632	0.0497799	9.20542	8
P17174;B7Z7E9;B7Z1I2	Aspartate aminotransferase, cytoplasmic;Aspartate aminotransferase	GOT1	-1.02231	0.0499021	10.4457	21
O95865;Q5SRR8;Q5SSV3;A3KGN5;H0Y7N1	N(G),N(G)-dimethylarginine dimethylaminohydrolase 2	DDAH2	1.34504	0.050303	9.69653	12
Q9NX62	Inositol monophosphatase 3	IMPAD1	1.72064	0.0504985	9.3264	7
P18084;H7C5U2	Integrin beta-5;Integrin beta	ITGB5	1.71827	0.0508034	9.13059	11
O43633	Charged multivesicular body protein 2a	CHMP2A	1.60198	0.0508487	8.59202	2
Q9H773	dCTP pyrophosphatase 1	DCTPP1	-1.23065	0.0509042	9.10445	10
P30626;A8MTH6;B4DKK2;C9J0K6;B4DHQ6	Sorcin	SRI	-1.18584	0.0523727	9.53224	10
Q9H993;F5GZY1	UPF0364 protein C6orf211	C6orf211	0.917282	0.0524114	10.4779	23
P35914;B1AK13	Hydroxymethylglutaryl-CoA lyase, mitochondrial	HMGCL	-1.22168	0.0527259	9.33762	9
Q96GG9;C9JVE2;E7ETP2;C9J8R4	DCN1-like protein 1	DCUN1D1	-1.18401	0.0527632	9.6086	10
Q9UHB6-4;Q9UHB6;F8VRN8;F8VTU2;F8VVQ7;F8VZI6	LIM domain and actin-binding protein 1	LIMA1	1.64435	0.0527793	7.88203	3
Q7Z3B0	UPF0542 protein C5orf43	C5orf43	-1.49861	0.0529713	8.29132	1
O96019;O96019-2	Actin-like protein 6A	ACTL6A	-1.00958	0.0531977	10.2931	18
Q16629;C9JAB2;G5E9M3;Q16629-2;Q16629-3	Serine/arginine-rich splicing factor 7	SRSF7	1.32581	0.0534858	9.66974	9
P49006	MARCKS-related protein	MARCKSL1	-1.17934	0.0537747	9.48071	4
P16104;Q96QV6	Histone H2A.x;Histone H2A type 1-A	H2AFX;HIST1H2AA	-1.28995	0.0539295	8.59546	5
P09382	Galectin-1	LGALS1	1.19669	0.0539601	9.79953	10
P18564;E9PEE8;C9JA97	Integrin beta-6;Integrin beta	ITGB6	1.46634	0.0545166	8.97739	1
A6NJZ6;O75054-2;O75054	Immunoglobulin superfamily member 3	IGSF3	1.57325	0.0549052	8.58583	9
Q9BZI7;Q9BZI7-2;Q0VAK7	Regulator of nonsense transcripts 3B	UPF3B	-1.48641	0.0549671	8.35484	8
O14777;F5H1J6	Kinetochore protein NDC80 homolog	NDC80	-1.28389	0.0551544	8.70333	9
P15121;E9PCX2	Aldose reductase	AKR1B1	0.901579	0.0561078	10.5012	20
Q9UJC5	SH3 domain-binding glutamic acid-rich-like protein 2	SH3BGRL2	1.77537	0.0564978	8.36436	2
Q5VYK3;B3KXF2	Proteasome-associated protein ECM29 homolog	ECM29;KIAA0368	-0.99654	0.0567566	10.4704	87
O60547;E9PI88	GDP-mannose 4,6 dehydratase	GMDS	-1.20214	0.0568808	9.31517	13
P23526;F5H737	Adenosylhomocysteinase	AHCY	0.89705	0.0572134	10.8798	24
Q9BRX8;Q9BRX8-2	Redox-regulatory protein FAM213A	FAM213A	1.4472	0.0576713	8.91121	6
P61129;F5H110	Zinc finger CCCH domain-containing protein 6	ZC3H6	1.44646	0.0577951	9.03627	1
Q86W92;Q86W92-2;Q86W92-4;Q86W92-3;F5GZP6;F5GY63;F5H1A9;H0YFE4	Liprin-beta-1	PPFIBP1	1.76528	0.0578951	8.30552	4
Q92900;Q92900-2	Regulator of nonsense transcripts 1	UPF1	0.893932	0.0579851	10.5812	57
O15540;Q9H047	Fatty acid-binding protein, brain	FABP7;DKFZp547J2313	-1.64237	0.0580816	7.32997	2
P05091;F8VXI5;E7EUE5;F8W0A9	Aldehyde dehydrogenase, mitochondrial	ALDH2	1.17482	0.0582312	9.90513	21
P78347;P78347-3;P78347-4;P78347-2	General transcription factor II-I	GTF2I	1.17403	0.0583913	9.95189	39
P04080	Cystatin-B	CSTB	0.891579	0.0585732	10.414	5
Q3V6T2;Q3V6T2-2;Q3V6T2-3;Q3V6T2-4;B7ZM78;H7C2C6	Girdin	CCDC88A	-1.1937	0.0587596	9.13925	25
E7EPA7;P29401;B4E022;B3KSI4	Transketolase	TKT	-0.98816	0.0591476	11.4358	41
Q9NPH2;G5E9U0;Q9NPH2-2;G3V1R9	Inositol-3-phosphate synthase 1	ISYNA1	-1.31487	0.0593127	10.1251	15
Q9BUT1;Q9BUT1-2;Q9BUT1-3;D6RIR6;D6R9U8;D6R9P2;D6RFG2	3-hydroxybutyrate dehydrogenase type 2	BDH2;SLC9B2	-1.30823	0.0594122	9.04774	6
Q9UH62	Armadillo repeat-containing X-linked protein 3	ARMCX3	-1.63397	0.0594669	7.76958	3
P37108;H0YLA2	Signal recognition particle 14 kDa protein	SRP14	-1.31252	0.0597948	10.1867	8
Q9NRZ9;Q9NRZ9-2;Q9NRZ9-3;Q9NRZ9-5;Q9NRZ9-6;Q9NRZ9-4	Lymphoid-specific helicase	HELLS	-1.15271	0.0598466	9.45956	24
O75940	Survival of motor neuron-related-splicing factor 30	SMNDC1	-1.26129	0.0599291	8.79783	5
Q9BQ52;Q9BQ52-4;G5E9D5;E7ES68;Q9BQ52-3	Zinc phosphodiesterase ELAC protein 2	ELAC2	-1.31185	0.0599324	10.0182	34
B4E2X2;Q14011	Cold-inducible RNA-binding protein	CIRBP	1.28961	0.0599355	9.55443	4
Q8NBJ4;Q8NBJ4-2	Golgi membrane protein 1	GOLM1	-1.63075	0.0600053	7.89224	4
P35612;P35612-3;P35612-4;P35612-8;P35612-2;C9JTM0	Beta-adducin	ADD2	-1.63044	0.0600579	7.87266	8
P54803;P54803-4;P54803-5;E7EPA4;P54803-3;F5H642;G3V255;G3XAI6;G3V5E8;G3V4M2	Galactocerebrosidase	GALC	1.75001	0.060066	8.27745	2
Q9C0I1;Q9C0I1-2;Q9C0I1-3	Myotubularin-related protein 12	MTMR12	-1.1862	0.0604702	9.09405	13
O75475;O75475-2	PC4 and SFRS1-interacting protein	PSIP1	1.42857	0.0608861	8.88216	5
Q96A49	Synapse-associated protein 1	SYAP1	-1.44747	0.0617595	8.34649	4
P06702	Protein S100-A9	S100A9	1.58065	0.0620106	7.97853	3
Q96EX1;E5RH51	UPF0767 protein C1orf212	C1orf212	-1.25013	0.0624101	8.6676	5
Q9BV44;H7C3J3	THUMP domain-containing protein 3	THUMPD3	-1.29295	0.0625305	8.86192	10
E9PPU0		EPPK1	1.41699	0.0629581	9.02317	123
H0YDI9;E9PNQ8;P04216;E9PIM6	Thy-1 membrane glycoprotein	THY1	-1.29674	0.0631182	9.99433	4
E9PLY5		MACF1	-1.4401	0.0631208	8.41526	86
P18031;B4DSN5	Tyrosine-protein phosphatase non-receptor type 1	PTPN1	1.416	0.0631366	9.03104	9
O00442-2;O00442	RNA 3-terminal phosphate cyclase	RTCD1	-1.17449	0.0632263	9.33778	9
Q9P0I2;Q9P0I2-2	Transmembrane protein 111	TMEM111	1.51825	0.0634255	8.73986	5
Q99808	Equilibrative nucleoside transporter 1	SLC29A1	1.4079	0.0646246	8.94019	4
P78364;F5GX30	Polyhomeotic-like protein 1	PHC1	1.56281	0.0648216	8.01009	2
O95237	Lecithin retinol acyltransferase	LRAT	-1.23899	0.0649728	8.7579	9
P31947;P31947-2	14-3-3 protein sigma	SFN	0.866338	0.0651984	10.521	8
O60613	15 kDa selenoprotein	2019-09-15	-1.23694	0.065452	8.76839	5
P26038	Moesin	MSN	-0.967328	0.0654551	10.6729	49
Q09472	Histone acetyltransferase p300	EP300	-1.42504	0.0659799	8.41607	18
O60573;B8ZZ50;B8ZZJ9;B9A044;C9JEL3;B8ZZL3	Eukaryotic translation initiation factor 4E type 2	EIF4E2	-1.27478	0.0664129	8.99073	8
P02545-2;Q3BDU5;Q5TCI8		LMNA	1.61017	0.0664693	9.21026	36
Q01484	Ankyrin-2	ANK2	-1.12562	0.0665979	9.66467	37
Q13153;Q13153-2;B3KNX7;E9PM17;H0YCG5	Serine/threonine-protein kinase PAK 1	PAK1	-1.12496	0.06677	9.41913	17
P00505;E7ERW2	Aspartate aminotransferase, mitochondrial;Aspartate aminotransferase	GOT2	-0.961817	0.0672134	10.5376	28
Q13610;B4DJV5	Periodic tryptophan protein 1 homolog	PWP1	1.70223	0.0672963	8.40321	5
G3V3D1;E7EMS2;G3V3E8;P61916;H0YIZ1;B4DQV7;G3V2V8	Epididymal secretory protein E1	NPC2	1.25121	0.0674687	9.48833	7
Q9P1F3	Costars family protein ABRACL	ABRACL	-1.15607	0.0677678	9.32401	4
Q9HDC9;H0Y512;Q9HDC9-2	Adipocyte plasma membrane-associated protein	APMAP;C20orf3	1.12839	0.0682371	9.97888	16
P35237;E9PD07;H0Y3G3	Serpin B6	SERPINB6	-1.15251	0.0686774	9.19064	10
Q9UGT4	Sushi domain-containing protein 2	SUSD2	1.69329	0.0687257	8.32081	3
Q9UBM7;B4E1K5;E9PM00;E9PMT8	7-dehydrocholesterol reductase	DHCR7	-1.11748	0.0687458	9.63596	7
P11413-2;P11413-3;P11413;E7EUI8;E7EM57;E9PD92	Glucose-6-phosphate 1-dehydrogenase	G6PD	1.12586	0.0688209	10.0508	31
Q9BVP2;Q9BVP2-2	Guanine nucleotide-binding protein-like 3	GNL3	-1.26378	0.0688604	8.81433	9
Q05639	Elongation factor 1-alpha 2	EEF1A2	1.48286	0.0694642	8.61424	22
Q5JWF2;Q5JWF2-2;A6NI00;P63092;P63092-2;P63092-3	Guanine nucleotide-binding protein G(s) subunit alpha isoforms XLas;Guanine nucleotide-binding protein G(s) subunit alpha isoforms short	GNAS	1.59053	0.0697043	9.33377	9
Q9GZP4;Q9GZP4-2	PITH domain-containing protein 1	PITHD1	-1.11024	0.0707021	9.6405	13
Q13451;B7Z8G2;B7Z7Z8	Peptidyl-prolyl cis-trans isomerase FKBP5	FKBP5	-1.24822	0.0724455	8.85062	6
Q5SW79;Q5SW79-3;H0Y2V6;Q5SW79-2	Centrosomal protein of 170 kDa	CEP170	-1.24821	0.0724473	8.84491	28
P60903	Protein S100-A10	S100A10	1.22755	0.0724862	9.59014	4
P45877	Peptidyl-prolyl cis-trans isomerase C	PPIC	1.57387	0.0725482	9.1259	3
E9PLM6;P21741;E9PPJ5;Q2LEK4	Midkine	MDK	-1.20739	0.0727119	8.75188	5
P10109	Adrenodoxin, mitochondrial	FDX1	-1.20573	0.0731394	8.55306	3
Q9HCE1;Q5JR04;Q9HCE1-2	Putative helicase MOV-10	MOV10	1.22421	0.0732178	9.45921	26
Q13425;Q13425-2	Beta-2-syntrophin	SNTB2	1.66397	0.0735911	8.24408	3
O60488;O60488-2	Long-chain-fatty-acid--CoA ligase 4	ACSL4	-1.24948	0.073998	9.96622	26
E7ESW6;Q6ZQQ6-2;Q6ZQQ6	WD repeat-containing protein 87	WDR87	-1.13228	0.0740304	9.35753	3
P55786;E9PLK3;B7Z463;F5H0W3	Puromycin-sensitive aminopeptidase	NPEPPS	0.835429	0.0741406	10.6844	48
E7EW20;Q9UM54-6;Q9UM54;Q9UM54-1;Q9UM54-4;Q9UM54-2;Q9UM54-5	Unconventional myosin-VI	MYO6	1.56378	0.0743177	9.248	30
P06454;P06454-2;B8ZZQ6;H7C2N1;B8ZZW7;B8ZZA1;E7EVV7	Prothymosin alpha;Thymosin alpha-1	PTMA	-1.09727	0.0743244	9.73067	7
Q7KZ85	Transcription elongation factor SPT6	SUPT6H	-1.13104	0.0743675	9.34357	41
Q99536;B3KUF8;B0AZP7	Synaptic vesicle membrane protein VAT-1 homolog	VAT1	-1.24697	0.0746168	10.1496	16
Q9NQX7;Q9NQX7-3;C9JG41;Q9NQX7-2;B8ZZM6;E7EUS6;F5H4I5	Integral membrane protein 2C;CT-BRI3	ITM2C	1.45307	0.0749055	8.68723	6
Q96AG4	Leucine-rich repeat-containing protein 59	LRRC59	0.832579	0.0750134	10.4659	16
P05109	Protein S100-A8	S100A8	1.50231	0.0751533	7.98546	2
P46976;P46976-2;P46976-3;C9JQ42;D3DNH0;G5E9W8	Glycogenin-1	GYG1	1.5589	0.0751851	9.21301	11
P86790;P86791;F5H553	Vacuolar fusion protein CCZ1 homolog B;Vacuolar fusion protein CCZ1 homolog	CCZ1B;CCZ1	1.65068	0.0758866	8.53403	7
Q99426;A8MVD5	Tubulin-folding cofactor B	TBCB	1.09564	0.076113	10.1866	14
Q9H4A4;A6NKB8	Aminopeptidase B	RNPEP	0.828695	0.076216	10.262	36
Q5T1C6;E9PLJ7;F6XC58	Thioesterase superfamily member 4	THEM4	-1.54195	0.0765195	8.09328	4
P51114;B4DXZ6;P51114-2;P51114-3;E9PFF5;E7EU85	Fragile X mental retardation syndrome-related protein 1	FXR1	-1.23811	0.0768317	10.1319	26
Q5VU97;Q5VU97-2	VWFA and cache domain-containing protein 1	CACHD1	-1.22967	0.0769171	8.89877	12
Q9NX02;I3L0G4;Q9NX02-2;Q9NX02-4;Q9NX02-3	NACHT, LRR and PYD domains-containing protein 2	NLRP2	-0.931352	0.0776485	10.343	57
P63104;E7EX29;B0AZS6;E7EX24;E7ESK7	14-3-3 protein zeta/delta	YWHAZ	0.820786	0.0787141	11.2843	28
Q8WZA9	Immunity-related GTPase family Q protein	IRGQ	1.63223	0.079171	8.51904	4
P62995;P62995-3;H7BXF3;H7C2L4	Transformer-2 protein homolog beta	TRA2B	1.33577	0.0791833	8.96376	6
Q6L8Q7;Q6L8Q7-2;F6T1Q0	2,5-phosphodiesterase 12	PDE12	1.33181	0.0800551	8.95069	7
Q5T447	E3 ubiquitin-protein ligase HECTD3	HECTD3	-1.17943	0.0801751	8.7961	11
P53985;Q5T8R5	Monocarboxylate transporter 1	SLC16A1	-1.22366	0.0805627	9.77044	10
O14497;O14497-3;O14497-2;H0Y488;Q96SM7	AT-rich interactive domain-containing protein 1A	ARID1A	-1.21453	0.0807321	8.98955	28
Q9BT73	Proteasome assembly chaperone 3	PSMG3	-1.2102	0.0818525	8.91419	5
Q9UPN3-2;F8W8Q1		MACF1	-1.17295	0.0819934	8.5395	292
P26639;B4DEG8;G3XAN9;E7ERI3	Threonine--tRNA ligase, cytoplasmic	TARS	-0.919563	0.0820252	10.7968	44
Q32P28-3;Q32P28;B4DNM8	Prolyl 3-hydroxylase 1	LEPRE1	-1.07105	0.0821045	9.57764	17
Q9NXH9;Q9NXH9-2	tRNA (guanine(26)-N(2))-dimethyltransferase	TRMT1	-1.10331	0.0822831	9.35442	13
Q96SI1;Q96SI1-2	BTB/POZ domain-containing protein KCTD15	KCTD15	1.61526	0.0822923	8.47852	8
Q9Y2U8	Inner nuclear membrane protein Man1	LEMD3	1.61448	0.0824369	8.44333	9
Q7Z3K3;B7ZBY5;Q7Z3K3-3;Q7Z3K3-2;E9PM80;Q7Z3K3-5	Pogo transposable element with ZNF domain	POGZ	1.46319	0.0825223	7.45621	3
P06132;H0Y5R6;Q5T450;Q5T446	Uroporphyrinogen decarboxylase	UROD	-1.06818	0.0829963	9.61416	12
Q13015	Protein AF1q	MLLT11	-1.50949	0.0834133	8.21128	7
Q99661;B7Z6Q6;Q99661-2;B7Z7M6	Kinesin-like protein KIF2C	KIF2C	-1.0666	0.0834876	9.58642	23
Q01105-2			-1.21066	0.0840396	10.0858	15
P27448;P27448-4;P27448-3;P27448-6;P27448-8;Q9P0L2;P27448-7;Q9P0L2-3;P27448-2;Q9P0L2-2;H0YIY6;E9PHX2;A2SY06;H0YKP9	MAP/microtubule affinity-regulating kinase 3;Serine/threonine-protein kinase MARK1	MARK3;MARK1	1.45482	0.0841724	8.12698	5
O60427;H7C2V0;A8K0I7;H0YB97	Fatty acid desaturase 1	FADS1	-1.50463	0.0844876	8.02082	4
O95273;O95273-2;H3BR23;H3BT91;H3BQA6	Cyclin-D1-binding protein 1	CCNDBP1	1.6036	0.0844946	8.36799	4
P19338;E7EX81;Q9BQ02;H7BY16	Nucleolin	NCL	-0.912523	0.084733	11.1627	41
P41229;B0QZ44;P41229-2;P41229-3;P41229-4;Q9BY66-3;Q9BY66;Q9BY66-2	Lysine-specific demethylase 5C;Lysine-specific demethylase 5D	KDM5C;JARID1C;KDM5D	-1.33731	0.08482	8.48969	13
P29353-6;P29353;B4DL02;P29353-7;P29353-2;Q5T182;Q5T181;P29353-3	SHC-transforming protein 1	SHC1	1.60178	0.0848417	8.28167	4
Q9Y618;Q9Y618-3;C9JFD3;C9JJF6;Q9Y618-4;C9J0Q5;Q9Y618-5;C9J239;C9JE98;C9J7T7;C9JQE8	Nuclear receptor corepressor 2	NCOR2	-1.50279	0.0848974	8.05277	6
Q9Y2G8;Q5TDH4;Q5TDG9;Q9Y2G8-2	DnaJ homolog subfamily C member 16	DNAJC16	-1.33134	0.0862464	8.287	10
Q96EK9	Protein KTI12 homolog	KTI12	-1.49667	0.0862712	8.22515	7
P82979;H0YHG0;F8VZQ9	SAP domain-containing ribonucleoprotein	SARNP	-1.0893	0.0865348	9.3052	8
Q9NR12;Q9NR12-2;D6RH06;Q9NR12-4;Q9NR12-6;H7BYK4;Q9NR12-5;D6RF83;Q9NR12-3;D6RAN1	PDZ and LIM domain protein 7	PDLIM7	1.44249	0.0866522	8.20306	4
Q9BVA1	Tubulin beta-2B chain	TUBB2B	-0.904177	0.0880363	10.9887	35
Q9Y696;F5H1F8	Chloride intracellular channel protein 4	CLIC4	-0.903813	0.0881825	10.3971	21
P19367;B4DG62;E7ENR4;P19367-3;P19367-2;P19367-4	Hexokinase-1	HK1	0.79183	0.0884335	10.3698	43
Q9BQE5	Apolipoprotein L2	APOL2	-1.14951	0.0888405	8.70168	5
O00762;A6NP33;E1P5N7	Ubiquitin-conjugating enzyme E2 C	UBE2C	1.48661	0.0890369	9.19571	6
Q02413	Desmoglein-1	DSG1	1.5752	0.0900574	8.39564	13
B3KYA7;Q13188;E5RFQ9	Serine/threonine-protein kinase 3;Serine/threonine-protein kinase 3 36kDa subunit;Serine/threonine-protein kinase 3 20kDa subunit	STK3	1.57282	0.0905359	8.26029	4
Q6DT37	Serine/threonine-protein kinase MRCK gamma	CDC42BPG	-1.17539	0.0913114	9.07835	3
Q8IWZ2;Q8IWZ3-4;Q8IWZ3;E9PF56	Ankyrin repeat and KH domain-containing protein 1	ANKHD1	-1.07275	0.0917838	9.28648	30
Q5TGZ0;Q5TGZ0-2	Mitochondrial inner membrane organizing system protein 1	MINOS1	1.28097	0.0919438	8.92441	2
Q3LXA3;H0YCY6;I3L252	Bifunctional ATP-dependent dihydroxyacetone kinase/FAD-AMP lyase (cyclizing);ATP-dependent dihydroxyacetone kinase;FAD-AMP lyase (cyclizing)	DAK	-1.07157	0.092166	9.13363	13
F5GYY5;P51690;F5H324	Arylsulfatase E	ARSE	-1.30679	0.0923154	8.53415	7
P13984	General transcription factor IIF subunit 2	GTF2F2	-1.0711	0.0923204	9.347	13
Q9Y5Z9;Q9Y5Z9-2	UbiA prenyltransferase domain-containing protein 1	UBIAD1	-1.46997	0.0924769	7.84839	3
Q8TED1;E7ETY7	Probable glutathione peroxidase 8;Glutathione peroxidase	GPX8	-1.16954	0.092983	8.81387	7
Q9HC38-2;E7EMY5;Q9HC38;B7Z403;I3L3Q4;Q9HC38-3	Glyoxalase domain-containing protein 4	GLOD4	-1.17883	0.093073	10.1198	19
Q16563;Q16563-2;C9JYN0	Synaptophysin-like protein 1	SYPL1	-1.13499	0.0933081	8.61255	3
Q8IZ21-2;Q8IZ21;Q8IZ21-3;H7BY99	Phosphatase and actin regulator 4	PHACTR4	-1.46411	0.0938864	8.01699	3
Q9NZW5;B8ZZG1	MAGUK p55 subfamily member 6	MPP6	-1.03417	0.0941552	9.4808	23
P52630;G3V2M6;G3V268;B4DLC8	Signal transducer and activator of transcription 2	STAT2	1.1385	0.094175	9.47073	22
P49406	39S ribosomal protein L19, mitochondrial	MRPL19	1.27201	0.0941774	8.99897	9
Q14558-2;Q14558;B4DP31;C9J168;C9JUN4	Phosphoribosyl pyrophosphate synthase-associated protein 1	PRPSAP1	-1.0653	0.0942291	9.1176	7
Q9NRX4;Q9NRX4-2	14 kDa phosphohistidine phosphatase	PHPT1	1.13829	0.0942317	9.38494	6
Q9NQ88	Probable fructose-2,6-bisphosphatase TIGAR	TIGAR	1.13771	0.0943883	9.54959	12
Q96GM5;Q96GM5-2;F8VUB0	SWI/SNF-related matrix-associated actin-dependent regulator of chromatin subfamily D member 1	SMARCD1	-1.16224	0.0951067	8.97858	13
Q8N2U0	UPF0451 protein C17orf61	C17orf61	-1.12872	0.0952939	8.5702	3
Q9Y2Z4;H0YHS6	Tyrosine--tRNA ligase, mitochondrial	YARS2	1.45626	0.0954345	9.29759	15
O75487;B4E2C0;F5H5T3	Glypican-4;Secreted glypican-4	GPC4	-1.17004	0.0957004	9.92564	20
O60739	Eukaryotic translation initiation factor 1b	EIF1B	-1.28747	0.0973277	8.52551	9
Q15738;C9JDR0	Sterol-4-alpha-carboxylate 3-dehydrogenase, decarboxylating	NSDHL	-1.02356	0.0978719	9.70195	13
Q96FJ2	Dynein light chain 2, cytoplasmic	DYNLL2	1.25484	0.098584	8.89006	5
P83876	Thioredoxin-like protein 4A	TXNL4A	1.38598	0.0987813	7.85404	3
Q9Y3E0;F5H6U7;G3V1U5	Vesicle transport protein GOT1B	GOLT1B	1.33982	0.0988503	8.75038	2
Q969N2;Q969N2-5;Q969N2-4;F5GWY0;Q969N2-2;B7Z1N3;G8JLF5	GPI transamidase component PIG-T	PIGT	1.12087	0.0990311	9.44818	14
Q9HAV7;B4DWV5	GrpE protein homolog 1, mitochondrial;GrpE protein homolog	GRPEL1	-1.05022	0.0993379	9.31442	9
Q96G03;F5H6V2	Phosphoglucomutase-2	PGM2	1.01223	0.0995531	10.106	28
B4DMU0;P32322;A6NFM2	Pyrroline-5-carboxylate reductase;Pyrroline-5-carboxylate reductase 1, mitochondrial	PYCR1	-1.15564	0.100134	10.02	14
Q96BJ3;F5H715;Q96BJ3-3	Axin interactor, dorsalization-associated protein	AIDA	1.33403	0.100221	8.80523	9
Q9C004	Protein sprouty homolog 4	SPRY4	-1.14421	0.100511	8.91722	7
Q9UHG3;B7Z9P8;B7Z3Y2	Prenylcysteine oxidase 1	PCYOX1	1.00881	0.100625	9.79882	17
Q9NRV9	Heme-binding protein 1	HEBP1	1.33144	0.100841	8.64643	5
Q9H6I2	Transcription factor SOX-17	SOX17	1.33112	0.100918	8.60603	3
Q6DKK2	Tetratricopeptide repeat protein 19, mitochondrial	TTC19	-1.1101	0.101386	8.70969	6
P48509;E9PMR4;E9PL82;E9PRJ3	CD151 antigen	CD151	1.32752	0.101784	8.78653	4
Q9Y5K6	CD2-associated protein	CD2AP	1.24134	0.102161	8.95015	17
P46939	Utrophin	UTRN	1.51642	0.102508	8.40524	23
P31350;C9JXC1	Ribonucleoside-diphosphate reductase subunit M2	RRM2	1.10708	0.10297	9.6537	18
Q15527	Surfeit locus protein 2	SURF2	-1.26656	0.102998	8.23997	3
Q9H307;Q9H307-2	Pinin	PNN	1.32168	0.103201	8.77156	6
I3L448;Q5TC12;B7Z7I6;A8MRA7;I3L1W9;H0YEW4;H0YD21;B7Z7D6	ATP synthase mitochondrial F1 complex assembly factor 1	ATPAF1	-1.03891	0.10331	9.09135	11
P17252	Protein kinase C alpha type	PRKCA	-1.14413	0.103795	9.85628	22
F5H049;Q7Z2Y5;Q7Z2Y5-2	Nik-related protein kinase	NRK	-1.42417	0.103951	7.66109	1
P20700;E9PBF6	Lamin-B1	LMNB1	1.10323	0.104091	9.48535	23
Q9NUQ9;E5RI16	Protein FAM49B	FAM49B	1.10198	0.104456	9.68871	15
P31944	Caspase-14;Caspase-14 subunit p19;Caspase-14 subunit p10	CASP14	-1.41881	0.105364	7.21722	2
O75717;C9JW18;F8W7P7	WD repeat and HMG-box DNA-binding protein 1	WDHD1	-1.00312	0.105366	9.40081	27
P54132;H0YNU5;F5H7R6	Bloom syndrome protein	BLM	-1.09798	0.105518	8.55659	8
Q9UBQ7;Q5T946	Glyoxylate reductase/hydroxypyruvate reductase	GRHPR	0.992998	0.105701	9.73905	13
E7EWR4;P33240;P33240-2;B4DUD5;E9PID8	Cleavage stimulation factor subunit 2	CSTF2	-1.1269	0.10593	8.89752	6
P04179;B3KUK2;F5GYZ5;F5H4R2;P04179-2;F5H3C5;G8JLJ2;B4E3K9	Superoxide dismutase [Mn], mitochondrial;Superoxide dismutase	SOD2	-1.00066	0.106297	9.61582	7
Q14181;E9PIQ6	DNA polymerase alpha subunit B	POLA2	-1.25181	0.107152	8.52006	1
P68032;P68133;P62736;P63267;F5H1C1;A6NL76;Q5T8M8;Q5T8M7;B4DUI8;E7EQV5;E9PG30	Actin, alpha cardiac muscle 1;Actin, alpha skeletal muscle;Actin, aortic smooth muscle;Actin, gamma-enteric smooth muscle	ACTC1;ACTA1;ACTA2;ACTG2	0.742232	0.107309	10.4616	22
P04183	Thymidine kinase, cytosolic	TK1	1.22209	0.107441	8.96	7
Q5H945;Q9UBS9-2;Q9UBS9	Protein osteopotentia homolog	C1orf9	-1.41061	0.107556	7.29469	1
F5H301;Q9UDY2;Q9UDY2-3;F5H886;Q9UDY2-2;Q9UDY2-4;Q9UDY2-5	Tight junction protein ZO-2	TJP2	1.4028	0.107593	9.18955	30
P25705;A8K092	ATP synthase subunit alpha, mitochondrial;ATP synthase subunit alpha	ATP5A1	0.739617	0.108387	10.7867	32
P13010	X-ray repair cross-complementing protein 5	XRCC5	-0.856797	0.108803	11.0147	48
Q53H96	Pyrroline-5-carboxylate reductase 3	PYCRL	1.2985	0.108978	8.53964	5
O95674	Phosphatidate cytidylyltransferase 2	CDS2	1.21461	0.109549	8.86935	4
Q86WJ1;Q86WJ1-2;Q86WJ1-4;Q86WJ1-3;B5MDZ7	Chromodomain-helicase-DNA-binding protein 1-like	CHD1L	-1.08515	0.110035	8.72627	17
Q12840	Kinesin heavy chain isoform 5A	KIF5A	-1.39977	0.11051	7.93703	19
Q92797;Q92797-2	Symplekin	SYMPK	1.20814	0.1114	8.92284	17
P11171;P11171-2;H3BLV6;P11171-5;E9PEW9;E9PEX0;P11171-3;P11171-4;P11171-6;P11171-7;C9JTS2	Protein 4.1	EPB41	-1.10883	0.111831	9.08493	15
P15311;E7EQR4	Ezrin	EZR	0.731025	0.111987	11.1695	51
Q9UKI8-2;Q9UKI8;Q9UKI8-5;Q9UKI8-4;Q9UKI8-3	Serine/threonine-protein kinase tousled-like 1	TLK1	1.33004	0.112087	7.65285	5
P17050	Alpha-N-acetylgalactosaminidase	NAGA	-1.10789	0.112146	8.8489	6
Q9Y320;Q9Y320-2	Thioredoxin-related transmembrane protein 2	TMX2	-0.984334	0.112646	9.38678	10
P51606;A6NKZ2	N-acylglucosamine 2-epimerase	RENBP	-1.10575	0.112865	8.84788	8
Q13596;Q13596-2;H0Y2M5;A6NKH4;H0YK42	Sorting nexin-1	SNX1	-1.10511	0.113078	8.89178	11
Q9NUB1;Q9NUB1-2;Q6ZV30;F8W7Y1;F5H6F4;E9PC79	Acetyl-coenzyme A synthetase 2-like, mitochondrial	ACSS1	-0.847115	0.11349	10.2119	26
Q14739;C9JXK0	Lamin-B receptor	LBR	1.20082	0.113521	9.08106	12
P30042;H7C1F6;P30042-2;H7C455;H7C2G3	ES1 protein homolog, mitochondrial	C21orf33	-1.11496	0.113544	10.0631	15
Q15629;B4E0K2;G3XAN4	Translocating chain-associated membrane protein 1	TRAM1	1.19996	0.113773	8.92596	2
P19022;A8MWK3	Cadherin-2	CDH2	-1.3853	0.114552	7.82387	7
Q15424;F5H0H3;F5H1L1;B7Z2F6;F5GZU3;Q14151;B7Z959;A8MXT5;C9JPX0	Scaffold attachment factor B1;Scaffold attachment factor B2	SAFB;SAFB2	1.2754	0.114986	8.58759	6
Q92979	Ribosomal RNA small subunit methyltransferase NEP1	EMG1	1.19565	0.115041	9.07954	10
O95985;O95985-2;O95985-3;H0Y6W0	DNA topoisomerase 3-beta-1;DNA topoisomerase	TOP3B	1.4612	0.115415	8.30893	4
D6RER5;Q9NVA2;D6RGI3;Q9NVA2-2;D6RDU5	Septin-11	2019-09-11	0.962295	0.116137	9.99462	18
P61019;P61019-2;F5H399;E9PKL7	Ras-related protein Rab-2A	RAB2A	0.962208	0.116168	9.78917	17
Q2NL82	Pre-rRNA-processing protein TSR1 homolog	TSR1	-0.975224	0.116317	9.59182	22
Q13643	Four and a half LIM domains protein 3	FHL3	1.26785	0.117006	8.58595	5
Q14376;E9PH43;Q5QPP4;Q5QPP3;Q5QPP2;Q5QPP1	UDP-glucose 4-epimerase	GALE	-1.00192	0.117198	9.15752	8
Q96EV2;H0Y3K4	RNA-binding protein 33	RBM33	-1.21712	0.117446	8.3583	7
Q9HCJ6	Synaptic vesicle membrane protein VAT-1 homolog-like	VAT1L	-1.1029	0.11778	9.77346	17
H7BYW0;O43432-3;O43432;Q504Z1;F5H564	Eukaryotic translation initiation factor 4 gamma 3	EIF4G3	-1.08997	0.118265	9.01544	34
Q04828;P42330;P17516;P52895;H0Y804;A6NHU4	Aldo-keto reductase family 1 member C1;Aldo-keto reductase family 1 member C3;Aldo-keto reductase family 1 member C4;Aldo-keto reductase family 1 member C2	AKR1C1;AKR1C3;AKR1C4;AKR1C2	-1.06053	0.119127	8.56451	3
Q9H4A5;E9PFK1;Q5T5I6;F5H4M3	Golgi phosphoprotein 3-like	GOLPH3L	-1.0987	0.119285	9.86192	15
Q13823;B4DPI9	Nucleolar GTP-binding protein 2	GNL2	-1.05894	0.119733	8.80458	14
Q9H7F0	Probable cation-transporting ATPase 13A3	ATP13A3	1.29977	0.119855	7.95756	5
Q92896-2;Q92896-3;Q92896;H3BM42	Golgi apparatus protein 1	GLG1	0.950932	0.120199	10.1834	40
P10586;P10586-2;H0Y6Z7;H0Y4H1	Receptor-type tyrosine-protein phosphatase F	PTPRF	1.17821	0.120282	8.98004	19
P78318	Immunoglobulin-binding protein 1	IGBP1	-1.20766	0.120384	8.48811	5
Q96DA6;C9JBV1;F2Z3A7	Mitochondrial import inner membrane translocase subunit TIM14	DNAJC19	-0.964484	0.120764	9.48947	8
P25325;E7ENL2;B1AH49	3-mercaptopyruvate sulfurtransferase;Sulfurtransferase	MPST	-1.05619	0.120789	8.62237	6
P54802;H0Y3D8	Alpha-N-acetylglucosaminidase;Alpha-N-acetylglucosaminidase 82 kDa form;Alpha-N-acetylglucosaminidase 77 kDa form	NAGLU	1.29559	0.120961	7.99082	2
Q12972;E9PEH7;Q12972-2;E7EVD4	Nuclear inhibitor of protein phosphatase 1;Activator of RNA decay	PPP1R8	-0.99145	0.121383	9.17525	10
P51858;Q5SZ07;Q5SZ08;A8K8G0;B7Z525	Hepatoma-derived growth factor	HDGF	0.946755	0.12172	9.79121	18
Q9NYB9;Q9NYB9-4;E7EP65;E7EW77;Q9NYB9-2;E9PEZ7;Q9NYB9-3	Abl interactor 2	ABI2	-1.36012	0.121862	7.58148	4
Q12965	Unconventional myosin-Ie	MYO1E	-1.07965	0.121906	8.99775	15
P42167;G5E972;P42167-2	Lamina-associated polypeptide 2, isoforms beta/gamma;Thymopoietin;Thymopentin	TMPO	1.34528	0.122014	9.27339	19
Q04323;Q04323-2;E9PRQ7;E9PJ81;B4E0P8	UBX domain-containing protein 1	UBXN1	-0.989832	0.12204	9.3251	13
P53999;F5H1H8	Activated RNA polymerase II transcriptional coactivator p15	SUB1	-0.829586	0.122377	10.3658	9
P16949;P16949-2;A2A2D0	Stathmin	STMN1	-0.828641	0.122872	10.3661	15
Q6UWP2;Q6UWP2-2	Dehydrogenase/reductase SDR family member 11	DHRS11	-1.19956	0.122945	8.2997	2
P14649;F8W1I5	Myosin light chain 6B	MYL6B	-1.3552	0.123331	7.69168	6
Q9BRA2;I3L2R6	Thioredoxin domain-containing protein 17	TXNDC17	-1.08717	0.123492	10.0391	8
P62341;Q6IAK0	Selenoprotein T	SELT	1.24323	0.123786	8.6742	4
Q8IU60;H0Y9T5;Q8IU60-2	m7GpppN-mRNA hydrolase	DCP2	1.28156	0.124727	7.75776	1
P02549;P02549-2	Spectrin alpha chain, erythrocyte	SPTA1	1.28026	0.12508	8.21511	2
Q9UKD2	mRNA turnover protein 4 homolog	MRTO4	-0.982391	0.125099	9.34602	14
Q53T59;F6TR53	HCLS1-binding protein 3	HS1BP3	1.2382	0.125207	8.5771	3
Q53GQ0	Estradiol 17-beta-dehydrogenase 12	HSD17B12	-0.82392	0.125363	10.2639	20
Q15418-2;Q15418;E9PGT3;E9PRI4;Q15418-3	Ribosomal protein S6 kinase alpha-1;Ribosomal protein S6 kinase	RPS6KA1	-0.981463	0.125484	9.25188	15
P28676;H7BXD5;H7C2Z6	Grancalcin	GCA	1.15747	0.126754	8.91511	4
P45880-1;P45880;P45880-2;B4DKM5;Q5JSD1;Q5JSD2	Voltage-dependent anion-selective channel protein 2	VDAC2	0.93294	0.126857	10.0779	11
B4DJL6;Q96SY0;B4DVT3;H3BRY6;Q96SY0-3;B4DVD5	UPF0464 protein C15orf44	C15orf44	-1.18707	0.126977	8.24746	4
Q5TDH0-3;Q5TDH0;Q5TDH0-2	Protein DDI1 homolog 2	DDI2	-0.949377	0.127244	9.57935	12
Q5JTH9;E9PCK7;Q5JTH9-2;F5H456	RRP12-like protein	RRP12	-1.07489	0.128097	10.1156	52
P54259;H0Y2L6	Atrophin-1	ATN1	1.26843	0.128335	7.68412	2
Q9H496		IFRG15	1.40909	0.128738	8.2811	2
Q969S3	Zinc finger protein 622	ZNF622	-1.17885	0.129686	8.45796	6
P83881;H0Y5B4;H7BZ11;H0Y3V9;H7BY91	60S ribosomal protein L36a	RPL36A	-1.07066	0.129712	10.1159	7
Q8IWB7;C9JJ54	WD repeat and FYVE domain-containing protein 1	WDFY1	-0.971363	0.12974	9.18566	8
Q13242;H0YIB4	Serine/arginine-rich splicing factor 9	SRSF9	1.14766	0.12991	8.86702	6
Q92673	Sortilin-related receptor	SORL1	1.14679	0.130194	8.8515	25
Q9UMX5	Neudesin	NENF	1.40316	0.130327	8.31538	6
P49841-2;P49841	Glycogen synthase kinase-3 beta	GSK3B	1.40251	0.130501	8.41893	7
Q9H3Z4;Q9H3Z4-2	DnaJ homolog subfamily C member 5	DNAJC5	1.21977	0.130527	8.6902	2
B4DHX5;E7EQC1;P22570;B4DQQ4;B7Z7G2;P22570-2;G3V0F2	NADPH:adrenodoxin oxidoreductase, mitochondrial	FDXR	1.14567	0.130558	8.9153	7
O43592	Exportin-T	XPOT	-0.813964	0.130748	10.2305	41
Q9BW92;Q9H9V2	Threonine--tRNA ligase, mitochondrial	TARS2	-1.06684	0.131189	9.88023	28
Q2M1K9;F5H7S1	Zinc finger protein 423	ZNF423	-1.173	0.131643	8.49087	11
Q96HC4;D6RB78;Q96HC4-4;E9PBF5;F5H7Y0;H0Y8Y3	PDZ and LIM domain protein 5	PDLIM5	-1.053	0.131714	8.94784	8
P78504;B4DYR1	Protein jagged-1	JAG1	-1.32786	0.131754	7.54235	2
Q9BX67;Q9BX67-2	Junctional adhesion molecule C	JAM3	-1.32561	0.132466	7.82251	1
Q8WUK0;Q8WUK0-2;E9PQM0;E9PAT8	Protein-tyrosine phosphatase mitochondrial 1	PTPMT1	1.21257	0.132654	8.58186	5
Q9NVI1;Q9NVI1-1;Q9NVI1-2;F8W7R3;H3BP78	Fanconi anemia group I protein	FANCI	-0.936998	0.132753	9.72324	54
O60884	DnaJ homolog subfamily A member 2	DNAJA2	0.917322	0.132866	9.92419	15
Q96C36;E7EUS9	Pyrroline-5-carboxylate reductase 2;Pyrroline-5-carboxylate reductase	PYCR2	-0.933006	0.134568	9.39108	14
P30047;B7ZLM8;H0YNX7	GTP cyclohydrolase 1 feedback regulatory protein	GCHFR	-1.31892	0.134601	7.79768	3
P00390;P00390-3;P00390-2;P00390-4;P00390-5	Glutathione reductase, mitochondrial	GSR	-1.05748	0.134856	9.81612	13
P04350;B4DJ43;B4DFH6	Tubulin beta-4A chain	TUBB4A;TUBB4	0.911329	0.135229	10.0341	34
Q9NWV8;Q9NWV8-3	BRISC and BRCA1-A complex member 1	BABAM1	-1.1622	0.135312	8.40628	5
P35221;P35221-2;F6XBD8;B4E2G8;F8W845;G3XAM7;Q8N1C0	Catenin alpha-1	CTNNA1	0.910899	0.1354	10.1675	42
O95359;E9PBC6;O95359-3;H7BXY4;E7EMZ9;O95359-5;Q4VXL8;O95359-1;D6RAA5;O95359-6;Q4VXL4;O95359-2	Transforming acidic coiled-coil-containing protein 2	TACC2	-1.1612	0.135655	8.49545	6
Q14657;B0S8I7	L antigen family member 3	LAGE3	-1.0193	0.135664	8.6419	3
Q96G61;Q8NFP7	Diphosphoinositol polyphosphate phosphohydrolase 3-beta;Diphosphoinositol polyphosphate phosphohydrolase 3-alpha	NUDT11;NUDT10	1.37786	0.137277	8.38689	5
Q07065	Cytoskeleton-associated protein 4	CKAP4	1.28962	0.137365	9.32375	22
Q92526;Q92526-2	T-complex protein 1 subunit zeta-2	CCT6B	1.00064	0.137687	9.70234	7
P42765	3-ketoacyl-CoA thiolase, mitochondrial	ACAA2	-1.05037	0.137692	9.91205	20
P30085;Q5T0D2;E9PGI8	UMP-CMP kinase	CMPK1	-1.05013	0.137789	9.80404	13
P42336	Phosphatidylinositol 4,5-bisphosphate 3-kinase catalytic subunit alpha isoform	PIK3CA	-0.952015	0.138206	9.18884	12
E9PR30;P62861	40S ribosomal protein S30	FAU	-0.924999	0.138267	9.44686	4
O75691	Small subunit processome component 20 homolog	UTP20	-1.03579	0.138364	8.89753	33
P31323;F5H1R5	cAMP-dependent protein kinase type II-beta regulatory subunit	PRKAR2B	1.28416	0.138947	9.09701	9
Q9BZK7;B7Z475	F-box-like/WD repeat-containing protein TBL1XR1	TBL1XR1	-1.04663	0.139204	9.90236	16
P43304;P43304-2;F8W6E4	Glycerol-3-phosphate dehydrogenase, mitochondrial	GPD2	0.901072	0.13935	9.94544	31
Q6P1L8	39S ribosomal protein L14, mitochondrial	MRPL14	1.1184	0.139684	8.81442	4
Q9Y4W2;Q9Y4W2-2;Q9Y4W2-3;Q9Y4W2-4	Ribosomal biogenesis protein LAS1L	LAS1L	-1.14899	0.139907	8.27646	6
Q16576;Q16576-2;E9PC52;Q5JP01	Histone-binding protein RBBP7	RBBP7	0.994307	0.140005	9.51903	14
Q12834;B4E1H5	Cell division cycle protein 20 homolog	CDC20	-1.30188	0.140163	8.15494	2
O14531;Q5T0Q6	Dihydropyrimidinase-related protein 4	DPYSL4	-1.03055	0.140439	8.94399	8
E9PB02;P78346;C9JJX7;Q5VU11;Q5VU10	Ribonuclease P protein subunit p30	RPP30;RP11-320F15.1	-1.02992	0.140692	9.04536	11
Q9UQR0;Q9UQR0-2	Sex comb on midleg-like protein 2	SCML2	1.22523	0.140782	8.12985	2
Q96S66;Q96S66-2;Q96S66-3;Q96S66-4	Chloride channel CLIC-like protein 1	CLCC1	-1.14647	0.140799	8.51924	12
Q8IUD2;G8JLD3;Q8IUD2-3;G8JLM9;Q8IUD2-2;F5H185;Q8IUD2-4;F5H327;G8JLA4;Q8IUD2-5	ELKS/Rab6-interacting/CAST family member 1	ERC1	0.991615	0.141001	9.39763	23
Q969T9;A6NG10;B4DV07;B4DFG2;E7EX86	WW domain-binding protein 2	WBP2	-1.00374	0.142346	8.71616	4
P62253	Ubiquitin-conjugating enzyme E2 G1	UBE2G1	-1.02529	0.142547	8.87243	5
G3V4T6;O43708;G3V5T0;A6NED0;G3V267	Maleylacetoacetate isomerase	GSTZ1	1.35874	0.142716	8.31349	3
Q8WW59;B4DUC9	SPRY domain-containing protein 4	SPRYD4	-0.941961	0.14277	9.12084	8
P11586;G3V2B8;G3V3L6	C-1-tetrahydrofolate synthase, cytoplasmic;Methylenetetrahydrofolate dehydrogenase;Methenyltetrahydrofolate cyclohydrolase;Formyltetrahydrofolate synthetase	MTHFD1	-0.792719	0.142837	10.4746	51
Q9P2E9;Q9P2E9-2;Q9P2E9-3;F8W7S5	Ribosome-binding protein 1	RRBP1	0.665027	0.142878	10.2476	64
O75131;E5RG68	Copine-3	CPNE3	0.892333	0.142936	9.93827	20
Q92878-2;Q92878;Q92878-3	DNA repair protein RAD50	RAD50	0.985884	0.143138	9.45212	33
Q9P0S9	Transmembrane protein 14C	TMEM14C	-1.13876	0.143549	8.45966	2
F5H740;Q9Y277-2;Q9Y277;E5RHZ6;E5RJN6;E5RFP6	Voltage-dependent anion-selective channel protein 3	VDAC3	1.26849	0.143567	9.23591	7
Q9NV88;Q9NV88-2;B7Z560;H7BYQ6;H0YG17;H0YBK3	Integrator complex subunit 9	INTS9	1.35421	0.144029	8.36431	6
Q9H3K6;Q9H3K6-2	BolA-like protein 2	BOLA2	0.888924	0.144354	9.91501	7
B7WNH4;Q9BQ49	UPF0608 protein C19orf42	C19orf42	-1.02024	0.144593	8.83989	4
D3DTL2;P13929;P13929-2;P13929-3;E5RGZ4	Beta-enolase;Enolase	ENO3	-0.997838	0.144945	8.62219	8
Q9NWY4;A8MVJ9	UPF0609 protein C4orf27;Putative UPF0609 protein C4orf27-like	C4orf27	-0.936852	0.145133	9.32844	14
Q9BV19	Uncharacterized protein C1orf50	C1orf50	-1.13422	0.145188	8.43543	2
Q16666;Q16666-2;Q16666-3;E7EPR3;H3BLV7	Gamma-interferon-inducible protein 16	IFI16	-1.03088	0.145709	9.90747	27
P56181-2			-1.13191	0.146026	8.2938	5
Q6UN15;G3XAD6;Q6UN15-3;Q6UN15-4	Pre-mRNA 3-end-processing factor FIP1	FIP1L1	1.20753	0.146141	7.81002	2
Q6IBW4-4;Q6IBW4;Q6IBW4-2;G3XAG4;E5RJ71;Q6IBW4-5;E5RJN3	Condensin-2 complex subunit H2	NCAPH2	-1.28258	0.146674	7.6436	3
A8MYK1;A8MVT4;A6NJD9;Q16540;H7C2P7	39S ribosomal protein L23, mitochondrial	MRPL23	1.09754	0.146991	8.87435	5
P16083;Q5TD07;Q59EN2;Q5TD05	Ribosyldihydronicotinamide dehydrogenase [quinone]	NQO2	-1.12856	0.147252	8.3958	6
Q9UKN8	General transcription factor 3C polypeptide 4	GTF3C4	-0.930995	0.147878	9.20003	20
Q5VST6-2;Q5VST6	Abhydrolase domain-containing protein FAM108B1	FAM108B1	-1.27869	0.148014	7.97258	2
Q6IQ22	Ras-related protein Rab-12	RAB12	-0.930396	0.148162	9.10748	11
P34949;H3BUZ9;H3BPP3;H3BMZ9;H3BPB8;F5GX71;P34949-2;H3BT48;H3BP57;Q8NHZ6;H3BNY8;H3BN01;B4DYB8;H3BT46;H3BQX0;H3BPM5;H3BU66;H3BUG1;H3BPU7	Mannose-6-phosphate isomerase	MPI	-1.01078	0.148486	8.91141	4
O14908;A8K4I3	PDZ domain-containing protein GIPC1	GIPC1	1.25136	0.148753	9.14953	8
Q96GX2	Putative ataxin-7-like protein 3B	ATXN7L3B	1.33705	0.149085	8.29228	2
P47224	Guanine nucleotide exchange factor MSS4	RABIF	1.15837	0.149522	8.58485	3
Q8NI27	THO complex subunit 2	THOC2	-1.12145	0.149874	8.40018	14
Q12907;B4DWN1;D6RBV2;D6RDX1;D6RIU4	Vesicular integral-membrane protein VIP36	LMAN2	0.874687	0.150393	10.0217	12
A6NFX8;Q9UKK9;A6NHE8;A6NJU6;A6NCQ0	ADP-sugar pyrophosphatase	NUDT5	-1.01973	0.150453	9.97846	14
P35244;B5MC59	Replication protein A 14 kDa subunit	RPA3	-1.0182	0.151112	9.86565	9
Q13616;E7EWR0;B3KTW0	Cullin-1	CUL1	-1.01787	0.151257	9.84974	38
F5H0X5;Q9HBD4;P51532;P51532-4;P51532-3;P51532-2;P51532-5	Transcription activator BRG1	SMARCA4	-1.01706	0.151605	9.7722	40
P30048;E9PH29	Thioredoxin-dependent peroxide reductase, mitochondrial	PRDX3	-0.777646	0.151921	10.4043	12
O75817;C9JYM0	Ribonuclease P protein subunit p20	POP7	-1.26743	0.151945	8.22889	3
Q96N66;Q96N66-2;Q96N66-3	Lysophospholipid acyltransferase 7	MBOAT7	-0.981964	0.152117	8.62954	8
Q6P1M3;Q6P1M3-2;G3V1I9;Q6P1M3-3	Lethal(2) giant larvae protein homolog 2	LLGL2	1.32647	0.152269	8.26792	7
Q14061;H7C4E5;C9J8T6	Cytochrome c oxidase copper chaperone	COX17	1.23943	0.152447	9.36805	5
F5GZ51;Q8N5G0;Q8N5G0-2;E5RH91	Uncharacterized protein C4orf52	C4orf52	-1.26532	0.152691	8.18247	2
Q9UII2	ATPase inhibitor, mitochondrial	ATPIF1	-1.11296	0.153053	8.50122	5
Q9UJV9	Probable ATP-dependent RNA helicase DDX41	DDX41	-1.1096	0.154324	8.48864	6
E7EUU4		EIF4G1	-0.976877	0.154472	8.66371	83
B4DLH4;Q9H910;A6NGP5;Q9H910-2;H3BMV3;H3BU16;B4DL85	Hematological and neurological expressed 1-like protein	HN1L	-0.916698	0.154747	9.12856	9
P49755	Transmembrane emp24 domain-containing protein 10	TMED10	0.864638	0.154769	9.8049	8
P30044;P30044-2;A6NG06;A6NC19	Peroxiredoxin-5, mitochondrial	PRDX5	-0.772522	0.155108	10.4243	15
P42695;G3V1A9;E9PKK4	Condensin-2 complex subunit D3	NCAPD3	-0.994357	0.155435	8.86162	15
Q86UP2;Q86UP2-2;Q86UP2-3	Kinectin	KTN1	0.64054	0.155873	10.4074	73
Q5VY93;Q92974;Q92974-2;Q92974-3	Rho guanine nucleotide exchange factor 2	ARHGEF2	-1.00667	0.15616	10.0469	36
B1ANS9;B1ANS9-2;D6RCR1	WD repeat-containing protein 64	WDR64	1.22668	0.156473	9.12457	2
Q9Y4B6;Q9Y4B6-2;Q9Y4B6-3;H0Y4P3	Protein VPRBP	VPRBP	-1.10359	0.15662	8.51631	12
E9PN11;P08134;Q5JR08;E9PQH6;Q5JR05;Q5JR07;Q5JR06	Rho-related GTP-binding protein RhoC	RHOC	1.22533	0.156902	9.24072	9
Q13228;B4E1F3;Q13228-2;A6PVW9;A6PVX1;H0Y532	Selenium-binding protein 1	SELENBP1	-0.911796	0.157157	9.18281	12
Q15067;Q15067-2;F5GYQ8;F5H0M0	Peroxisomal acyl-coenzyme A oxidase 1;Acyl-coenzyme A oxidase	ACOX1	-0.989817	0.157399	9.06326	12
I3L3A8;Q8IZL8;Q8IZL8-2;C9JFV4;F8WDZ1;E7EV54	Proline-, glutamic acid- and leucine-rich protein 1	PELP1	-0.911241	0.157432	9.21638	17
Q6ZRY4	RNA-binding protein with multiple splicing 2	RBPMS2	-0.910719	0.157691	9.34221	7
P51970;F5H7V7	NADH dehydrogenase [ubiquinone] 1 alpha subcomplex subunit 8	NDUFA8	-0.968746	0.158294	8.73554	6
Q8N6T3-2;Q8N6T3;Q8N6T3-3;E7EV62;F8VWH9;F8W1U7;E5RHC5;E5RHT6;F8VWB3	ADP-ribosylation factor GTPase-activating protein 1	ARFGAP1	1.06549	0.158781	8.86429	6
O75477;B0QZ43	Erlin-1	ERLIN1	-0.9851	0.159459	9.01519	10
Q9HAN9	Nicotinamide mononucleotide adenylyltransferase 1	NMNAT1	-1.09444	0.160167	8.35959	7
Q15392;B7Z817;F5H0H1	Delta(24)-sterol reductase	DHCR24	-0.997072	0.160454	9.757	15
H0YGP4;P31327;P31327-2	Carbamoyl-phosphate synthase [ammonia], mitochondrial	CPS1	-1.09315	0.160669	8.23982	7
E9PFZ5;Q13308;Q13308-2;Q13308-4;Q13308-3;Q13308-5	Inactive tyrosine-protein kinase 7	PTK7	0.851141	0.1608	9.92621	36
P51648-2;P51648	Fatty aldehyde dehydrogenase	ALDH3A2	-0.902152	0.161982	9.19142	13
Q9UKA9-2;Q9UKA9;Q9UKA9-5;B4DI28	Polypyrimidine tract-binding protein 2	PTBP2	-0.993492	0.16208	9.81516	17
Q12830;Q12830-2;Q12830-4	Nucleosome-remodeling factor subunit BPTF	BPTF	-1.23873	0.162323	8.0865	5
Q96CN7;E7ENF9;D6RE73;D6RGE2	Isochorismatase domain-containing protein 1	ISOC1	1.20848	0.162358	9.31956	9
Q6RW13;Q6RW13-2	Type-1 angiotensin II receptor-associated protein	AGTRAP	-1.08878	0.16239	8.39756	4
Q9H9J2	39S ribosomal protein L44, mitochondrial	MRPL44	1.05594	0.162428	8.94603	10
E7EX17;P23588;E7EPC9;B4DS13;F8VP89;F8VX11;F8VSC7;F8W0K0	Eukaryotic translation initiation factor 4B	EIF4B	-0.991687	0.162904	9.84235	24
P11182;Q5VVL7;F5H1F9	Lipoamide acyltransferase component of branched-chain alpha-keto acid dehydrogenase complex, mitochondrial	DBT	-1.08644	0.163316	8.24504	4
Q9GZY8;Q9GZY8-2;Q9GZY8-3;Q9GZY8-5;Q9GZY8-4;C9JHF5	Mitochondrial fission factor	MFF	-1.08635	0.163349	8.31492	5
Q9BRK5;Q9BRK5-6;H0Y3T6;G3V1E2;Q9BRK5-3;Q9BRK5-4	45 kDa calcium-binding protein	SDF4	-1.08476	0.163981	8.48809	5
Q53EP0	Fibronectin type III domain-containing protein 3B	FNDC3B	1.11327	0.164768	8.65713	9
Q9BPW8;H7C2U6	Protein NipSnap homolog 1	NIPSNAP1	-0.871448	0.165049	9.42269	11
P42356	Phosphatidylinositol 4-kinase alpha	PI4KA	1.04918	0.165049	8.90387	32
Q9H8H3;H0YI09;B4DDW1;F8VQX6	Methyltransferase-like protein 7A	METTL7A	-0.871116	0.165226	9.70487	10
Q13907-2;Q13907	Isopentenyl-diphosphate Delta-isomerase 1	IDI1	-0.870357	0.165632	9.70152	15
Q9BUF5;B4DP54;B3KS31	Tubulin beta-6 chain	TUBB6	0.837701	0.166979	10.0277	24
Q9NRN7;E9PLW6	L-aminoadipate-semialdehyde dehydrogenase-phosphopantetheinyl transferase	AASDHPPT	-0.867697	0.167062	9.58706	9
P04114;F5H109	Apolipoprotein B-100;Apolipoprotein B-48	APOB	-0.950212	0.16727	8.54879	10
Q9Y3D8;Q9Y3D8-2;D6RDH4	Adenylate kinase isoenzyme 6	TAF9	-0.967534	0.167311	9.01258	7
G5E9E7;Q07157-2;G3V1L9;Q07157	Tight junction protein ZO-1	TJP1	1.19251	0.167657	9.27321	28
Q15274	Nicotinate-nucleotide pyrophosphorylase [carboxylating]	QPRT	0.836121	0.167717	9.79817	10
P51149;C9J8S3;C9J592;C9J4V0;C9IZZ0	Ras-related protein Rab-7a	RAB7A	0.618552	0.168289	10.2657	19
Q6P2E9;Q6P2E9-2	Enhancer of mRNA-decapping protein 4	EDC4	1.19062	0.168291	9.24361	28
Q96C01;E7EQY1	Protein FAM136A	FAM136A	-0.865358	0.168326	9.44339	8
Q6Y7W6;E9PBB0;I1E4Y6;Q6Y7W6-3;E9PC50;E7ESB6;F5H3C2	PERQ amino acid-rich with GYF domain-containing protein 2	GIGYF2	-0.889136	0.168669	9.35782	24
P04424;E7EMI0;F8W943;E9PE48;Q6XYD2	Argininosuccinate lyase	ASL	-1.07288	0.168759	8.35153	6
Q00169;F5GWE5;I3L4H1;F5GWC2;I3L459;I3L4C0	Phosphatidylinositol transfer protein alpha isoform	PITPNA	-0.888924	0.16878	9.25813	16
Q14571	Inositol 1,4,5-trisphosphate receptor type 2	ITPR2	-0.887939	0.169295	9.18284	40
P61970;H3BRV9	Nuclear transport factor 2	NUTF2	0.832362	0.169482	10.1273	6
Q9NX46;B4DHV5	Poly(ADP-ribose) glycohydrolase ARH3	ADPRHL2	-0.862352	0.169962	9.60799	10
F8W8Q7;Q13439;Q13439-4;Q13439-3;H0Y6I0	Golgin subfamily A member 4	GOLGA4	0.917165	0.170736	9.72008	70
Q8IV38;G3V0G5	Ankyrin repeat and MYND domain-containing protein 2	ANKMY2	1.13179	0.17085	8.09951	2
Q9Y6Q5;Q9Y6Q5-2	AP-1 complex subunit mu-2	AP1M2	1.13172	0.170872	8.21977	8
P06748;P06748-2;P06748-3	Nucleophosmin	NPM1	-0.747743	0.171235	11.0094	18
Q8IXQ5;Q8IXQ5-2;G5E9G3;B7Z4N7;F5H2Q9;F5H7Q0;B7Z3P9	Kelch-like protein 7	KLHL7	-1.21375	0.171782	8.14161	4
P31689;F5GZ88;B7Z5C0	DnaJ homolog subfamily A member 1	DNAJA1	0.826973	0.172038	9.95011	13
Q14160-3;Q14160;Q14160-2	Protein scribble homolog	SCRIB	1.17902	0.172233	9.33266	38
P36639;P36639-2;P36639-3;P36639-4	7,8-dihydro-8-oxoguanine triphosphatase	NUDT1	0.913286	0.172406	9.52883	6
Q13885;F5H8C9	Tubulin beta-2A chain	TUBB2A	-0.970633	0.172751	9.88772	35
Q3SYB4;Q96P63	Serpin B12	SERPINB12	-1.21106	0.172824	7.54208	4
Q9Y6X4;D6RB01	Protein FAM169A	FAM169A	1.09018	0.173013	8.54022	13
Q16555;B4DR31	Dihydropyrimidinase-related protein 2	DPYSL2	0.609433	0.173651	10.853	31
P17677-2;P17677	Neuromodulin	GAP43	-1.06081	0.173717	8.31748	2
O75818;O75818-2;F8WC38	Ribonuclease P protein subunit p40	RPP40	-0.952632	0.174198	8.84295	5
P16615;P16615-3;P16615-2;P16615-5;P16615-4;H7C5W9	Sarcoplasmic/endoplasmic reticulum calcium ATPase 2	ATP2A2	0.821739	0.174548	10.1587	41
P04632	Calpain small subunit 1	CAPNS1	0.907043	0.175117	9.64474	10
Q9BXW9;Q9BXW9-2;Q9BXW9-3	Fanconi anemia group D2 protein	FANCD2	-0.876815	0.175189	9.35106	38
Q92922	SWI/SNF complex subunit SMARCC1	SMARCC1	-0.965308	0.175311	9.84527	35
G3XAN8;Q9Y5J9;E9PIR3	Mitochondrial import inner membrane translocase subunit Tim8 B	TIMM8B	-0.949049	0.175884	8.82469	4
P41227;A6NM98	N-alpha-acetyltransferase 10	NAA10	-0.850542	0.176503	9.50151	13
P30711;H7BZG9	Glutathione S-transferase theta-1	GSTT1	-0.94718	0.176769	8.93007	5
Q13011	Delta(3,5)-Delta(2,4)-dienoyl-CoA isomerase, mitochondrial	ECH1	-0.96228	0.176779	9.83689	17
P12277;E7EUJ8;H0YJG0	Creatine kinase B-type	CKB	-0.739201	0.177077	10.4696	21
Q9Y679-2;G8JLM8;Q9Y679-3;Q9Y679	Ancient ubiquitous protein 1	AUP1	-1.05269	0.177115	8.34337	5
P19623	Spermidine synthase	SRM	-0.961483	0.177167	10.0718	18
Q9UKM9;Q9UKM9-2;Q5QPL9;Q5QPM0;Q5QPM1	RNA-binding protein Raly	RALY	0.901538	0.177535	9.50651	10
Q9Y371-2;Q9Y371;B4E182	Endophilin-B1	SH3GLB1	-0.945438	0.177596	8.85849	8
Q9UKL0;E9PQE5	REST corepressor 1	RCOR1;RCOR3	1.07585	0.178279	8.55363	6
Q9P273	Teneurin-3	ODZ3	1.07388	0.179015	8.80903	17
Q13347	Eukaryotic translation initiation factor 3 subunit I	EIF3I	0.600346	0.17912	10.4341	18
O15511;O15511-2;B1ALC0	Actin-related protein 2/3 complex subunit 5	ARPC5	1.15798	0.179557	9.20328	4
Q92665	28S ribosomal protein S31, mitochondrial	MRPS31	-0.925449	0.179855	8.58926	6
P41743	Protein kinase C iota type	PRKCI	1.01237	0.179875	9.06164	6
Q7Z7H5;Q7Z7H5-3;C9JUN6;Q7Z7H5-2	Transmembrane emp24 domain-containing protein 4	TMED4	1.01204	0.180013	9.05862	7
Q16531;F5GY55;B4DZP5	DNA damage-binding protein 1	DDB1	0.598798	0.180065	10.6687	56
Q7Z6Z7;Q7Z6Z7-3;Q7Z6Z7-2;H0Y5W0	E3 ubiquitin-protein ligase HUWE1	HUWE1	-0.734113	0.180627	10.947	179
Q9NYF8;Q9NYF8-2;E9PK91;Q9NYF8-3;E9PKI6;E9PQN2;E9PK09;Q9NYF8-4;E9PJA7	Bcl-2-associated transcription factor 1	BCLAF1	1.01023	0.180769	8.93401	7
Q96TA1;Q96TA1-2;F5H3T0	Niban-like protein 1	FAM129B	1.00946	0.181089	9.05346	12
O95721;C9JAF7	Synaptosomal-associated protein 29;Synaptosomal-associated protein	SNAP29	1.23658	0.181442	8.44116	7
O14981	TATA-binding protein-associated factor 172	BTAF1	-0.841684	0.181532	9.5638	42
Q13813	Spectrin alpha chain, brain	SPTAN1	0.594726	0.182566	11.2435	189
Q9Y5A9;F5H8I7;Q9Y5A9-2	YTH domain family protein 2	YTHDF2	-0.950188	0.182732	9.82337	12
P61960;P61960-2;H0Y614	Ubiquitin-fold modifier 1	UFM1	-0.862352	0.183079	9.36808	6
Q00610;Q00610-2	Clathrin heavy chain 1	CLTC	0.593839	0.183114	11.6191	114
Q9BZE9-2;Q9BZE9;Q9BZE9-3;C9JAL9;Q9BZE9-4	Tether containing UBX domain for GLUT4	ASPSCR1	1.00329	0.183683	9.01878	11
Q9BV79;Q9BV79-2	Trans-2-enoyl-CoA reductase, mitochondrial	MECR	-0.837938	0.18369	9.49737	7
P62942;Q5W0X3	Peptidyl-prolyl cis-trans isomerase FKBP1A;Peptidyl-prolyl cis-trans isomerase	FKBP1A	0.802045	0.184235	10.1051	9
Q9H0E3-3;H7BXF5;Q9H0E3;Q9H0E3-2	Histone deacetylase complex subunit SAP130	SAP130	-1.18226	0.184288	6.98713	2
P13489;H0YCR7	Ribonuclease inhibitor	RNH1	0.801429	0.184544	9.94066	24
P0C0S8;P20671;Q9BTM1;Q96KK5;Q99878;C9JE22;Q9BTM1-2;P04908;Q7L7L0;Q93077;H0YFX9	Histone H2A type 1;Histone H2A type 1-D;Histone H2A.J;Histone H2A type 1-H;Histone H2A type 1-J;Histone H2A;Histone H2A type 1-B/E;Histone H2A type 3;Histone H2A type 1-C	HIST1H2AG;HIST1H2AD;H2AFJ;HIST1H2AH;HIST1H2AJ;HIST1H2AB;HIST3H2A;HIST1H2AC	-0.946054	0.184802	9.7528	5
Q16181;E7EPK1;E7ES33;Q16181-2;G3V1Q4;B4DNE4;H0YFF6;H0Y3Y4	Septin-7	2019-09-07	0.591093	0.18482	10.2543	16
P13995;Q7Z650;B8ZZU9;B4DY35	Bifunctional methylenetetrahydrofolate dehydrogenase/cyclohydrolase, mitochondrial;NAD-dependent methylenetetrahydrofolate dehydrogenase;Methenyltetrahydrofolate cyclohydrolase	MTHFD2	-0.83509	0.185343	9.56067	13
P33993;F5H776;F5H4S2;A4D2A2	DNA replication licensing factor MCM7	MCM7	-0.72699	0.185684	10.2457	35
Q9BV20;Q9BV20-2	Methylthioribose-1-phosphate isomerase	MRI1	1.05595	0.185797	8.79182	7
Q9BRX2	Protein pelota homolog	PELO	-0.913189	0.186339	8.77153	4
F5H1B6;O14974;F8W9E8;O14974-2;F8W7P1;O14974-3;F8W8Q6;O14974-4;F8VWB4;F8VZN8	Protein phosphatase 1 regulatory subunit 12A	PPP1R12A	1.13852	0.186535	9.30131	14
P30533	Alpha-2-macroglobulin receptor-associated protein	LRPAP1	0.881252	0.186659	9.46345	11
P07910;G3V2Q1;B2R603;P07910-2;G3V4C1;B4DY08;G3V4W0;P07910-4;G3V576;P07910-3;G3V575;G3V555;O60812;G3V2D6;G3V5V7;B4DSU6;G3V251;G3V3K6;G3V5X6	Heterogeneous nuclear ribonucleoproteins C1/C2;Heterogeneous nuclear ribonucleoprotein C-like 1	HNRNPC;HNRNPCL1	0.797017	0.186771	10.1374	18
Q9H479;B4DH12;B3KNR9	Fructosamine-3-kinase	FN3K	0.879885	0.187286	9.47519	8
Q86WA6;Q86WA6-2	Valacyclovir hydrolase	BPHL	-1.02832	0.187602	8.33405	2
Q15363;B4DP27;E7EQ72;F5GX39;F6QWA0	Transmembrane emp24 domain-containing protein 2	TMED2	1.13553	0.187628	9.23032	5
P27694	Replication protein A 70 kDa DNA-binding subunit	RPA1	-0.724223	0.187676	10.3347	29
Q6PI48	Aspartate--tRNA ligase, mitochondrial	DARS2	1.13381	0.188254	9.26152	13
Q9BUL5;B3KVH8;I3L4Q4;B4DLK6;I3L1N0;I3L410;I3L0Y2;C9J6D8;Q9BUL5-2	PHD finger protein 23	PHF23	1.21673	0.188411	8.28999	2
Q92783;Q92783-2;B4DZT2	Signal transducing adapter molecule 1	STAM	-0.909328	0.188417	8.80517	6
P51688;F5H6A3;I3NI22	N-sulphoglucosamine sulphohydrolase	SGSH	1.2133	0.189635	8.4565	6
Q9NVQ4-2;Q9NVQ4-3;Q9NVQ4;C9JDZ2	Fas apoptotic inhibitory molecule 1	FAIM	1.04543	0.189859	8.68384	5
Q9UJY4	ADP-ribosylation factor-binding protein GGA2	GGA2	-0.920193	0.189915	8.97775	5
P06737;F5H816;E9PK47	Glycogen phosphorylase, liver form;Phosphorylase	PYGL	-0.849091	0.190542	9.20123	30
A2VDF0;A2VDF0-2	Fucose mutarotase	C10orf125	1.07634	0.190834	7.55051	2
P26885;F5H0N4	Peptidyl-prolyl cis-trans isomerase FKBP2;Peptidyl-prolyl cis-trans isomerase	FKBP2	-0.825388	0.191058	9.60099	11
Q9UHY1;F8W6G1	Nuclear receptor-binding protein	NRBP1	1.12581	0.191202	9.36241	7
Q9HBH5	Retinol dehydrogenase 14	RDH14	1.04161	0.191354	8.77355	9
Q96GM8;B4DEM6	Target of EGR1 protein 1	TOE1	-0.917155	0.191439	9.02898	6
O00469-2;O00469;E7ETU9	Procollagen-lysine,2-oxoglutarate 5-dioxygenase 2	PLOD2	0.984553	0.191723	9.04867	12
G3V556;G3V5Q3;P56378	6.8 kDa mitochondrial proteolipid	C14orf2;MP68	1.20653	0.192069	8.24316	1
Q96RS6;Q96RS6-2;Q96RS6-3	NudC domain-containing protein 1	NUDCD1	0.983186	0.192319	9.01712	13
Q86UV5;B7ZKS7;Q86UV5-2;Q86UV5-3;Q86UV5-7	Ubiquitin carboxyl-terminal hydrolase 48	USP48	-0.821171	0.193583	9.56934	33
Q8TBX8;Q8TBX8-3;Q8TBX8-2;B3KQV3;F8VU68;F8VNT5	Phosphatidylinositol 5-phosphate 4-kinase type-2 gamma	PIP4K2C	1.11924	0.193645	9.37188	10
Q96JN8;Q96JN8-2;I3L2W2;I3L100;I3L2Z9	Neuralized-like protein 4	NEURL4	-1.15717	0.194725	8.00411	5
Q5T4S7-2;Q5T4S7;Q5T4S7-3;Q5T4S7-4	E3 ubiquitin-protein ligase UBR4	UBR4	-0.714304	0.194949	10.7499	206
O94766;G3V150;B7ZAB3	Galactosylgalactosylxylosylprotein 3-beta-glucuronosyltransferase 3	B3GAT3	-1.15637	0.195066	8.22076	5
Q9NR77;F5H4N4	Peroxisomal membrane protein 2	PXMP2	1.06481	0.195196	7.87657	5
P13051;P13051-2;B4DRT6;F5GYA2	Uracil-DNA glycosylase	UNG	1.11485	0.195291	9.11153	5
P49189;B4DXY7	4-trimethylaminobutyraldehyde dehydrogenase	ALDH9A1	-0.925525	0.195335	10.0246	18
P46063	ATP-dependent DNA helicase Q1	RECQL	0.574295	0.195507	10.2666	29
Q96I36	Cytochrome c oxidase assembly protein COX14	COX14	1.06389	0.195548	8.05254	2
Q14687;Q14687-3;Q14687-2;H0Y613	Genetic suppressor element 1	GSE1;KIAA0182	-1.15457	0.195832	8.11126	6
Q9BTC0;Q9BTC0-1	Death-inducer obliterator 1	DIDO1	-1.15441	0.195901	7.99352	9
P26599-3;P26599-2;P26599;A6NLN1	Polypyrimidine tract-binding protein 1	PTBP1	0.57351	0.196018	10.6985	20
Q5JPE7;Q5JPE7-2;P69849;Q4G177;F5H826	Nodal modulator 2;Nodal modulator 3	NOMO2;NOMO3	0.778675	0.196241	10.0289	38
O75531	Barrier-to-autointegration factor	BANF1	-0.921172	0.197623	9.86721	11
Q7LBC6;H0YH24;Q7LBC6-2	Lysine-specific demethylase 3B	KDM3B	0.857406	0.197821	9.43093	33
Q86XI2-2;Q86XI2;H0Y6U5;E7EUH9;B4DHE5	Condensin-2 complex subunit G2	NCAPG2	-0.892071	0.197912	8.57181	11
P48507	Glutamate--cysteine ligase regulatory subunit	GCLM	-0.835687	0.198312	9.1994	8
Q96DI7;B4DQJ1	U5 small nuclear ribonucleoprotein 40 kDa protein	SNRNP40	-0.812727	0.198711	9.48986	10
Q5JTD0;Q5JTD0-2;Q5JTD0-4;E2QRK7	Tight junction-associated protein 1	TJAP1	-1.0031	0.198936	8.29835	2
Q06323;A6NJG9;H0YNE3	Proteasome activator complex subunit 1	PSME1	-0.918192	0.199202	9.80801	15
Q9NS86	LanC-like protein 2	LANCL2	1.10409	0.199369	9.16885	9
I3L2B0			-0.88928	0.19948	8.77603	32
Q8WVC6	Dephospho-CoA kinase domain-containing protein	DCAKD	-1.00184	0.199516	8.32515	3
Q96AB3-2;Q96AB3;Q96AB3-3	Isochorismatase domain-containing protein 2, mitochondrial	ISOC2	-0.888411	0.19997	8.77957	5
Q68EM7;Q68EM7-5;Q68EM7-6;Q68EM7-2;Q68EM7-3;Q68EM7-4;C9IZD3	Rho GTPase-activating protein 17	ARHGAP17	-1.00056	0.200104	8.26578	4
Q9NQR4;H7C579	Omega-amidase NIT2	NIT2	0.771067	0.200271	9.76129	13
P62820;B7Z8M7;E7END7;P62820-2;P62820-3	Ras-related protein Rab-1A	RAB1A	0.567016	0.200277	10.5029	16
Q9Y3Y2-3;Q9Y3Y2;Q9Y3Y2-4	Chromatin target of PRMT1 protein	CHTOP	-1.14417	0.200302	7.95145	4
Q9Y3A5	Ribosome maturation protein SBDS	SBDS	-0.914994	0.200906	10.0088	20
D6RFG8;P27707;D6RCP9	Deoxycytidine kinase	DCK	1.09989	0.200977	9.22279	8
Q9BZL1	Ubiquitin-like protein 5	UBL5	1.09954	0.201115	9.34264	4
O95671;O95671-2;F5GXH4;E7ER97	N-acetylserotonin O-methyltransferase-like protein	ASMTL	1.17922	0.202115	8.33393	3
Q00577	Transcriptional activator protein Pur-alpha	PURA	1.01319	0.20273	8.7154	3
O95870;O95870-2	Abhydrolase domain-containing protein 16A	ABHD16A	1.01296	0.202825	8.54621	3
O15357;O15357-2	Phosphatidylinositol 3,4,5-trisphosphate 5-phosphatase 2	INPPL1	1.09473	0.202968	9.15403	27
Q9NR28;Q9NR28-2;Q9NR28-3;F5H796;F5GXT8;F5GX50	Diablo homolog, mitochondrial	DIABLO	1.09376	0.203343	9.35805	7
P16278;P16278-3;E7EQ29;P16278-2	Beta-galactosidase	GLB1	1.0932	0.203559	9.16071	12
Q8TD19;B3KY50	Serine/threonine-protein kinase Nek9	NEK9	-0.893497	0.203615	8.96541	14
F5GWY5;O00592;O00592-2;F5H3W1;F5H7A2	Podocalyxin	PODXL	0.561573	0.203898	10.2946	14
O60716;O60716-2;O60716-3;C9JZR2;O60716-5;O60716-4;F8WA43;O60716-6;O60716-7;E9PIE5;O60716-9;O60716-8;O60716-10;O60716-11;O60716-13;O60716-12;O60716-14;O60716-17;O60716-15;O60716-18;O60716-16;O60716-19;O60716-21;O60716-20;O60716-22;O60716-23;O60716-24;O60716-25;O60716-26;O60716-27;O60716-29;O60716-28;O60716-30;O60716-31;O60716-32	Catenin delta-1	CTNND1	0.843905	0.204354	9.52063	29
B4DRY3;Q7L9L4;Q9H8S9;H7BZ12;Q9H8S9-2;D6RCK3	MOB kinase activator 1B;MOB kinase activator 1A	MOB1B;MOB1A	0.843601	0.204503	9.5044	7
Q9Y2Z0;Q9Y2Z0-2;F5H5A9	Suppressor of G2 allele of SKP1 homolog	SUGT1	-0.90713	0.205141	9.76076	20
Q9Y6M1;Q9Y6M1-1;F8W930;Q9Y6M1-3;Q9Y6M1-6;Q9Y6M1-5;Q9Y6M1-4	Insulin-like growth factor 2 mRNA-binding protein 2	IGF2BP2	-0.700799	0.20518	10.199	24
P56192;A6NC17;B3KVK7	Methionine--tRNA ligase, cytoplasmic	MARS	-0.700419	0.205473	10.4725	43
Q9UNN5;F5GZD2;Q9UNN5-2;B1ANM7;B4DEJ6;B3KT28	FAS-associated factor 1	FAF1	-0.822717	0.206047	9.3153	13
Q9UHX1-6;Q9UHX1-2;Q9UHX1-5;Q9UHX1-4;Q9UHX1;Q9UHX1-3;E9PQ56;H0YEM1	Poly(U)-binding-splicing factor PUF60	PUF60	0.760332	0.206058	10.0736	23
O60282;E9PET8;O60282-2	Kinesin heavy chain isoform 5C	KIF5C	-0.820897	0.20715	9.21595	29
Q96T37;Q96T37-3;Q96T37-2	Putative RNA-binding protein 15	RBM15	1.16485	0.207552	8.3204	2
Q7L266;Q7L266-2	L-asparaginase	ASRGL1	-0.902614	0.207602	10.0945	13
Q96S52;Q96S52-2;F5H019	GPI transamidase component PIG-S	PIGS	0.948196	0.208058	8.86988	8
P19525;E9PC80;Q05CP4	Interferon-induced, double-stranded RNA-activated protein kinase	EIF2AK2	0.835892	0.208304	9.5127	16
Q9P032	NADH dehydrogenase [ubiquinone] 1 alpha subcomplex assembly factor 4	NDUFAF4	-0.873612	0.208451	8.78514	4
P07237;E7EPA8;H7BZ94;B4DUA5;F5H8J2;I3L2P8;H0Y3Z3;I3L398	Protein disulfide-isomerase	P4HB	0.554478	0.20869	11.1123	42
Q14108;E7EM68	Lysosome membrane protein 2	SCARB2	0.833921	0.209285	9.56627	7
Q6BCY4;Q6BCY4-2;E9PMI2;E9PIV9;E9PQW2;E9PRM4	NADH-cytochrome b5 reductase 2	CYB5R2	1.07847	0.209331	9.37898	11
Q92930;H0YNE9;F5GY21;H0YMN7	Ras-related protein Rab-8B	RAB8B	-0.870408	0.210321	8.64296	9
O60287	Nucleolar pre-ribosomal-associated protein 1	URB1	-0.870187	0.21045	8.53906	15
P20336	Ras-related protein Rab-3A	RAB3A	0.942363	0.21077	9.08533	3
Q9BSR8;H7C0D5	Protein YIPF4	YIPF4	0.992043	0.211508	8.58155	3
G3V180;G3V1D3;Q9NY33;F5H8L6;F5GXD5	Dipeptidyl peptidase 3	DPP3	-0.894455	0.212103	9.89531	25
P22307;C9JC79;A6NM69;B4DHP6;P22307-2;E1B6W5;H0YF61	Non-specific lipid-transfer protein	SCP2	-0.893795	0.21247	9.89124	14
P26440;B3KVI7;H0YLC3;H7C4G6	Isovaleryl-CoA dehydrogenase, mitochondrial	IVD	-0.790746	0.212524	9.55354	11
P62805	Histone H4	HIST1H4A	-0.6914	0.212526	10.2676	11
C9JEJ2;P49585;C9J050;B4E322;H7C1T3;C9J2E1	Choline-phosphate cytidylyltransferase A	PCYT1A	-0.790705	0.21255	9.3959	13
P30038;D2D4A3;P30038-2	Delta-1-pyrroline-5-carboxylate dehydrogenase, mitochondrial	ALDH4A1	1.0702	0.212623	9.20276	11
P15927-3;P15927-2;P15927;Q5TEJ7	Replication protein A 32 kDa subunit	RPA2	-0.893455	0.21266	10.1292	11
Q9BZX2;B4DGD3;Q9BZX2-2	Uridine-cytidine kinase 2	UCK2	-0.973104	0.213055	8.49439	6
Q5VSL9;Q5VSL9-2;Q9ULQ0;Q9ULQ0-2;Q5VSL9-3	Protein FAM40A;Protein FAM40B	FAM40A;FAM40B	-1.11534	0.213082	8.16956	5
Q96LJ7	Dehydrogenase/reductase SDR family member 1	DHRS1	-0.86546	0.213232	8.54981	6
Q9UNX3;E5RIT6	60S ribosomal protein L26-like 1	RPL26L1	1.06827	0.213395	9.12034	11
Q16773;Q16773-2;Q5T278;Q16773-3	Kynurenine--oxoglutarate transaminase 1	CCBL1	-0.864969	0.213523	8.67912	4
Q8IYT4;Q8IYT4-2;F8WBL0	Katanin p60 ATPase-containing subunit A-like 2	KATNAL2	0.746544	0.213669	9.85863	2
Q9BUH6	Uncharacterized protein C9orf142	C9orf142	-0.971426	0.213866	8.43678	4
P52732	Kinesin-like protein KIF11	KIF11	-0.809883	0.213916	9.36509	31
P46013;F5H4V4;P46013-2	Antigen KI-67	MKI67	1.14835	0.213925	8.49491	5
Q9NQW6;Q9NQW6-2	Actin-binding protein anillin	ANLN	0.985368	0.214335	8.64763	16
Q9H4L5;Q9H4L5-2;Q9H4L5-3;Q9H4L5-4	Oxysterol-binding protein-related protein 3	OSBPL3	1.14724	0.214359	8.37094	6
Q9Y570;Q9Y570-2	Protein phosphatase methylesterase 1	PPME1	-0.808663	0.214674	9.15354	12
Q7LGA3;A6ND99;Q7LGA3-2;Q7LGA3-3	Heparan sulfate 2-O-sulfotransferase 1	HS2ST1	1.014	0.215298	8.05189	4
P14174	Macrophage migration inhibitory factor	MIF	0.544706	0.215424	10.4184	9
B5MBX8;Q96B42;Q96B42-2	Transmembrane protein 18	TMEM18	1.01357	0.215476	7.71368	2
Q15526;Q15526-2	Surfeit locus protein 1	SURF1	-1.10864	0.216132	7.98308	2
P49590;B4DDY8;C9JV49;E9PG66;C9JHI8;F5HHF0;B4DQ67	Probable histidine--tRNA ligase, mitochondrial	HARS2;HARSL	1.01128	0.216416	8.06066	12
Q6Y1H2;C9JWG1	3-hydroxyacyl-CoA dehydratase 2	PTPLB	1.01121	0.216445	7.83568	2
Q15008;C9IZE4;Q6UV22;E9PHI9	26S proteasome non-ATPase regulatory subunit 6	PSMD6	-0.685752	0.217032	10.2744	27
P53701	Cytochrome c-type heme lyase	HCCS	0.818127	0.21726	9.44162	9
Q9UBG0	C-type mannose receptor 2	MRC2	-0.804219	0.217456	9.16681	21
P06576;F8VPV9;H0YH81;F8W079	ATP synthase subunit beta, mitochondrial;ATP synthase subunit beta	ATP5B	0.541663	0.217552	10.7843	26
O00425	Insulin-like growth factor 2 mRNA-binding protein 3	IGF2BP3	-0.685072	0.217579	10.3917	24
Q9NXJ5	Pyroglutamyl-peptidase 1	PGPEP1	-1.10528	0.217678	8.2211	3
Q9UHJ6	Sedoheptulokinase	SHPK	-0.803395	0.217974	9.1377	8
P47897;B4DWJ2;B4DNN3	Glutamine--tRNA ligase	QARS	-0.684156	0.218318	10.4533	45
Q8N2U9;G5E989;B3KW14;Q8N2U9-2	PQ-loop repeat-containing protein 1	PQLC1	1.00567	0.218734	7.40953	1
Q96AQ6;Q96AQ6-2;F5H2F6;B4E1J0;F5H6Z1;Q96AQ6-3	Pre-B-cell leukemia transcription factor-interacting protein 1	PBXIP1	1.13593	0.218817	8.43914	6
O60701;O60701-2;B4DN25	UDP-glucose 6-dehydrogenase	UGDH	-0.882344	0.218914	9.91664	20
P30837;B4DLJ0	Aldehyde dehydrogenase X, mitochondrial	ALDH1B1	-0.864496	0.219298	9.0141	8
P60602;P60602-2	Reactive oxygen species modulator 1	ROMO1	0.9232	0.219859	8.97703	2
Q9UL46;H0YM70	Proteasome activator complex subunit 2	PSME2	-0.880651	0.219878	9.88336	13
Q9BYG3;C9J808;H7BZL0	MKI67 FHA domain-interacting nucleolar phosphoprotein	MKI67IP	-1.0998	0.220207	8.14085	6
H3BQK9;H3BPE1		MACF1	-0.68168	0.220323	10.8273	295
Q00403	Transcription initiation factor IIB	GTF2B	-0.85336	0.220475	8.73989	9
Q8TCJ2	Dolichyl-diphosphooligosaccharide--protein glycosyltransferase subunit STT3B	STT3B	-0.852537	0.220974	8.77028	8
Q8WU90;F5H0F5	Zinc finger CCCH domain-containing protein 15	ZC3H15	-0.798188	0.221272	9.11628	11
Q12756-2;F5H045;Q12756;F8W6F6;F8W8V9	Kinesin-like protein KIF1A	KIF1A	-0.860373	0.221596	8.97877	29
Q15717	ELAV-like protein 1	ELAVL1	0.732239	0.221778	9.7803	9
O75608;O75608-2;E5RGR0;B4DP64;E5RJA0	Acyl-protein thioesterase 1	LYPLA1	0.73221	0.221795	10.0039	9
Q7Z3E5;Q7Z3E5-2;H7BZY2;H7C3U7	LisH domain-containing protein ARMC9	ARMC9	-0.954643	0.222097	8.41123	3
P21333;P21333-2;Q5HY54	Filamin-A	FLNA	0.534681	0.222492	11.7719	185
Q9UDR5;F8WAH1;F8WE53	Alpha-aminoadipic semialdehyde synthase, mitochondrial;Lysine ketoglutarate reductase;Saccharopine dehydrogenase	AASS	-0.774519	0.223157	9.5073	24
Q9Y3C8	Ubiquitin-fold modifier-conjugating enzyme 1	UFC1	0.806405	0.223319	9.38936	10
Q9BUR5;H7C1U8;Q9BUR5-2;C9J574	Apolipoprotein O	APOO	1.04394	0.22332	9.17319	6
O60869;O60869-2	Endothelial differentiation-related factor 1	EDF1	0.806359	0.223343	9.51661	6
Q9BY32;A2A2N2;Q9BY32-2	Inosine triphosphate pyrophosphatase	ITPA	0.805766	0.223653	9.59309	8
Q15181;Q5SQT6	Inorganic pyrophosphatase	PPA1	-0.677392	0.223826	10.2301	24
Q8N7H5;Q8N7H5-2;F8W9Q2;B4DGJ5	RNA polymerase II-associated factor 1 homolog	PAF1	-0.950509	0.224159	8.50534	8
Q9Y3D0;H3BNV7	Mitotic spindle-associated MMXD complex subunit MIP18	FAM96B	-0.792655	0.224815	9.17557	5
Q14997;Q14997-2;Q14997-3;F8WB44	Proteasome activator complex subunit 4	PSME4	-0.871524	0.225129	10.1476	67
P78371;P78371-2;F5GWF6;F8VQ14	T-complex protein 1 subunit beta	CCT2	0.53087	0.225222	11.0924	45
Q92688;Q92688-2;Q5T6W8	Acidic leucine-rich nuclear phosphoprotein 32 family member B	ANP32B	0.72617	0.225284	9.99885	12
Q9BYP7;Q9BYP7-2;Q9BYP7-4;Q9BYP7-3	Serine/threonine-protein kinase WNK3	WNK3	-1.08871	0.225396	8.16835	13
Q9ULZ3;Q9ULZ3-2;Q9ULZ3-3;H3BP42	Apoptosis-associated speck-like protein containing a CARD	PYCARD	1.03723	0.226113	9.25411	6
Q6NXE6;Q6NXE6-2;B4E1N1;F5GYG2;F5H4P3;F5GWV0	Armadillo repeat-containing protein 6	ARMC6	-0.790192	0.226405	9.10085	12
Q9NX20	39S ribosomal protein L16, mitochondrial	MRPL16	0.955772	0.227199	8.62187	5
Q53H12;E9PC15;E9PG39	Acylglycerol kinase, mitochondrial	AGK	-0.842128	0.227354	8.56588	6
P22102;B4DJ93	Trifunctional purine biosynthetic protein adenosine-3;Phosphoribosylamine--glycine ligase;Phosphoribosylformylglycinamidine cyclo-ligase;Phosphoribosylglycinamide formyltransferase	GART	-0.672834	0.227594	10.5838	49
Q8NFF5;Q8NFF5-2;Q5T196;Q8NFF5-3;Q8NFF5-5;Q8NFF5-4	FAD synthase;Molybdenum cofactor biosynthesis protein-like region;FAD synthase region	FLAD1	-0.788037	0.227803	9.15485	14
Q16836-2;Q16836	Hydroxyacyl-coenzyme A dehydrogenase, mitochondrial	HADH	0.797107	0.22821	9.49489	10
P53609;P53609-2	Geranylgeranyl transferase type-1 subunit beta	PGGT1B	-0.840361	0.22845	8.59225	6
Q13888;Q6P1K8;F5GZM1;D6RID8	General transcription factor IIH subunit 2;General transcription factor IIH subunit 2-like protein	GTF2H2;GTF2H2C	-0.941782	0.228556	8.47647	4
Q14185	Dedicator of cytokinesis protein 1	DOCK1	-0.786823	0.228593	9.1088	27
Q86SF2	N-acetylgalactosaminyltransferase 7	GALNT7	-0.941254	0.228825	8.37856	7
Q13325;B4DDV1	Interferon-induced protein with tetratricopeptide repeats 5	IFIT5	1.11092	0.228907	8.49737	3
Q9P2R3-4;Q9P2R3-2;Q9P2R3;I3L2C5;F5H754	Ankyrin repeat and FYVE domain-containing protein 1	ANKFY1	-0.765777	0.22904	9.65786	30
Q9Y4Z0	U6 snRNA-associated Sm-like protein LSm4	LSM4	1.02995	0.22917	9.13408	6
P84243;Q16695;Q5TEC6;Q6NXT2;B4DEB1	Histone H3.3;Histone H3.1t;Histone H3;Histone H3.3C	H3F3A;HIST3H3;HIST2H3PS2;H3F3C	-0.784588	0.230053	9.38131	5
Q3ZCW2	Galectin-related protein	LGALSL	-0.836699	0.230733	8.69354	7
P35908	Keratin, type II cytoskeletal 2 epidermal	KRT2	0.523057	0.230893	10.6404	54
P53004	Biliverdin reductase A	BLVRA	1.02544	0.231082	9.19794	9
Q96JP5;H9KV86;Q96JP5-2	E3 ubiquitin-protein ligase ZFP91	ZFP91	-1.07598	0.231465	7.75571	2
Q9NRG7-2;Q9NRG7;F6RWC2;Q9NRG7-3;H0YJ71;Q86TZ5;G3V4Z0;G3V5T1;G3V4N6;G3V451	Epimerase family protein SDR39U1	SDR39U1	0.975198	0.231625	8.01098	2
G3V1N1;O15226	NF-kappa-B-repressing factor	NKRF	-1.07506	0.231908	8.05053	8
P31946;P31946-2	14-3-3 protein beta/alpha;14-3-3 protein beta/alpha, N-terminally processed	YWHAB	0.52163	0.23194	10.6632	23
Q52LW3;F8VWZ8	Rho GTPase-activating protein 29	ARHGAP29	1.10293	0.232197	8.2643	9
Q86TU7;Q86TU7-2;Q6NXR6;Q86TU7-3	Histone-lysine N-methyltransferase setd3	SETD3	1.02235	0.232397	9.11371	10
O00148;Q8N5M0;B1Q2N1	ATP-dependent RNA helicase DDX39A	DDX39A;DDX39	0.789212	0.232422	9.39644	16
E7ENU4;P55265-4;P55265;P55265-5;P55265-2;H0YCK3;P55265-3	Double-stranded RNA-specific adenosine deaminase	ADAR	-0.760809	0.232433	9.48872	22
Q9NY27;Q9NY27-3;Q9NY27-2;C9IZ04	Serine/threonine-protein phosphatase 4 regulatory subunit 2	PPP4R2	0.896401	0.233038	8.94258	10
P36871;F5H857;P36871-2;B4DPV0	Phosphoglucomutase-1	PGM1	-0.666187	0.233169	10.3879	34
O75190;B4DVN1;O75190-3;E9PH18;O75190-2;C9J2C4;C9J2P2;F8WCZ4;C9JDX6;C9JDR7;C9JB42	DnaJ homolog subfamily B member 6	DNAJB6	-0.832732	0.233225	8.63006	7
P22830-2;P22830	Ferrochelatase, mitochondrial	FECH	-0.832363	0.233458	8.80619	6
Q9C0C9	Ubiquitin-conjugating enzyme E2 O	UBE2O	-0.665788	0.233507	10.4954	56
A8MYQ9;Q9BZG1;C9JI96;E9PEJ9;C9JBG0;B4DNC0;E7ES60;Q9BZG1-2;C9JY26;H0Y4D1	Ras-related protein Rab-34	RAB34	-0.931537	0.233797	8.46294	7
F5GX74;Q6VMQ6;G3V1U0;Q6VMQ6-2	Activating transcription factor 7-interacting protein 1	ATF7IP	-0.831358	0.234093	8.61173	12
Q8NF37	Lysophosphatidylcholine acyltransferase 1	LPCAT1	0.711167	0.23412	9.99263	19
O75376;E7EVK1;O75376-2	Nuclear receptor corepressor 1	NCOR1	-1.06963	0.23453	8.04131	9
P30566;E7ERF4;P30566-2;B4DUM2	Adenylosuccinate lyase	ADSL	-0.855292	0.23469	9.77685	16
Q9BWW4;Q9BWW4-3;Q9BWW4-2;P81877;B7Z1J2;E9PB74;D6RH18;E9PDA8;D6RAC5	Single-stranded DNA-binding protein 3;Single-stranded DNA-binding protein 2	SSBP3;SSBP2	-0.836974	0.234965	8.86457	3
Q99715;D6RGG3;Q99715-4;Q99715-2	Collagen alpha-1(XII) chain	COL12A1	-0.929185	0.235012	8.29444	1
O94826;B4DZ87	Mitochondrial import receptor subunit TOM70	TOMM70A	0.783384	0.235567	9.62879	18
H7BZR0;P18887;F5H8D7;B4DEB2	DNA repair protein XRCC1	XRCC1	0.936525	0.235855	8.72045	8
P62877	E3 ubiquitin-protein ligase RBX1	RBX1	-0.755657	0.235989	9.39256	5
Q15814	Tubulin-specific chaperone C	TBCC	1.09382	0.235993	8.411	7
Q6BDS2;H7C1J4	UHRF1-binding protein 1	UHRF1BP1	-0.828153	0.236125	8.56664	5
O00165-2;O00165;O00165-5;O00165-3;Q5VYD6;E9PIQ7	HCLS1-associated protein X-1	HAX1	-0.827893	0.23629	8.73327	9
H7BY58;P22061-2;P22061;B7Z972	Protein-L-isoaspartate O-methyltransferase;Protein-L-isoaspartate(D-aspartate) O-methyltransferase	PCMT1	0.707447	0.236349	10.0687	13
P46108-2			-1.06471	0.23693	7.87275	9
Q8TF39;Q8TF39-2;Q6P088	Zinc finger protein 483	ZNF483	-1.0638	0.237373	7.57253	3
Q5XKP0	Protein QIL1	QIL1	1.09019	0.237516	8.26136	4
Q9BUM1	Glucose-6-phosphatase 3	G6PC3	-1.06341	0.237565	7.9859	3
Q9Y2H0;Q9Y2H0-1;Q9Y2H0-3;F8WF49	Disks large-associated protein 4	DLGAP4	0.961549	0.237572	8.22128	4
P35269;E7EUG6;F5H761	General transcription factor IIF subunit 1	GTF2F1	-0.825855	0.23759	8.68226	9
Q8NCL4;F5H5H1	Polypeptide N-acetylgalactosaminyltransferase 6	GALNT6	1.08944	0.237832	8.35627	5
P54652;B3KUS2	Heat shock-related 70 kDa protein 2	HSPA2	1.00946	0.23794	9.10836	26
Q8TCU6;Q8TCU6-3;Q8TCU6-2	Phosphatidylinositol 3,4,5-trisphosphate-dependent Rac exchanger 1 protein	PREX1	0.886618	0.237986	9.05388	27
Q8N6N6;H3BMV2	Protein GTLF3B	GTLF3B;C17orf103	-0.923035	0.23821	8.48671	3
P20810-6;P20810-7;E7ESM9;P20810-5;B7Z468;G5E9D3;P20810;P20810-2;B7Z574;E7EVY3;G5E946;E9PCH5;P20810-4;E7ES10;E9PDE4;P20810-3;H0Y9H6;H0Y7F0;H0YD33;E7EQA0;E7EQ12	Calpastatin	CAST	0.960067	0.238224	7.7454	4
O95816;B4DXE2	BAG family molecular chaperone regulator 2	BAG2	-0.772212	0.238256	9.26865	14
O60841	Eukaryotic translation initiation factor 5B	EIF5B	-0.660105	0.238355	10.1987	54
Q9HD42;F8VVT7;F8VUA2;F5H875	Charged multivesicular body protein 1a	CHMP1A	0.885105	0.238758	8.87476	5
P24928	DNA-directed RNA polymerase II subunit RPB1	POLR2A	-0.751675	0.238763	9.64766	47
P23921;E9PD78;H0YFI0;E9PL69;F5H861	Ribonucleoside-diphosphate reductase large subunit;Ribonucleoside-diphosphate reductase	RRM1	0.703408	0.238785	9.99099	35
H0YAV1;Q7LG56;Q7LG56-2;B4E2N4	Ribonucleoside-diphosphate reductase subunit M2 B	RRM2B	1.08658	0.239038	8.23681	6
Q9BRP8	Partner of Y14 and mago	WIBG	-0.829229	0.239514	9.05484	11
P80303;P80303-2;E9PKG6;H0YD18	Nucleobindin-2	NUCB2	1.08236	0.240825	8.35409	1
Q6DKI1	60S ribosomal protein L7-like 1	RPL7L1	-1.05638	0.241028	8.01351	2
Q96NB2	Sideroflexin-2	SFXN2	-0.917025	0.241365	8.51076	9
Q96EB6;E9PC49;B0QZ35;Q96EB6-2	NAD-dependent protein deacetylase sirtuin-1;SirtT1 75 kDa fragment	SIRT1	-0.819974	0.241368	8.77654	11
Q9NXF1;Q9NXF1-2;E7ERG2	Testis-expressed sequence 10 protein	TEX10	-0.916127	0.241839	8.40185	4
Q9UJA5;Q9UJA5-2;B4DUV6;Q9UJA5-3	tRNA (adenine(58)-N(1))-methyltransferase non-catalytic subunit TRM6	TRMT6	1.00033	0.241921	9.17146	16
Q14331;Q9BZ01;E9PRR7;F5H5R5;E9PLY7;H0YEZ2	Protein FRG1;Protein FRG1B	FRG1;FRG1B	-0.765354	0.24289	9.1882	8
Q9UDX5;H7C417;B5MC22	Mitochondrial fission process protein 1	MTFP1	-1.0526	0.242904	8.0477	4
Q15417;B4DFK6;F8WA86;E9PDU6	Calponin-3	CNN3	-0.745663	0.242995	9.52038	14
Q8WUY1;H0YAR9	UPF0670 protein THEM6	THEM6	1.07473	0.244083	8.48357	4
Q00535;Q00535-2	Cyclin-dependent kinase 5	CDK5	-0.911807	0.244128	8.41687	5
H0YMV8;Q71UM5;C9JLI6	40S ribosomal protein S27;40S ribosomal protein S27-like	RPS27L	1.07211	0.245211	8.39178	6
P02462;P02462-2;F8WEC9	Collagen alpha-1(IV) chain;Arresten	COL4A1	0.915239	0.245697	8.682	25
Q9Y3T9	Nucleolar complex protein 2 homolog	NOC2L	-0.907468	0.246443	8.44275	6
Q99805	Transmembrane 9 superfamily member 2	TM9SF2	0.989079	0.246895	9.27121	11
Q16204	Coiled-coil domain-containing protein 6	CCDC6	-1.04287	0.247775	8.04642	7
Q08499-6;Q08499;Q08499-11;Q08499-9;Q08499-10;F8W993;Q08499-2;Q08499-3;Q08499-4;Q08499-8;Q08499-5;D6RHE0	cAMP-specific 3,5-cyclic phosphodiesterase 4D	PDE4D	0.761194	0.247817	9.66387	5
Q5T2E6	UPF0668 protein C10orf76	C10orf76	-0.90458	0.247991	8.28468	5
P36542;P36542-2;B4DL14	ATP synthase subunit gamma, mitochondrial;ATP synthase gamma chain	ATP5C1	0.688193	0.248122	10.1339	13
Q96J02;Q96J02-2;F5H217	E3 ubiquitin-protein ligase Itchy homolog;E3 ubiquitin-protein ligase	ITCH	1.06372	0.248838	8.53419	14
Q6IC75;Q9UJY5;Q9UJY5-3;Q9UJY5-2;Q9UJY5-4;B0QYR6	ADP-ribosylation factor-binding protein GGA1	GGA1	-0.902421	0.249154	8.43514	6
F5H0B0		TPD52	-0.81289	0.249313	9.08189	10
Q9Y266	Nuclear migration protein nudC	NUDC	-0.647465	0.24939	10.5419	22
O00443;F5H2B0	Phosphatidylinositol 4-phosphate 3-kinase C2 domain-containing subunit alpha	PIK3C2A	1.0612	0.249936	8.48938	16
A6NMQ1;P09884	DNA polymerase;DNA polymerase alpha catalytic subunit	POLA1	-0.811412	0.250213	8.98675	30
Q16775;Q16775-2;H3BPK3;H3BPQ4	Hydroxyacylglutathione hydrolase, mitochondrial	HAGH	0.756887	0.250245	9.49164	7
Q969Q0	60S ribosomal protein L36a-like	RPL36AL	0.904738	0.250656	8.65235	6
Q96IU4;B4DNR3;F8W9U3;B4DQI4	Abhydrolase domain-containing protein 14B	ABHD14B	0.904214	0.250906	8.70425	5
G8JLG2;Q15517;Q2L6G8	Corneodesmosin	CDSN	-1.03635	0.251083	7.42607	3
P49903;Q5T5U9;D6PSQ9;Q5T5U6;B4DWK0	Selenide, water dikinase 1	SEPHS1	-0.734256	0.251169	9.65963	10
P07203	Glutathione peroxidase 1	GPX1	-0.804825	0.251294	8.65954	7
E7EX87;Q9NP81;Q9NP81-2;B4DJM9	Serine--tRNA ligase, mitochondrial	FBXO17;SARS2	0.859457	0.252109	8.84273	6
Q9Y2I7	1-phosphatidylinositol 3-phosphate 5-kinase	PIKFYVE	-1.03398	0.252289	7.46109	5
Q9P2B4;B1AMN7	CTTNBP2 N-terminal-like protein	CTTNBP2NL	1.05568	0.252351	8.30948	3
Q8N755;B4DWA4;C9J4B6;G5E9P4;B5MC27;H7C493	PQ-loop repeat-containing protein 3	PQLC3	0.899587	0.253114	8.54015	3
Q5T7N2	LINE-1 type transposase domain-containing protein 1	L1TD1	0.974646	0.253377	9.24499	23
Q9HA64;F5H4E4;I3L139;I3L1I7	Ketosamine-3-kinase	FN3KRP	0.972579	0.254316	9.36569	8
O75323;C9IYJ3	Protein NipSnap homolog 2	GBAS	0.972471	0.254364	9.15715	9
Q8IWJ2;B8ZZW2	GRIP and coiled-coil domain-containing protein 2	GCC2	-0.729341	0.25475	9.48596	45
E9PNP3;Q9H7C9;E9PR47;E9PIQ4	UPF0366 protein C11orf67	C11orf67	-0.803971	0.254778	8.90337	3
P07339;H7C469;C9JH19	Cathepsin D;Cathepsin D light chain;Cathepsin D heavy chain	CTSD	0.489901	0.25609	10.5569	17
Q8NFQ8	Torsin-1A-interacting protein 2	TOR1AIP2	0.892834	0.256363	8.74728	7
P34897;P34897-3;P34897-2;B4DLV4;H0YIZ0	Serine hydroxymethyltransferase, mitochondrial;Serine hydroxymethyltransferase	SHMT2	-0.639253	0.256749	10.7884	29
Q9BZE4;B7Z7A3;B4DY13	Nucleolar GTP-binding protein 1	GTPBP4	-0.800326	0.257035	9.02938	15
Q8N543;H3BUQ2;Q8N543-2;H3BUA6;H3BR79	2-oxoglutarate and iron-dependent oxygenase domain-containing protein 1	OGFOD1	-0.744461	0.257395	9.17345	8
Q96I59;E9PRK2;H0YEL9	Probable asparagine--tRNA ligase, mitochondrial	NARS2	-0.799568	0.257507	9.03535	10
P50225;H3BRY5;P50226;Q1ET66;P50224;E9PKW4	Sulfotransferase 1A1;Sulfotransferase 1A2;Sulfotransferase 1A3/1A4	SULT1A1;SULT1A2;ST1A5;SULT1A3	-0.799419	0.2576	8.96098	7
Q7L5D6;Q7L5D6-2;C9JPA8	Golgi to ER traffic protein 4 homolog	GET4	0.848885	0.257762	8.92943	7
Q9NVP2	Histone chaperone ASF1B	ASF1B	-0.79907	0.257817	8.95761	5
P41240;E7EQW6	Tyrosine-protein kinase CSK	CSK	0.889343	0.258053	8.6143	5
Q9Y5Z4;Q9Y5Z4-2	Heme-binding protein 2	HEBP2	0.964361	0.258069	9.0916	7
O15084-1;O15084-4;O15084;O15084-2;B4DIW9	Serine/threonine-protein phosphatase 6 regulatory ankyrin repeat subunit A	ANKRD28	0.847466	0.258527	8.85327	10
Q13310-3;Q13310;Q13310-2;B1ANR0;H0Y5F5	Polyadenylate-binding protein 4	PABPC4	-0.81615	0.258915	9.84963	26
Q92626;Q92626-2;H7C1W1	Peroxidasin homolog	PXDN	0.846541	0.259027	8.8825	15
P84103;B4E241	Serine/arginine-rich splicing factor 3	SRSF3	0.670492	0.259303	10.0866	10
F8W1H5;P51148;F8VVK3	Ras-related protein Rab-5C	RAB5C	0.670175	0.259506	9.99484	9
P50454;B4DN87;E9PPV6;E9PR70;E9PKH2	Serpin H1	SERPINH1	0.485282	0.259746	11.1731	25
Q92556;B4DJV6;Q92556-3	Engulfment and cell motility protein 1	ELMO1	-0.88282	0.259881	8.36295	7
P07900-2;P07900;Q86U12	Heat shock protein HSP 90-alpha	HSP90AA1	0.484876	0.260069	11.621	61
Q9Y5Q8;H7BY84;Q9Y5Q8-2;Q9Y5Q8-3;Q5T7U1;H9KV68;C9J393;Q5T7U4	General transcription factor 3C polypeptide 5	GTF3C5	-0.794792	0.26049	9.03028	11
P80723;P80723-2	Brain acid soluble protein 1	BASP1	-0.740048	0.260534	9.16507	15
Q9P258	Protein RCC2	RCC2	-0.635059	0.260565	11.0187	31
O95232;F5H1W9;B4DJ96	Luc7-like protein 3	LUC7L3	0.738353	0.260884	9.61711	10
Q70IA6;Q70IA6-2	MOB kinase activator 2	MOB2	0.842568	0.261181	8.82604	4
Q96SQ9;Q96SQ9-2;B4DJI0	Cytochrome P450 2S1	CYP2S1	0.667524	0.261211	9.79318	14
Q16850;F5H3N4;Q16850-2	Lanosterol 14-alpha demethylase	CYP51A1	-0.793453	0.26133	9.00514	14
O95059	Ribonuclease P protein subunit p14	RPP14	-0.792855	0.261706	9.00796	7
E9PFA8;H0Y5K5;H7BXI5;Q9Y282-3;Q9Y282;H0Y621;Q9Y282-2;H7BY06	Endoplasmic reticulum-Golgi intermediate compartment protein 3	ERGIC3	0.841087	0.261987	8.87879	6
P13716-2;P13716	Delta-aminolevulinic acid dehydratase	ALAD	0.880641	0.2623	8.62624	5
Q12789;Q12789-3;H7BYG6	General transcription factor 3C polypeptide 1	GTF3C1	-0.789923	0.263555	9.0714	42
Q96FX7;H0Y2Q1	tRNA (adenine(58)-N(1))-methyltransferase catalytic subunit TRMT61A	TRMT61A	0.951882	0.263841	9.31534	8
Q01813;Q5VSR7;H0Y3P8	6-phosphofructokinase type C;6-phosphofructokinase	PFKP	0.662833	0.264247	9.76491	24
Q7Z6B7;Q7Z6B7-2;G5EA48	SLIT-ROBO Rho GTPase-activating protein 1	SRGAP1	1.02897	0.26427	8.49258	4
Q9HAU5	Regulator of nonsense transcripts 2	UPF2	-0.785579	0.264312	8.62123	15
Q99714;Q99714-2;Q5H928	3-hydroxyacyl-CoA dehydrogenase type-2	HSD17B10	-0.630901	0.264387	10.5463	21
Q9BVK6	Transmembrane emp24 domain-containing protein 9	TMED9	0.731922	0.264647	9.41362	6
Q9NZN8;F8VV52;Q9NZN8-5;Q9NZN8-4;F8VP97;F8VX63;F8VUB4;F8VVY1;F8VQD8	CCR4-NOT transcription complex subunit 2	CNOT2	1.028	0.264708	8.33844	3
Q8IWA4;Q8IWA4-3;H7C5H5;F5H236;Q8IWA4-2	Mitofusin-1	MFN1	-0.788058	0.264735	9.00932	12
Q99623;F5GY37;B4DP75;F5GWA7;B4DW05;F5H3X6	Prohibitin-2	PHB2	0.477266	0.266176	10.5827	21
E9PHK9;Q13428-4;Q13428-3;Q13428;Q13428-8;Q13428-2;E7ETY2;Q13428-7;Q13428-6;Q13428-5	Treacle protein	TCOF1	-0.732089	0.266263	9.11544	16
Q9NVD7;F5H1R9;B7Z952;E9PS97	Alpha-parvin	PARVA	1.02397	0.266545	8.29334	4
Q5T440	Putative transferase CAF17, mitochondrial	IBA57	0.832352	0.266776	8.95506	7
Q9UHQ9;H7C0R7	NADH-cytochrome b5 reductase 1	CYB5R1	0.94437	0.267358	9.214	10
Q99459	Cell division cycle 5-like protein	CDC5L	0.831152	0.267439	9.00281	20
Q3B7T1;Q3B7T1-5;F8W695;Q3B7T1-3;Q3B7T1-4	Erythroid differentiation-related factor 1	EDRF1;C10orf137	-0.780244	0.268001	8.56566	9
P33992;B1AHB1;E7EQY5	DNA replication licensing factor MCM5	MCM5	-0.801633	0.268326	10.1495	37
Q16363;Q16363-2	Laminin subunit alpha-4	LAMA4	0.894108	0.268535	7.83191	4
Q8NI36;D6R922	WD repeat-containing protein 36	WDR36	-1.00259	0.268684	7.84298	3
P57678;I3L2C7	Gem-associated protein 4	GEMIN4	-0.710551	0.268765	9.40454	22
Q460N5;Q460N5-1;Q460N5-4;H7C5R8;Q460N5-3;Q460N5-5	Poly [ADP-ribose] polymerase 14	PARP14	-1.00238	0.2688	8.02057	7
O75607	Nucleoplasmin-3	NPM3	-0.728471	0.268895	9.36693	4
Q8N3U4-2;Q8N3U4;F8WAK8	Cohesin subunit SA-2	STAG2	-0.781166	0.26913	8.88305	19
Q96PK6	RNA-binding protein 14	RBM14	0.866183	0.269464	8.72594	11
P48449;E9PEI9;G5E9Q9	Lanosterol synthase	LSS	-0.709589	0.269496	9.72363	26
P10619;Q5JZH0;Q5JZG9	Lysosomal protective protein;Lysosomal protective protein 32 kDa chain;Lysosomal protective protein 20 kDa chain	CTSA	0.82573	0.270447	9.02222	6
P12956;B1AHC9;B1AHC8;B1AHC7;F5H1I8	X-ray repair cross-complementing protein 6	XRCC6	-0.623328	0.271446	10.9146	42
Q9UPQ9;A8MYY3;Q9UPQ9-1;H0Y720	Trinucleotide repeat-containing gene 6B protein	TNRC6B	-0.997256	0.271544	7.56178	2
Q13257	Mitotic spindle assembly checkpoint protein MAD2A	MAD2L1	-0.706732	0.271677	9.60857	8
Q9Y6C9;E9PIE4;E9PNT8	Mitochondrial carrier homolog 2	MTCH2	0.719894	0.271787	9.61309	11
P30510;P30504;B0V0C1;B0V0B9;P04222;Q29865;B0V0C2;P30499;P10319;P18464;P30490;P30491;P30498;P30685;P30492;P30493;Q29940;P18465;P30464;P30484;P30495;P18463;P30462;P30466;P30460;P30480	HLA class I histocompatibility antigen, Cw-14 alpha chain;HLA class I histocompatibility antigen, Cw-4 alpha chain;HLA class I histocompatibility antigen, Cw-3 alpha chain;HLA class I histocompatibility antigen, Cw-18 alpha chain;HLA class I histocompatibility antigen, Cw-1 alpha chain;HLA class I histocompatibility antigen, B-58 alpha chain;HLA class I histocompatibility antigen, B-51 alpha chai…	HLA-C;HLA-B	-0.774412	0.272074	8.76921	8
Q9ULR3	Protein phosphatase 1H	PPM1H	-0.776552	0.2721	9.02751	8
Q9UBB6-3;Q9UBB6;Q9UBB6-2	Neurochondrin	NCDN	-0.723306	0.272684	9.27478	17
Q9C040	Tripartite motif-containing protein 2	TRIM2	0.859169	0.272987	8.70638	5
Q9UQE7	Structural maintenance of chromosomes protein 3	SMC3	-0.621679	0.273	10.2464	70
Q86VN1;Q86VN1-2	Vacuolar protein-sorting-associated protein 36	VPS36	0.858907	0.273119	8.68772	6
H0YNJ6;Q6PKC0;Q9P2T1-2;Q9P2T1;H0YLV5;Q86T14;H0YMB3;H0YK71;H0YK13	GMP reductase;GMP reductase 2	GMPR2	0.883475	0.273659	8.07722	5
O75976;F5GZH6	Carboxypeptidase D	CPD	-0.792049	0.274665	9.9406	41
B3KTC7;P49959;F8W7U8;P49959-2	Double-strand break repair protein MRE11A	MRE11A	0.85583	0.274674	8.55202	11
A2VCQ3;Q01973;Q01973-2	Tyrosine-protein kinase transmembrane receptor ROR1	ROR1	-0.769968	0.275206	8.75163	7
Q86X10;A2A2E9;Q86X10-3;A2A2F0;Q86X10-2;Q86X10-4;B4E2E8	Ral GTPase-activating protein subunit beta	RALGAPB;RP5-1100H13.1	0.879032	0.27582	8.11474	4
B4E0Y9;Q9P289;Q8NBY1;Q9P289-2;Q9P289-3	Serine/threonine-protein kinase MST4	MST4	-0.700103	0.276783	9.42428	15
Q9UNS2;B4DY81	COP9 signalosome complex subunit 3	COPS3	-0.699744	0.277061	9.59578	10
Q8NBI6;Q8NBI6-2;Q8NBI6-3;B4DVL3	Xyloside xylosyltransferase 1	XXYLT1	0.876466	0.277073	8.0892	4
O00541;O00541-2;B5MCF9;B3KXD6	Pescadillo homolog	PES1	-0.852319	0.277202	8.40814	5
P50995;B4DVE7;E9PDK5	Annexin A11;Annexin	ANXA11	0.710244	0.277609	9.39721	15
P61604;B8ZZL8	10 kDa heat shock protein, mitochondrial	HSPE1	0.462166	0.278585	10.86	21
O95831;O95831-3;O95831-2;E9PMA0	Apoptosis-inducing factor 1, mitochondrial	AIFM1	-0.786178	0.2786	10.1565	26
P42166	Lamina-associated polypeptide 2, isoform alpha;Thymopoietin;Thymopentin	TMPO	0.707902	0.279035	9.66032	28
Q9UNQ2;D6RCL3	Probable dimethyladenosine transferase	DIMT1	-0.764126	0.27936	8.80845	10
P05165;P05165-2;C9JPQ8	Propionyl-CoA carboxylase alpha chain, mitochondrial	PCCA	-0.764776	0.279781	8.84872	12
Q07812-2;Q07812;Q07812-8;Q07812-7;Q07812-5;Q07812-4;H0YA56;Q07812-6	Apoptosis regulator BAX	BAX	0.916082	0.280892	9.21985	8
E9PCR4;Q9UJX5;Q9UJX5-2	Anaphase-promoting complex subunit 4	ANAPC4	0.991484	0.281641	8.28371	4
Q9UPT5;Q9UPT5-6;Q9UPT5-1;Q9UPT5-5;Q9UPT5-2;F5H1P1;F8W6Q7	Exocyst complex component 7	EXOC7	0.866868	0.281794	8.15351	6
Q6P2Q9	Pre-mRNA-processing-splicing factor 8	PRPF8	-0.612338	0.281917	10.7965	127
P55072	Transitional endoplasmic reticulum ATPase	VCP	0.45776	0.28228	11.2799	58
Q8ND24;B4DTD1;E9PN76	RING finger protein 214	RNF214	0.839906	0.282823	8.72091	12
Q9H0D6;B4DZC3;Q9H0D6-2	5-3 exoribonuclease 2	XRN2	0.634468	0.283122	9.76696	33
Q92544;F5H3B5	Transmembrane 9 superfamily member 4	TM9SF4	0.838266	0.283672	8.72554	4
Q96FZ7;I3L4A1;I3L4G8;I3L3E4	Charged multivesicular body protein 6	CHMP6	0.862987	0.283719	8.11681	4
Q8WUA4;H0Y4Q6;H7C3X9	General transcription factor 3C polypeptide 2	GTF3C2	-0.756713	0.284693	8.76734	10
F5H7K4;Q6PIU2-2;Q6PIU2;H7C046;Q6PIU2-3	Neutral cholesterol ester hydrolase 1	NCEH1	-0.688632	0.285772	9.61672	12
A8MZ22;F5HFY4;Q99733;C9JZI7;C9J6D1;A8MXH2;E9PKT8;E9PNJ7;E9PS34;E9PJJ2;E9PNW0	Nucleosome assembly protein 1-like 4	NAP1L4;NAP1L4b	0.629926	0.286228	9.89387	13
O43324;C9J1V9;D6RBD7;C9JLK5;H0YAL7	Eukaryotic translation elongation factor 1 epsilon-1	EEF1E1	-0.774049	0.286847	9.94949	11
Q05086;F8W9C2;Q05086-3;Q05086-2	Ubiquitin-protein ligase E3A	UBE3A	-0.703908	0.287239	9.12795	17
P62714	Serine/threonine-protein phosphatase 2A catalytic subunit beta isoform	PPP2CB	0.795734	0.287507	8.86353	15
P24752	Acetyl-CoA acetyltransferase, mitochondrial	ACAT1	-0.686404	0.28754	9.72119	15
O00764;F2Z2Y4;F2Z3F8;O00764-3;O00764-2	Pyridoxal kinase	PDXK	0.693489	0.287918	9.66926	11
P0CJ79;P17035;Q6ZN06;Q7L2R6;Q5VIY5;Q96IR2;Q86XN6;Q86XN6-2;F5GZM6;A2RRD8;Q9NV72;E7EU70;E7EUL5;Q7L2R6-2;E7ENB8;F6YCF2	Zinc finger protein 888;Zinc finger protein 28;Zinc finger protein 813;Zinc finger protein 765;Zinc finger protein 468;Zinc finger protein 845;Zinc finger protein 761;Zinc finger protein 320;Zinc finger protein 701	ZNF888;ZNF28;ZNF813;ZNF765;ZNF468;ZNF845;ZNF761;ZNF701;ZNF320;ZNF525	-0.832822	0.288677	8.35545	4
Q9P0H9;O15258;Q5T091;Q5T092;Q5T093	Protein RER1	RER1	-0.751101	0.288776	8.63075	4
Q9BYC9	39S ribosomal protein L20, mitochondrial	MRPL20	0.793543	0.288781	8.92997	5
Q96T51;Q96T51-2;Q96T51-3	RUN and FYVE domain-containing protein 1	RUFY1	0.793138	0.289017	8.97174	10
P60891;B4DNL6;B1ALA9	Ribose-phosphate pyrophosphokinase 1;Ribose-phosphate pyrophosphokinase	PRPS1	-0.77071	0.289147	10.1392	18
Q9H0B6;Q9H0B6-2;A8MZ87;A8MX29	Kinesin light chain 2	KLC2	0.850639	0.289902	8.05641	12
O95071;E7EMW7	E3 ubiquitin-protein ligase UBR5	UBR5	-0.748959	0.290328	8.85671	37
P48163;B4DZ70	NADP-dependent malic enzyme;Malic enzyme	ME1	0.825407	0.290384	8.68596	4
P62136;P62136-2;E9PDP1;E9PMD7	Serine/threonine-protein phosphatase PP1-alpha catalytic subunit;Serine/threonine-protein phosphatase	PPP1CA	0.448063	0.290526	10.4788	23
Q2TAL8	Glutamine-rich protein 1	QRICH1	-0.829292	0.290788	8.50915	11
O43663;H9KV59;F8W9B5;O43663-3;O43663-2;H0YL53	Protein regulator of cytokinesis 1	PRC1	0.824367	0.290932	8.63213	3
P22059;B7WNL4	Oxysterol-binding protein 1;Oxysterol-binding protein	OSBP	-0.681946	0.291102	9.53134	24
P53675;P53675-2	Clathrin heavy chain 2	CLTCL1	0.789302	0.291258	8.9735	25
P22626;P22626-2	Heterogeneous nuclear ribonucleoproteins A2/B1	HNRNPA2B1	-0.601795	0.292217	10.9018	26
Q8WXF1;F5H656;Q8WXF1-2	Paraspeckle component 1	PSPC1	0.892877	0.292335	9.33187	9
P05937;B7Z9J4;E5RIZ8;E5RG14	Calbindin	CALB1	-0.7457	0.292534	8.91777	4
Q8TCC3-2;I3L085;Q8TCC3;Q8TCC3-3;B8ZZV5	39S ribosomal protein L30, mitochondrial	MRPL30	0.819663	0.293416	8.54157	4
Q9NXE4-4;H7BXF4;Q9NXE4;Q9NXE4-2;E7ESA2;H7C1Q6;Q9NXE4-3;G8JLC4;B4DM23;B4DQ31;B4DWK7;B4E0L6;H7C0W5;Q9NXE4-5;H7C2J2;H7C235	Sphingomyelin phosphodiesterase 4	SMPD4	0.843662	0.293435	8.01549	3
P30086;B4DRT4	Phosphatidylethanolamine-binding protein 1;Hippocampal cholinergic neurostimulating peptide	PEBP1	0.444428	0.293658	10.6899	15
Q96S90;Q96S90-2	LysM and putative peptidoglycan-binding domain-containing protein 1	LYSMD1	-0.955452	0.294657	7.39785	3
Q9H6E4;B0QY51	Coiled-coil domain-containing protein 134	CCDC134	-0.74221	0.294909	8.92729	4
Q9NW13;E9PDD9;C9JAA9;C9JE21	RNA-binding protein 28	RBM28	0.839544	0.295534	8.13277	4
O75096	Low-density lipoprotein receptor-related protein 4	LRP4	-0.676105	0.295812	9.64946	44
P56556	NADH dehydrogenase [ubiquinone] 1 alpha subcomplex subunit 6	NDUFA6	-0.69275	0.295846	9.21945	7
P62140;E7ETD8;C9JP48	Serine/threonine-protein phosphatase PP1-beta catalytic subunit;Serine/threonine-protein phosphatase	PPP1CB	0.680805	0.295893	9.70935	21
P20962;A2VCM6	Parathymosin	PTMS	-0.739766	0.296579	8.91951	3
P13591;P13591-1;P13591-4;P13591-3;E9PLH7;P13591-5;H7BYX6	Neural cell adhesion molecule 1	NCAM1	-0.740366	0.296695	8.75836	9
Q9Y2H6;Q9Y2H6-2;G5E9X3	Fibronectin type-III domain-containing protein 3A	FNDC3A	-0.819505	0.296696	8.42308	9
P35659;B4DFG0;P35659-2;D6R9L5;D6RDA2	Protein DEK	DEK	0.884121	0.296734	9.2558	10
Q969V3;Q969V3-2	Nicalin	NCLN	0.6792	0.296912	9.59453	16
F8WCP6;Q7Z4S6-4;Q7Z4S6;Q7Z4S6-2;F5H219;F5H0C3;F8W762;Q7Z4S6-3	Kinesin-like protein KIF21A	KIF21A	-0.673617	0.297834	9.59546	40
Q9UL15-2;Q9UL15	BAG family molecular chaperone regulator 5	BAG5	0.957636	0.297979	8.37192	5
P09496;P09496-3;P09496-4;P09496-2;C9J8P9;F5H6N3;F8WF69	Clathrin light chain A	CLTA	0.677172	0.298204	9.56831	6
P42345;F5GYA6	Serine/threonine-protein kinase mTOR	MTOR	-0.672749	0.298541	9.70795	60
P26583;D6R9A6	High mobility group protein B2	HMGB2	-0.595139	0.298849	10.2262	11
Q86SZ2;Q86SZ2-2	Trafficking protein particle complex subunit 6B	TRAPPC6B	0.95561	0.298976	8.44406	7
Q15459;E9PAW1;F5H048	Splicing factor 3A subunit 1	SF3A1	-0.756336	0.299186	9.98758	34
P25208;F8VSL3	Nuclear transcription factor Y subunit beta	NFYB	-0.736918	0.29927	8.65262	2
Q9Y394;Q9Y394-2;H0YJ66;F8W9Q4;H0YJR8	Dehydrogenase/reductase SDR family member 7	DHRS7	-0.736762	0.299387	8.6413	7
F8VZX2		PCBP2	-0.736735	0.299407	8.70991	19
Q9UJW0-3;Q9UJW0;Q9UJW0-2;E5RI97	Dynactin subunit 4	DCTN4	0.808344	0.299454	8.60518	4
O95453;O95453-2;O95453-3;H3BRK1;F5H1Z4	Poly(A)-specific ribonuclease PARN	PARN	0.806998	0.300178	8.7042	8
Q96SB4;Q96SB4-3;H3BLV9;Q5R363	SRSF protein kinase 1	SRPK1	-0.735659	0.300213	8.5875	8
B7Z5W1;Q9Y624;B7Z941	Junctional adhesion molecule A	F11R	0.436458	0.300605	10.2264	13
B7Z5Z2;P62070;B7Z6C4;E9PK85;P62070-2	Ras-related protein R-Ras2	RRAS2	0.876139	0.300782	9.14448	8
B7Z7Q0;P48739;P48739-2;B3KYB7;B3KYB6	Phosphatidylinositol transfer protein beta isoform	PITPNB	-0.669134	0.3015	9.72235	17
P17152	Transmembrane protein 11, mitochondrial	TMEM11	-0.811371	0.301667	8.3838	3
O43865;O43865-2	Putative adenosylhomocysteinase 2	AHCYL1	0.671471	0.301855	9.3915	16
Q86W50;B7Z3X7	Methyltransferase-like protein 16	METTL16	-0.732066	0.302917	8.63045	7
Q9NVI7-2;H0Y2W2;Q9NVI7;G3V1I6	ATPase family AAA domain-containing protein 3A	ATAD3A	-0.683673	0.302972	9.32517	17
O75884;O75884-2;C9JHF3	Putative hydrolase RBBP9	RBBP9	0.871522	0.30314	9.33885	6
Q9UPU5;B7WPF4	Ubiquitin carboxyl-terminal hydrolase 24;Ubiquitin carboxyl-terminal hydrolase	USP24	-0.683145	0.30339	9.21299	38
Q8TF72	Protein Shroom3	SHROOM3	0.668819	0.303563	9.38659	2
O15270;H0YJV2	Serine palmitoyltransferase 2	SPTLC2	0.946075	0.303701	8.53031	9
Q96AY3;F5H1P8;F8WA23	Peptidyl-prolyl cis-trans isomerase FKBP10	FKBP10	-0.73086	0.303828	8.59721	6
P04075;H3BQN4;H3BPS8	Fructose-bisphosphate aldolase A;Fructose-bisphosphate aldolase	ALDOA	0.43246	0.304131	11.0748	32
C9J5N1;Q9BTE6-3;Q9BTE6-2;Q9BTE6;H7C1W7;H7C1K1	Alanyl-tRNA editing protein Aarsd1	AARSD1	-0.807124	0.304284	8.3044	6
Q9Y2Q3-2;Q9Y2Q3;E9PFN5;Q9Y2Q3-4;Q9Y2Q3-3	Glutathione S-transferase kappa 1	GSTK1	0.822445	0.304357	7.84696	2
P62879;C9JXA5;C9JIS1;C9JZN1;E7EP32	Guanine nucleotide-binding protein G(I)/G(S)/G(T) subunit beta-2	GNB2	0.868821	0.304525	9.24861	12
Q96DB5;B4DZW6;E5RH53;H0YB83;E7EVI2;H0YC67;H0YB03	Regulator of microtubule dynamics protein 1	FAM82B	0.868287	0.3048	9.27191	10
P48681	Nestin	NES	-0.665105	0.30482	9.48952	48
Q16595;C9JAX1;H7C585	Frataxin, mitochondrial;Frataxin intermediate form;Frataxin(56-210);Frataxin(78-210);Frataxin mature form	FXN	-0.727093	0.305344	8.89128	5
Q71SY5;Q71SY5-5;B9TX33;Q71SY5-3;E7EMY0;Q71SY5-4;B5ME50;E7EP16;Q71SY5-2;E7ERA9	Mediator of RNA polymerase II transcription subunit 25	MED25	0.797087	0.305541	8.60034	3
B7WPD3;Q15370;B8ZZU8;I3L0M9	Transcription elongation factor B polypeptide 2	TCEB2	0.601879	0.305911	10.1179	10
Q9NRX2;E9PKV2	39S ribosomal protein L17, mitochondrial	MRPL17	0.764126	0.306254	9.08679	11
Q9NUJ1;B7Z6A8	Abhydrolase domain-containing protein 10, mitochondrial	ABHD10	-0.745905	0.306616	9.73875	12
P43378;F5H2Q4	Tyrosine-protein phosphatase non-receptor type 9	PTPN9	-0.678959	0.306718	9.13181	11
F8W934;P29692-3;E9PQZ1;H0YE72		EEF1D	-0.725026	0.30679	8.90984	23
Q12824-2;G5E975;Q12824;B5MCL5	SWI/SNF-related matrix-associated actin-dependent regulator of chromatin subfamily B member 1	SMARCB1	0.763097	0.306878	8.94945	7
D6RGV5;D6RIE3;P14406;D6R9C3	Cytochrome c oxidase subunit 7A2, mitochondrial	COX7A2	-0.723777	0.307666	8.86244	2
P27708;F8VPD4	CAD protein;Glutamine-dependent carbamoyl-phosphate synthase;Aspartate carbamoyltransferase;Dihydroorotase	CAD	-0.586226	0.307885	11.008	115
Q5JTV8	Torsin-1A-interacting protein 1	TOR1AIP1	0.760606	0.308391	8.97412	8
P49459;P49459-2;P49459-3	Ubiquitin-conjugating enzyme E2 A	UBE2A	-0.721842	0.309025	8.95702	2
P84077;F5H3A6;F5H423	ADP-ribosylation factor 1	ARF1;ARF3	0.426549	0.309394	10.6144	15
P47895;H0Y2X5;H0YKF9	Aldehyde dehydrogenase family 1 member A3	ALDH1A3	-0.929867	0.309435	8.18879	8
P50552	Vasodilator-stimulated phosphoprotein	VASP	0.659541	0.309591	9.39557	10
Q96QD8;Q96QD8-2	Sodium-coupled neutral amino acid transporter 2	SLC38A2	-0.723045	0.309777	8.6603	3
Q9P013	Protein CWC15 homolog	CWC15	0.811964	0.309851	8.2193	4
Q92541	RNA polymerase-associated protein RTF1 homolog	RTF1	-0.722873	0.309909	8.66808	8
P62258;P62258-2	14-3-3 protein epsilon	YWHAE	-0.583767	0.31041	11.2684	29
Q8TDZ2-4;Q8TDZ2;Q8TDZ2-2	Protein-methionine sulfoxide oxidase MICAL1	MICAL1	-0.721807	0.310726	8.59105	15
Q9UMY4;Q9UMY4-2;F8W8K5	Sorting nexin-12	SNX12	-0.657321	0.311304	9.69177	10
P04844;P04844-2	Dolichyl-diphosphooligosaccharide--protein glycosyltransferase subunit 2	RPN2	0.42389	0.311781	10.306	21
O15014	Zinc finger protein 609	ZNF609	-0.925741	0.311863	7.44578	2
Q9Y6W5;Q9Y6W5-2	Wiskott-Aldrich syndrome protein family member 2	WASF2	-0.79452	0.31214	8.3782	5
Q9BZF9;G3XAG2;H0YNH8;F5H2B9	Uveal autoantigen with coiled-coil domains and ankyrin repeats	UACA	0.852708	0.312876	9.25489	22
Q9NYU1	UDP-glucose:glycoprotein glucosyltransferase 2	UGGT2	0.805963	0.313025	8.20115	8
P09543;P09543-2;F8W7I0	2,3-cyclic-nucleotide 3-phosphodiesterase	CNP	0.805938	0.313038	8.19338	5
P52758;H0YB34;H0YBX3;E5RI71	Ribonuclease UK114	HRSP12	-0.654874	0.313361	9.5202	5
O00178	GTP-binding protein 1	GTPBP1	-0.714875	0.313955	8.9232	11
Q3SY69;Q3SY69-3	Mitochondrial 10-formyltetrahydrofolate dehydrogenase	ALDH1L2	-0.921893	0.314139	8.15628	3
Q53H82	Beta-lactamase-like protein 2	LACTB2	0.652246	0.314384	9.67678	13
P26232;P26232-5;P26232-2;P26232-3;P26232-6;P26232-4	Catenin alpha-2	CTNNA2	0.747758	0.316274	8.89708	11
P63173	60S ribosomal protein L38	RPL38	-0.732514	0.316331	10.1363	6
Q96A65;B7Z321;F5H222;F5GZT1	Exocyst complex component 4	EXOC4	0.919801	0.316977	8.35428	16
Q9UBW7	Zinc finger MYM-type protein 2	ZMYM2	-0.916562	0.317311	7.86478	8
P19387	DNA-directed RNA polymerase II subunit RPB3	POLR2C	-0.786338	0.317311	8.51591	6
O75153;C9J6D7	Protein KIAA0664	KIAA0664	-0.731179	0.317311	10.0002	48
Q9H9Q4;Q9H9Q4-2;G5E9Q8;C9JWV4;H7C0G7	Non-homologous end-joining factor 1	NHEJ1	-0.713289	0.317311	8.59848	2
A2RRP1;A2RRP1-2;H0Y5G7	Neuroblastoma-amplified sequence	NBAS	-0.710174	0.317311	8.90622	23
O00505	Importin subunit alpha-3	KPNA3	-0.665832	0.317311	9.16607	14
O43615	Mitochondrial import inner membrane translocase subunit TIM44	TIMM44	-0.650204	0.317311	9.5864	22
P24534	Elongation factor 1-beta	EEF1B2	-0.577112	0.317311	10.4316	16
P55884-2;F8W8C8;P55884;B4DV79	Eukaryotic translation initiation factor 3 subunit B	EIF3B	0.417782	0.317311	10.6947	49
P48147	Prolyl endopeptidase	PREP	0.586181	0.317311	10.0904	38
Q9UBI6	Guanine nucleotide-binding protein G(I)/G(S)/G(O) subunit gamma-12	GNG12	0.647829	0.317311	9.41204	6
Q9P0M9;H7C5U8;D6RAN8	39S ribosomal protein L27, mitochondrial	MRPL27	0.746084	0.317311	9.02403	5
Q5TFE4	5-nucleotidase domain-containing protein 1	NT5DC1	0.775733	0.317311	8.74313	9
E7ES43;O95757;E9PDE8;D6RJ96	Heat shock 70 kDa protein 4L	HSPA4L	0.797926	0.317311	7.79737	11
E9PF82;Q13557-11;Q13557-4;Q13557-6;E9PBG7;Q13557-3;Q13557;D6R938;Q13557-5;Q13557-10;Q13557-9;Q13557-12;Q13557-8	Calcium/calmodulin-dependent protein kinase type II subunit delta	CAMK2D	0.844266	0.317311	9.19973	5
B7Z6C0;P52943;H0YFA4;H0YHD8	Cysteine-rich protein 2	CRIP2	0.919149	0.317311	8.52759	4
Q13263;Q13263-2	Transcription intermediary factor 1-beta	TRIM28	0.417777	0.317315	10.7794	41
O43390;O43390-2;Q2L7G6;E7ETM7	Heterogeneous nuclear ribonucleoprotein R	HNRNPR	-0.649786	0.317666	9.73066	21
P50750-2;P50750	Cyclin-dependent kinase 9	CDK9	-0.709138	0.318053	8.93181	7
Q9NQ29;Q9NQ29-2;Q9NQ29-3;A8MYV2;B8ZZ10	Putative RNA-binding protein Luc7-like 1	LUC7L	0.774008	0.318274	8.56372	9
P18754-2;P18754;C9JW69;C9JQZ4;C9JMJ4;C9JRH2;H7C497	Regulator of chromosome condensation	RCC1	-0.708722	0.318351	9.00039	9
O60725;B3KS61	Protein-S-isoprenylcysteine O-methyltransferase	ICMT	-0.914739	0.3184	8.20884	2
Q8IYI6	Exocyst complex component 8	EXOC8	0.795684	0.318513	7.83481	7
P08238	Heat shock protein HSP 90-beta	HSP90AB1	0.416329	0.318635	11.9232	65
O76003	Glutaredoxin-3	GLRX3	-0.575765	0.31872	10.2162	18
P20338	Ras-related protein Rab-4A	RAB4A	0.773142	0.318759	8.80527	8
P08670;B0YJC4;F5H288	Vimentin	VIM	-0.575273	0.319235	10.9234	41
F5GZX4;Q9H9Y6;F8W898;Q9H9Y6-2;F5H643;F5GWZ8	DNA-directed RNA polymerase;DNA-directed RNA polymerase I subunit RPA2	POLR1B	0.793957	0.319441	8.22149	5
Q5VTR2	E3 ubiquitin-protein ligase BRE1A	RNF20	-0.663044	0.319591	9.1174	15
P13807;P13807-2;B7Z806	Glycogen [starch] synthase, muscle	GYS1	0.792182	0.320397	8.091	3
P45974;P45974-2	Ubiquitin carboxyl-terminal hydrolase 5	USP5	0.414015	0.320752	10.4984	44
P14866;A6NIT8	Heterogeneous nuclear ribonucleoprotein L	HNRNPL	0.581367	0.320862	10.1535	23
Q8NBU5;Q8NBU5-2;B4E2J1	ATPase family AAA domain-containing protein 1	ATAD1	0.790772	0.321157	7.87556	2
Q86UE8;Q86UE8-2;Q86UE8-3	Serine/threonine-protein kinase tousled-like 2	TLK2	-0.707972	0.321466	8.63426	12
P35232;C9JW96;E9PCW0;E7ESE2;C9JZ20	Prohibitin	PHB	0.413041	0.321647	10.5922	28
C9J2F8;Q5JS54;D6RB92;F8WBZ2;H7C465;E2QRC7;D6REN3	Proteasome assembly chaperone 4	PSMG4	-0.778965	0.322018	8.33658	2
Q9NZ53	Podocalyxin-like protein 2	PODXL2	0.789112	0.322054	7.08994	1
Q96G23;Q5SZE1;H0YNU7;Q5SZE4;H0YKH6;Q5SZE3;Q5SZE2	Ceramide synthase 2	CERS2;LASS2	-0.644494	0.322185	9.42257	6
O43395;E7EVD1	U4/U6 small nuclear ribonucleoprotein Prp3	PRPF3	-0.659859	0.322209	9.23047	18
Q9BVC4;H3BSZ4;Q9BVC4-4;H3BN58;H3BPT1;H3BR25;H3BPU5;H3BM50;H3BR38;I3L2E7;H3BQ74	Target of rapamycin complex subunit LST8	MLST8	0.909201	0.322439	8.28715	2
P68402;E9PLP3;P68402-2;P68402-3	Platelet-activating factor acetylhydrolase IB subunit beta	PAFAH1B2	-0.64386	0.322729	9.53144	6
Q9UKV3;Q9UKV3-5;E7EQT4;Q9UKV3-2;Q9UKV3-3;G3V3B0	Apoptotic chromatin condensation inducer in the nucleus	ACIN1	-0.907143	0.322964	8.19098	6
O75179;O75179-2;E7EUV3;H0YM23;G5E964;E7EWI7;O75179-4	Ankyrin repeat domain-containing protein 17	ANKRD17	-0.776108	0.323854	8.40018	22
Q9NZ45	CDGSH iron-sulfur domain-containing protein 1	CISD1	-0.70466	0.324073	8.67534	3
Q9UPN9;H0Y612;E7EN20	E3 ubiquitin-protein ligase TRIM33	TRIM33	-0.657061	0.32452	9.15241	22
P27348;B4DMT8;E9PG15	14-3-3 protein theta	YWHAQ	0.409809	0.324624	10.7138	23
Q13144;E9PC74	Translation initiation factor eIF-2B subunit epsilon	EIF2B5	-0.640612	0.325526	9.61077	16
Q7Z7F7-2;Q7Z7F7	39S ribosomal protein L55, mitochondrial	MRPL55	0.902366	0.325993	8.39494	3
Q14746;Q14746-2;B7Z2Y2;F5H1E5	Conserved oligomeric Golgi complex subunit 2	COG2	-0.772308	0.326307	8.32309	3
P23368;P23368-2	NAD-dependent malic enzyme, mitochondrial	ME2	-0.718454	0.326747	10.1917	27
P17987;E7ERF2;E7EQR6;F5H282	T-complex protein 1 subunit alpha	TCP1	0.407273	0.326973	11.0807	37
O75787;B7Z9I3;B7Z413;B7Z1I9;H0Y750;H7C240	Renin receptor	ATP6AP2	0.758333	0.327118	8.56736	3
Q9BTV4	Transmembrane protein 43	TMEM43	0.825808	0.32715	9.23406	14
P63261;F5H0N0;I3L3I4;I3L4N8;I3L1U9;I3L3I0	Actin, cytoplasmic 2;Actin, cytoplasmic 2, N-terminally processed	ACTG1	0.406547	0.327648	11.9272	31
Q5JTJ3-2;Q5JTJ3;Q5JTJ3-3	Uncharacterized protein C1orf31	C1orf31	-0.699996	0.327767	8.69602	3
Q99417	C-Myc-binding protein	MYCBP	-0.637558	0.328171	9.69197	6
C9JIF9;P13798;H7C1U0;H7C393	Acylamino-acid-releasing enzyme	APEH	-0.716266	0.328388	9.92446	21
B1AHD1;P55769	NHP2-like protein 1	NHP2L1	-0.636855	0.328781	9.66481	8
Q15942;H0Y2Y8;B4DQR8;B4DQX7	Zyxin	ZYX	0.822684	0.328835	9.24827	14
P40222	Alpha-taxilin	TXLNA	-0.636301	0.329263	9.58796	25
Q9H0S4;G5E955	Probable ATP-dependent RNA helicase DDX47	DDX47	0.821685	0.329374	9.26564	9
Q9BYC8	39S ribosomal protein L32, mitochondrial	MRPL32	0.895767	0.329448	8.48896	4
Q9BWU0	Kanadaptin	SLC4A1AP	0.726553	0.329571	8.97782	19
P46108;I3L297	Adapter molecule crk	CRK	-0.634703	0.330655	9.56047	11
P78417;D3DRA3;Q5TA02;F5H7H0;Q5TA01	Glutathione S-transferase omega-1	GSTO1	-0.564375	0.330796	10.2542	21
Q9UNP9-2;Q5TGA3;Q9UNP9;E9PEQ6	Peptidyl-prolyl cis-trans isomerase E;Peptidyl-prolyl cis-trans isomerase	PPIE	-0.691597	0.330799	9.06318	9
Q8WVX9;E7ETC1;E9PNW8	Fatty acyl-CoA reductase 1	FAR1	-0.765276	0.330878	8.51772	6
Q9Y450;Q9Y450-4;H0YDX7;B7Z524;B7Z1K2	HBS1-like protein	HBS1L	-0.76518	0.330941	8.29517	7
Q9H074;Q9H074-2;D6REB4	Polyadenylate-binding protein-interacting protein 1	PAIP1	0.724357	0.330968	8.88861	7
P29320;C9JXA2	Ephrin type-A receptor 3	EPHA3	-0.764516	0.331375	8.48443	7
P61764;B7Z1V5;P61764-2;F5H5Q4;B7Z3F4	Syntaxin-binding protein 1	STXBP1	0.750882	0.331377	8.62901	4
Q86Y39;C9JT23;Q86Y39-2	NADH dehydrogenase [ubiquinone] 1 alpha subcomplex subunit 11	NDUFA11	0.750214	0.331761	8.7151	4
Q9BX68	Histidine triad nucleotide-binding protein 2, mitochondrial	HINT2	0.626318	0.331817	9.45509	5
O43818	U3 small nucleolar RNA-interacting protein 2	RRP9	0.770195	0.33239	7.92988	2
P48723;F5GWS8	Heat shock 70 kDa protein 13	HSPA13	0.889851	0.332566	8.46235	3
Q92545	Transmembrane protein 131	TMEM131	0.769428	0.332814	8.06427	6
O43237;B4DZP4	Cytoplasmic dynein 1 light intermediate chain 2	DYNC1LI2	0.814772	0.333126	9.1946	14
Q9UPY5	Cystine/glutamate transporter	SLC7A11	-0.889503	0.333729	8.18498	3
Q96RE7	Nucleus accumbens-associated protein 1	NACC1	0.74632	0.334002	8.78084	7
Q13405;H0YDP7	39S ribosomal protein L49, mitochondrial	MRPL49	0.718624	0.334635	8.91547	5
Q12955;E9PE32;H0Y3N0;E7EMJ1;F5H4S1;F5GXK0;B1AQT2;F8W854	Ankyrin-3	ANK3	0.885526	0.334858	8.29973	9
G3V2U7;P07311	Acylphosphatase;Acylphosphatase-1	ACYP1	-0.643669	0.335732	9.20612	4
O00233;O00233-2;F8W7V8;F5GX23;F5H5V4;G3V1Q6;F5H7X1	26S proteasome non-ATPase regulatory subunit 9	PSMD9	0.620392	0.335887	9.39527	8
Q92947;Q92947-2;B4DK85;B4DQF2	Glutaryl-CoA dehydrogenase, mitochondrial	GCDH	-0.757599	0.335915	8.30905	2
Q9UPY3;Q9UPY3-2	Endoribonuclease Dicer	DICER1	-0.684309	0.33619	9.01212	36
O15173	Membrane-associated progesterone receptor component 2	PGRMC2	-0.642766	0.336497	9.11086	6
Q9BTZ2;Q9BTZ2-4;E2QRL8;P0CG22;D3YTE6;H0YN69;Q6PKH6-2;Q6PKH6;H0YKN3	Dehydrogenase/reductase SDR family member 4;Putative dehydrogenase/reductase SDR family member 4-like 2;Dehydrogenase/reductase SDR family member 4-like 2	DHRS4;DHRS4L1;DHRS4L2	-0.756121	0.336891	8.44275	4
O43447;C9JQD4;A6NNE7	Peptidyl-prolyl cis-trans isomerase H;Peptidyl-prolyl cis-trans isomerase	PPIH	-0.627596	0.336893	9.46755	10
O60934;F5H3R2	Nibrin	NBN	0.762051	0.336905	7.7623	3
Q96EK6;G3V4W4;G3V5E4	Glucosamine 6-phosphate N-acetyltransferase	GNPNAT1	-0.6815	0.338283	8.93866	5
H3BP20;P06865;H3BS10;H3BTD4;E9PGL4;H3BU85	Beta-hexosaminidase subunit alpha	HEXA	-0.625364	0.338868	9.6126	14
Q9P000;B4DQW0;Q9P000-2;E9PJ95	COMM domain-containing protein 9	COMMD9	0.711063	0.33951	8.96384	5
Q7L1W4	Leucine-rich repeat-containing protein 8D	LRRC8D	-0.752132	0.339532	8.47792	8
Q3ZAQ7;Q3ZAQ7-2	Vacuolar ATPase assembly integral membrane protein VMA21	VMA21	-0.679141	0.340047	8.91529	3
Q01970;G5E960	1-phosphatidylinositol 4,5-bisphosphate phosphodiesterase beta-3	PLCB3	-0.638267	0.340324	9.31716	32
Q641Q2;F8W7U3;Q5SNT6;I3L0C9;Q641Q2-2;I3L0H6;Q9Y4E1-4;Q9Y4E1;Q9Y4E1-2;E7ESD2;Q9Y4E1-3;F5H0J6;F5H871;Q5T1D7;F5H046	WASH complex subunit FAM21A;WASH complex subunit FAM21B;WASH complex subunit FAM21C	FAM21A;FAM21B;FAM21C	-0.683947	0.340686	8.60454	13
P02786;G3V0E5;F5H6B1	Transferrin receptor protein 1;Transferrin receptor protein 1, serum form	TFRC	-0.555218	0.340718	10.7602	38
O60942;O60942-2;B4DIQ0;O60942-4;Q5TCW7;O60942-3;B4DSJ8	mRNA-capping enzyme;Polynucleotide 5-triphosphatase;mRNA guanylyltransferase	RNGTT	-0.750299	0.340751	8.38541	6
Q8NHP8;F5H5E2	Putative phospholipase B-like 2;Putative phospholipase B-like 2 32 kDa form;Putative phospholipase B-like 2 45 kDa form	PLBD2	-0.677881	0.340992	8.90398	7
P24539;Q5QNZ2	ATP synthase subunit b, mitochondrial	ATP5F1	0.554489	0.341163	10.1091	16
P25685;B4DX52	DnaJ homolog subfamily B member 1	DNAJB1	0.612485	0.341367	9.52315	15
O43823	A-kinase anchor protein 8	AKAP8	0.753776	0.341533	7.79377	3
O95372;E9PH41;Q5QPQ0;Q5QPQ1	Acyl-protein thioesterase 2	LYPLA2	-0.622228	0.341655	9.726	9
O95602;B9ZVN9	DNA-directed RNA polymerase I subunit RPA1;DNA-directed RNA polymerase	POLR1A	-0.748272	0.342101	8.26545	13
O95159;E9PNY1;E9PQ47;E9PQA5;E9PMQ3	Zinc finger protein-like 1	ZFPL1	0.73222	0.342201	8.67747	5
P26368;P26368-2	Splicing factor U2AF 65 kDa subunit	U2AF2	0.552221	0.342913	9.89729	12
Q9BUN8;Q9BUN8-2;B4E1G1	Derlin-1	DERL1	0.705284	0.343266	8.88576	6
P62906	60S ribosomal protein L10a	RPL10A	-0.55285	0.343313	10.5985	14
Q8NFV4;Q8NFV4-4;H7BYM8;H7BZ58;C9J7Q4;H7C396;Q8NFV4-2;Q8NFV4-3;H0YC52;Q8NFV4-5	Abhydrolase domain-containing protein 11	ABHD11	-0.68064	0.343388	8.68403	4
Q9GZN8-2;Q9GZN8;E9PAL2;H7BYU9	UPF0687 protein C20orf27	C20orf27	0.705026	0.343434	9.02173	7
Q8IUR7;A8MTG8;Q8IUR7-2;F5GWK4;Q8IUR7-3;B7Z441;B7Z637;H0YGM5;G5E9V6;Q8IUR7-6;G5E9V7	Armadillo repeat-containing protein 8	ARMC8	0.869491	0.343442	8.49475	5
Q9H0U4;E9PLD0;Q92928;E7EWA5	Ras-related protein Rab-1B;Putative Ras-related protein Rab-1C	RAB1B;RAB1C	0.609253	0.343624	9.59793	16
P60953;E7ETU3;P60953-1;Q5JYX0	Cell division control protein 42 homolog	CDC42	0.388638	0.344572	10.3835	11
P36954	DNA-directed RNA polymerase II subunit RPB9	POLR2I	0.792332	0.345495	9.20036	5
Q03426;F5H8H2;B7Z1C2	Mevalonate kinase	MVK	0.865674	0.345506	8.27704	5
Q86VI3;F2Z2E2	Ras GTPase-activating-like protein IQGAP3	IQGAP3	-0.742868	0.345718	8.29533	14
Q9UHA4	Ragulator complex protein LAMTOR3	LAMTOR3	-0.617566	0.345825	9.46727	5
P29992;O95837	Guanine nucleotide-binding protein subunit alpha-11;Guanine nucleotide-binding protein subunit alpha-14	GNA11;GNA14	0.725661	0.346059	8.61478	8
P00338-3;P00338;E9PH51;F5H308;P00338-4;P00338-2;P00338-5;F5GXY2;F5GYU2	L-lactate dehydrogenase A chain;L-lactate dehydrogenase	LDHA	0.386868	0.346275	11.1592	32
E9PES3;Q86UA6;E9PDG9;Q86UA6-2;Q86UA6-4;Q86UA6-3;B3KTT3;Q86UA6-7;F5H3Q7;Q86UA6-5;Q86UA6-6	RPA-interacting protein	RPAIN	-0.676448	0.346833	8.59241	2
Q13033;Q13033-2	Striatin-3	STRN3	0.72369	0.347223	8.57053	6
P49411	Elongation factor Tu, mitochondrial	TUFM	-0.549188	0.347354	10.5366	29
Q86VS8	Protein Hook homolog 3	HOOK3	0.723431	0.347376	8.59116	11
Q9BT09	Protein canopy homolog 3	CNPY3	0.743255	0.347476	8.169	3
Q8WW22-2;Q8WW22;E9PDM9;F5H170	DnaJ homolog subfamily A member 4	DNAJA4	0.860688	0.348214	8.39352	4
Q9BY44;B4DQ14;F8WAE5;B4DF96;C9IZE1	Eukaryotic translation initiation factor 2A	EIF2A	0.60141	0.34914	9.56133	20
P61158;B4DXW1;F5H3P5;B4DTI0	Actin-related protein 3	ACTR3	0.544023	0.349286	10.0905	23
Q08380;B4DVE1;B4DI70	Galectin-3-binding protein	LGALS3BP	-0.737427	0.349385	8.42113	4
P31930	Cytochrome b-c1 complex subunit 1, mitochondrial	UQCRC1	0.600783	0.349583	9.65317	15
Q14139-2;Q14139;B7Z7P0	Ubiquitin conjugation factor E4 A	UBE4A	-0.673081	0.349615	8.66326	9
Q8NC51-3;Q8NC51-4			-0.672428	0.350157	8.7366	25
Q7Z2W4;C9J6P4;Q7Z2W4-2;F5H1W0	Zinc finger CCCH-type antiviral protein 1	ZC3HAV1	-0.665617	0.350275	8.97447	17
Q14683	Structural maintenance of chromosomes protein 1A	SMC1A	-0.546125	0.350755	10.3549	66
Q6P4A8	Phospholipase B-like 1	PLBD1	0.782656	0.350917	9.37208	9
O15269	Serine palmitoyltransferase 1	SPTLC1	0.781554	0.351538	9.25964	9
P51571;A6NLM8;H7C1C6	Translocon-associated protein subunit delta	SSR4	0.59776	0.351726	9.71503	5
G3V1Z5;P46379-3;P46379;B0UX83;P46379-2;F8VX53;F8VXY4;E7EMZ4;F6TH84	Large proline-rich protein BAG6	BAG6;BAT3	0.59775	0.351733	9.62615	26
Q8N684-3;Q8N684;Q8N684-2;F5H669;F5H047;F5H6M0	Cleavage and polyadenylation specificity factor subunit 7	CPSF7	-0.624545	0.352169	9.16373	12
P46783;F6U211	40S ribosomal protein S10	RPS10	-0.544625	0.352429	10.4693	13
P07686;Q5URX0	Beta-hexosaminidase subunit beta;Beta-hexosaminidase subunit beta chain B;Beta-hexosaminidase subunit beta chain A	HEXB	0.54001	0.352433	9.80592	18
P54727;G5E9P0	UV excision repair protein RAD23 homolog B	RAD23B	0.538829	0.353362	9.92835	16
P99999;C9JFR7	Cytochrome c	CYCS	0.379515	0.353404	10.4613	9
P11940;E7EQV3;E7ERJ7;P11940-2;H0YAR2	Polyadenylate-binding protein 1	PABPC1	0.379477	0.353442	10.7696	31
H0YIV9;O43716	Glutamyl-tRNA(Gln) amidotransferase subunit C, mitochondrial	GATC	-0.668466	0.353452	8.58467	5
Q32MZ4;Q32MZ4-2;Q32MZ4-3	Leucine-rich repeat flightless-interacting protein 1	LRRFIP1	-0.667265	0.354455	8.54446	10
E5RG17;Q6P1N9;G5EA19;Q6P1N9-2;E5RGF2;H0YBX2	Putative deoxyribonuclease TATDN1	TATDN1	0.776336	0.354488	9.2927	12
Q01860;Q01860-2	POU domain, class 5, transcription factor 1	POU5F1	-0.60752	0.354921	9.46957	9
O60216	Double-strand-break repair protein rad21 homolog	RAD21	0.8473	0.355552	8.38541	10
Q8TD16-2;Q8TD16	Protein bicaudal D homolog 2	BICD2	-0.854753	0.355603	8.12372	6
P10809	60 kDa heat shock protein, mitochondrial	HSPD1	0.376895	0.355967	11.5564	57
P09972;A8MVZ9;B7Z1N6;B7Z3K7	Fructose-bisphosphate aldolase C;Fructose-bisphosphate aldolase	ALDOC	-0.680449	0.356004	10.0776	22
Q5BJF2	Transmembrane protein 97	TMEM97	-0.619769	0.356352	9.271	3
O15382;B3KSI3;O15382-2	Branched-chain-amino-acid aminotransferase, mitochondrial;Branched-chain-amino-acid aminotransferase	BCAT2	0.684803	0.356793	9.05061	11
O75569;O75569-2;O75569-3;G5E9Q4	Interferon-inducible double stranded RNA-dependent protein kinase activator A	PRKRA	-0.605443	0.35682	9.66167	13
Q9HC07;B4DHW1	Transmembrane protein 165	TMEM165	0.844269	0.357226	8.47945	5
Q8N1G4	Leucine-rich repeat-containing protein 47	LRRC47	-0.540338	0.35724	10.2111	25
P25205	DNA replication licensing factor MCM3	MCM3	-0.54015	0.357452	10.2143	42
Q96ER3;E9PRZ1	Protein SAAL1	SAAL1	0.705618	0.358017	8.63618	3
Q9BPX5	Actin-related protein 2/3 complex subunit 5-like protein	ARPC5L	-0.616467	0.359263	9.36498	6
P30043	Flavin reductase (NADPH)	BLVRB	-0.602472	0.359547	9.46141	10
O14561;H3BNK3	Acyl carrier protein, mitochondrial;Acyl carrier protein	NDUFAB1	0.680474	0.359694	9.01288	5
P07108;P07108-5;P07108-4;P07108-2;P07108-3	Acyl-CoA-binding protein	DBI	0.53054	0.35993	9.93018	8
Q9GZT3;G3V2S9;G3V4X6;H0YJ40;H0YJW7	SRA stem-loop-interacting RNA-binding protein, mitochondrial	SLIRP	-0.537892	0.360003	10.1975	13
Q9Y2L1;Q9Y2L1-2;G3V1J5;F2Z2C0	Exosome complex exonuclease RRP44	DIS3	-0.601318	0.360611	9.44303	27
Q9UNE7;H3BS86;Q9UNE7-2	E3 ubiquitin-protein ligase CHIP	STUB1	0.719227	0.361292	8.18808	5
O15118;B4DET3;F5GZD4	Niemann-Pick C1 protein	NPC1	0.764224	0.361395	9.18412	15
O75494;O75494-2;O75494-3;Q5JRI3;O75494-4;Q5JRI1;O75494-5	Serine/arginine-rich splicing factor 10	SRSF10;FUSIP1	0.677864	0.361451	9.07591	6
G5E9M5;Q12906-6;Q12906-4;Q12906;C9JFV5;Q12906-3;Q12906-2;Q12906-5;B4DFG4	Interleukin enhancer-binding factor 3	ILF3	-0.536297	0.361813	10.6245	35
P05783;F8VZY9	Keratin, type I cytoskeletal 18	KRT18	0.370736	0.362037	11.1288	34
Q9NZL9;Q9NZL9-3;B7Z1X8;H7C0X7	Methionine adenosyltransferase 2 subunit beta	MAT2B	-0.599716	0.362089	9.71207	17
Q96HQ2;Q96HQ2-2	CDKN2AIP N-terminal-like protein	CDKN2AIPNL	0.676595	0.362307	8.82212	4
Q9NX58	Cell growth-regulating nucleolar protein	LYAR	0.698389	0.362393	8.67254	5
Q9UKX7;Q9UKX7-2;B4E2D3	Nuclear pore complex protein Nup50	NUP50	-0.612638	0.362656	9.35265	10
Q5JSH3;Q5JSH3-2;F8W913;H7BY83	WD repeat-containing protein 44	WDR44	-0.611933	0.363283	9.19335	21
B4DR87;Q02809	Procollagen-lysine,2-oxoglutarate 5-dioxygenase 1	PLOD1	0.525453	0.363998	9.89033	25
Q96HA7;Q96HA7-2	Tonsoku-like protein	TONSL	0.714575	0.364006	8.01034	4
Q06546	GA-binding protein alpha chain	GABPA	-0.647691	0.364129	8.88502	7
Q8WVY7	Ubiquitin-like domain-containing CTD phosphatase 1	UBLCP1	-0.610381	0.364666	9.27119	8
Q9H061;E9PI90	Transmembrane protein 126A	TMEM126A	0.830742	0.364761	8.41885	7
Q9NZ32;F5H5L9;F6S9Y6;G3V5Y4;H0YJR3;G3V2Q5	Actin-related protein 10	ACTR10	0.672428	0.365127	8.83329	5
P12268;H0Y4R1;F5H247	Inosine-5-monophosphate dehydrogenase 2	IMPDH2	-0.533355	0.365165	10.4408	21
Q9P287;Q9P287-3;Q9P287-4;B4E318	BRCA2 and CDKN1A-interacting protein	BCCIP	-0.595872	0.365653	9.71241	11
P07741;H3BQB1;G5E9J2;H3BQZ9;H3BQF1	Adenine phosphoribosyltransferase	APRT	-0.668302	0.365693	10.1248	13
Q05519;Q05519-2;Q5T760;B4DTC1;B4DWT1	Serine/arginine-rich splicing factor 11	SRSF11;SFRS11	0.578262	0.365744	9.47235	5
Q15233;F5GYZ3;H7C367;C9JYS8	Non-POU domain-containing octamer-binding protein	NONO	-0.531975	0.366744	10.5486	26
Q96G01;Q96G01-3;F8W113;A8MVZ6	Protein bicaudal D homolog 1	BICD1	0.709316	0.36709	8.07434	7
P25490;O15391;H0YJV7	Transcriptional repressor protein YY1;Transcription factor YY2	YY1;YY2	0.669446	0.367153	8.82912	6
B4DSS8;Q9UKA9-3;Q9UKA9-4;Q9UKA9-6;H7BYL1		PTBP2	-0.65205	0.367315	8.58468	17
Q6GMV3	Putative peptidyl-tRNA hydrolase PTRHD1	PTRHD1	0.753632	0.367503	9.25974	6
P33947;P33947-2	ER lumen protein retaining receptor 2	KDELR2	0.752747	0.368017	9.29263	5
Q9P2J5;B4DER1;F5H698;B4DJ10	Leucine--tRNA ligase, cytoplasmic	LARS	-0.530703	0.368204	10.4415	59
Q9UBS4	DnaJ homolog subfamily B member 11	DNAJB11	0.520051	0.36835	9.89932	14
Q9Y295	Developmentally-regulated GTP-binding protein 1	DRG1	-0.592706	0.368606	9.71373	19
P11388-4;C9J5P2;P11388-3;P11388-2;P11388;H7BXH5;H7BXX8	DNA topoisomerase 2;DNA topoisomerase 2-alpha	TOP2A	-0.833416	0.369472	7.87343	9
O14929;O14929-2	Histone acetyltransferase type B catalytic subunit	HAT1	0.573152	0.369476	9.71821	12
P00491;G3V5M2	Purine nucleoside phosphorylase	PNP	0.517625	0.370314	10.0774	18
Q8WTV0;B4DZ71;B3KW46;Q8WTV0-2;F8W8N0;F5H4X0;B7ZKQ9;Q8WTV0-4;Q8WTV0-3	Scavenger receptor class B member 1	SCARB1	-0.648284	0.370543	8.68952	4
O14545;F8VNX8;F8VZ11	TRAF-type zinc finger domain-containing protein 1	TRAFD1	-0.706553	0.370655	8.25612	1
G5EA30;Q92879-4;Q92879;F8W940;Q92879-3;Q92879-2;E9PKU1;E9PSH0;E9PQK4	CUGBP Elav-like family member 1	CELF1	-0.589936	0.371201	9.39166	12
H3BMF4;H3BR82;Q9H2V7;Q9H2V7-2;Q9H2V7-3;H3BPQ9;Q9H2V7-5;Q9H2V7-4;H3BT44	Protein spinster homolog 1	SPNS1	-0.637697	0.372	8.9152	4
Q96T76;F8W9Y2;Q96T76-5	MMS19 nucleotide excision repair protein homolog	MMS19	-0.660281	0.37218	9.84904	35
Q9H2E6-2;Q9H2E6;H0Y8V9;E7ERF3	Semaphorin-6A	SEMA6A	-0.601894	0.372286	9.17421	14
Q14566	DNA replication licensing factor MCM6	MCM6	-0.527045	0.37242	10.3595	47
Q9Y2Y0;Q9Y2Y0-2;H3BU49;H3BM52	ADP-ribosylation factor-like protein 2-binding protein	ARL2BP	0.816886	0.37258	8.44444	2
Q96HS1;Q96HS1-2	Serine/threonine-protein phosphatase PGAM5, mitochondrial	PGAM5	0.744554	0.37279	9.13748	11
Q14914;F5GY50;Q5JVP3	Prostaglandin reductase 1	PTGR1	-0.65946	0.372848	9.85359	14
P07437;F8VW92;F8VYX6;Q5JP53;F8VUJ7;Q5ST81;E7EWR1;F5H894	Tubulin beta chain	TUBB	0.359919	0.372855	10.966	35
P35606;B4DZI8	Coatomer subunit beta	COPB2	0.359459	0.373318	10.4936	38
Q13442	28 kDa heat- and acid-stable phosphoprotein	PDAP1	-0.644645	0.373678	8.72314	7
Q5MIZ7;Q5MIZ7-2;Q5MIZ7-3	Serine/threonine-protein phosphatase 4 regulatory subunit 3B	SMEK2	0.679944	0.37371	8.76073	8
P54578;A6NJA2;B7Z4N8	Ubiquitin carboxyl-terminal hydrolase 14;Ubiquitin carboxyl-terminal hydrolase	USP14	-0.658006	0.374033	9.96046	25
P07305;F5H022;P07305-2	Histone H1.0	H1F0	-0.657641	0.374331	9.85429	5
Q9H9Q2;Q9H9Q2-2;Q9H9Q2-3	COP9 signalosome complex subunit 7b	COPS7B	-0.599443	0.374504	9.26998	9
P58557;P58557-2	rRNA maturation factor homolog	YBEY	-0.701014	0.374554	8.43575	2
F5H3A1;P05023;B7Z3U6;P05023-2;H7BXX5	Sodium/potassium-transporting ATPase subunit alpha-1	ATP1A1	0.358149	0.374644	10.5799	47
G3V2F7;Q13404-1;Q13404-2;Q13404-7;H7BXZ8;Q13404-6		TMEM189;UBE2V1	0.512029	0.37487	10.0804	13
E9PN20;Q8IYB9;F5H663;B4DXR9;Q8TB69;D6RGC2;B4E159;E5RGH0	Zinc finger protein 595;Zinc finger protein 732;Zinc finger protein 519	ZNF595;ZNF732;ZNF519;ZNF721	0.658105	0.374922	8.93671	6
O15127;F5H353;H3BPL9;H3BUB6;H3BN93;H3BV04	Secretory carrier-associated membrane protein 2	SCAMP2	0.657318	0.375465	8.81369	2
P22413	Ectonucleotide pyrophosphatase/phosphodiesterase family member 1;Alkaline phosphodiesterase I;Nucleotide pyrophosphatase	ENPP1	0.739844	0.375551	9.35949	18
Q96KP4;Q96KP4-2	Cytosolic non-specific dipeptidase	CNDP2	0.510632	0.376014	10.1592	24
Q9HBH1	Peptide deformylase, mitochondrial	PDF	0.693677	0.376357	7.79696	3
O60256;B7ZKZ1;E7EPA1;C9K0K7;C9JJS3	Phosphoribosyl pyrophosphate synthase-associated protein 2	PRPSAP2	-0.58434	0.376478	9.39242	13
P46019	Phosphorylase b kinase regulatory subunit alpha, liver isoform	PHKA2	-0.822526	0.376678	8.00243	2
Q9H6R4;Q9H6R4-4;G8JLK7;Q9H6R4-2;Q9H6R4-3	Nucleolar protein 6	NOL6	0.691127	0.377881	7.84658	2
Q69YN4;Q69YN4-3;Q69YN4-2;H0YBN5	Protein virilizer homolog	KIAA1429	-0.63951	0.37813	8.69266	15
Q86VR2	Protein FAM134C	FAM134C	0.806422	0.378554	8.35591	4
O15121	Sphingolipid delta(4)-desaturase DES1	DEGS1	0.67173	0.378819	8.76251	3
Q15276;Q15276-2;F5H355;F5GZU7	Rab GTPase-binding effector protein 1	RABEP1	-0.694816	0.378947	8.37718	7
P14618-2;H3BTN5;E7EUJ4;Q504U3	Pyruvate kinase	PKM2	-0.694508	0.379166	8.34875	46
Q96JC1;Q96JC1-2	Vam6/Vps39-like protein	VPS39	0.688497	0.379457	7.99725	8
Q9HC62;B4DQ42;E7ENF4;H7C1A0	Sentrin-specific protease 2	SENP2	0.687869	0.379834	8.01532	2
P23141-2;P23141;E9PAU8;B7Z795;I3L0R9	Liver carboxylesterase 1	CES1	-0.637378	0.379988	8.76028	8
Q9HBK9	Arsenite methyltransferase	AS3MT	-0.627683	0.379991	8.82495	10
Q96NC0	Zinc finger matrin-type protein 2	ZMAT2	0.687497	0.380057	8.09812	2
Q8WXA9-2;B3KRJ9;Q8WXA9	Splicing regulatory glutamine/lysine-rich protein 1	SREK1	0.649902	0.380605	8.92864	6
P62487;E9PKH3;H0YEE4;E9PIU7	DNA-directed RNA polymerase II subunit RPB7	POLR2G	-0.636516	0.380741	8.64439	4
Q53FA7;Q53FA7-2	Quinone oxidoreductase PIG3	TP53I3	-0.626552	0.3809	8.82681	7
P48047	ATP synthase subunit O, mitochondrial	ATP5O	0.504598	0.380975	10.0829	12
P07737	Profilin-1	PFN1	-0.519617	0.381074	11.2186	21
Q9ULJ6;Q9ULJ6-2;H7BY86;G8JLN3;Q8NF64;Q8NF64-2;E7EWM3;Q8NF64-3	Zinc finger MIZ domain-containing protein 1;Zinc finger MIZ domain-containing protein 2	ZMIZ1;ZMIZ2	0.668111	0.381084	8.57726	4
Q92504;F5H0B5;E7ESG6	Zinc transporter SLC39A7	SLC39A7	-0.591768	0.381504	9.37923	2
O75663;O75663-2	TIP41-like protein	TIPRL	0.503763	0.381665	9.77083	14
Q9H0C8;H7C2I8	Integrin-linked kinase-associated serine/threonine phosphatase 2C	ILKAP	0.729102	0.381895	9.37911	10
P56385	ATP synthase subunit e, mitochondrial	ATP5I	0.555714	0.382385	9.43366	5
Q9NYY8;Q9NYY8-2	FAST kinase domain-containing protein 2	FASTKD2	-0.624691	0.382398	8.90464	14
Q9BVG4;A6NDF3	UPF0368 protein Cxorf26	CXorf26	-0.590694	0.38249	9.27885	12
Q7Z2W9;B4DXI4;C9JPR2;H3BUY0;F5H7V8	39S ribosomal protein L21, mitochondrial	MRPL21	0.727744	0.382702	9.17076	9
Q14344;F8W818;F5H1G8	Guanine nucleotide-binding protein subunit alpha-13	GNA13	0.646638	0.382881	8.8451	9
Q9BT78;D6RFN0;D6RAX7;B3KST5;D6RD63	COP9 signalosome complex subunit 4	COPS4	-0.647087	0.383005	9.76215	20
Q06210;Q06210-2	Glucosamine--fructose-6-phosphate aminotransferase [isomerizing] 1	GFPT1	-0.517543	0.383513	10.965	46
Q99816;F5H442;Q99816-2	Tumor susceptibility gene 101 protein	TSG101	0.725751	0.383888	9.0923	10
Q9NYL9;H0YNJ8;H0YKU1	Tropomodulin-3	TMOD3	-0.622683	0.38402	9.03076	11
Q96GD0	Pyridoxal phosphate phosphatase	PDXP	-0.622484	0.384181	8.98897	8
H7BZW6;O00422	Histone deacetylase complex subunit SAP18	SAP18	0.644506	0.384372	8.86933	6
Q8WWH5	Probable tRNA pseudouridine synthase 1	TRUB1	-0.686708	0.384742	8.29451	7
A8MU24;P42785;B7Z7Q6;E9PIG4;E9PKN6;E9PQN3;E9PL85;E9PQB5	Lysosomal Pro-X carboxypeptidase	PRCP	0.551754	0.385354	9.61199	11
Q9Y520-7;Q9Y520;E9PF21;Q9Y520-5;E7EPN9;Q9Y520-4;Q9Y520-6;Q9Y520-3;Q9Y520-2	Protein PRRC2C	PRRC2C	-0.587335	0.385584	9.24729	42
O75792	Ribonuclease H2 subunit A	RNASEH2A	-0.685106	0.385892	8.31639	4
Q9Y281;G3V5P4	Cofilin-2	CFL2	-0.620198	0.386032	8.94415	11
P78310;B7WPI3;P78310-2;D3YHP0	Coxsackievirus and adenovirus receptor	CXADR	0.793157	0.386211	8.38682	4
Q9H3U1-2;Q9H3U1	Protein unc-45 homolog A	UNC45A	-0.573846	0.386496	9.54346	32
P28838;P28838-2	Cytosol aminopeptidase	LAP3	0.497642	0.386744	10.0511	26
O94822;H7BYG8	E3 ubiquitin-protein ligase listerin	LTN1	-0.573499	0.386831	9.56042	48
O14737;B4DE64	Programmed cell death protein 5	PDCD5	0.495578	0.388466	9.88844	8
P67936;P67936-2	Tropomyosin alpha-4 chain	TPM4	0.547347	0.388676	9.70817	23
F5H1E9;P49736;F5H3V0;H0Y8E6	DNA replication licensing factor MCM2	MCM2	-0.640169	0.388757	10.164	34
P20020;P20020-4;P20020-3;P20020-6;P20020-2;P20020-5;E7ERY9	Plasma membrane calcium-transporting ATPase 1	ATP2B1	-0.583887	0.388775	9.1521	22
P61964	WD repeat-containing protein 5	WDR5	0.546812	0.38908	9.56734	10
Q86YS6;A6NDJ8	Ras-related protein Rab-43;Putative Rab-43-like protein ENSP00000330714	RAB43	0.672108	0.38937	8.12034	4
P62826;B5MDF5;F5H018	GTP-binding nuclear protein Ran	RAN	0.343768	0.389373	11.0572	17
Q4G176;F5H2G6;F5H5A1;F5H755;F5H362;H0YGC7	Acyl-CoA synthetase family member 3, mitochondrial	ACSF3	0.671927	0.389481	7.67894	3
P15104;E7ESR6	Glutamine synthetase	GLUL	0.671746	0.389591	8.1117	4
P11717	Cation-independent mannose-6-phosphate receptor	IGF2R	-0.51188	0.390219	10.7177	106
Q9H3P7	Golgi resident protein GCP60	ACBD3	0.545305	0.39022	9.49357	12
Q16658	Fascin	FSCN1	-0.511564	0.390596	10.4255	27
Q9UNF0;Q9UNF0-2	Protein kinase C and casein kinase substrate in neurons protein 2	PACSIN2	-0.569592	0.390604	9.42852	7
Q96HE7	ERO1-like protein alpha	ERO1L	0.5446	0.390755	9.71289	17
P27695;G3V3M6;G3V5Q1;G3V3C7	DNA-(apurinic or apyrimidinic site) lyase;DNA-(apurinic or apyrimidinic site) lyase, mitochondrial	APEX1	-0.511289	0.390923	10.3883	24
Q99567;B4DP20	Nuclear pore complex protein Nup88	NUP88	0.651378	0.391663	8.54269	6
P20339;B4DJA5	Ras-related protein Rab-5A	RAB5A	0.711891	0.392197	9.2539	9
Q15785	Mitochondrial import receptor subunit TOM34	TOMM34	0.650407	0.392282	8.65351	10
Q9BUB7;Q9BUB7-2	Transmembrane protein 70, mitochondrial	TMEM70	0.650118	0.392467	8.68324	5
Q567V2;Q567V2-2	Mpv17-like protein 2	MPV17L2	-0.675881	0.392563	8.31368	5
Q9HCK8;Q9HCK8-2;H7BXG5	Chromodomain-helicase-DNA-binding protein 8	CHD8	-0.675558	0.392798	8.37286	19
P22681	E3 ubiquitin-protein ligase CBL	CBL	-0.797616	0.393486	8.11584	7
Q9Y4L1;F5H4Z5;E9PL22;F5H4X7;F5GWH9;E9PJ21;B7Z909	Hypoxia up-regulated protein 1	HYOU1	-0.508921	0.393752	10.7124	55
Q9Y3D9	28S ribosomal protein S23, mitochondrial	MRPS23	0.631086	0.393839	8.97568	7
Q9C005;B4DIS3	Protein dpy-30 homolog	DPY30;LOC84661	0.630818	0.394029	8.90483	3
Q8IVW6;Q8IVW6-4;G8JLH7;Q8IVW6-3	AT-rich interactive domain-containing protein 3B	ARID3B	-0.621433	0.394062	8.77869	10
E9PBD4;H0Y368;Q5QPK2;O60762;E9PHH5;Q5QPJ9	Dolichol-phosphate mannosyltransferase	DPM1	-0.578166	0.394106	9.3544	9
Q13797;E9PDS3	Integrin alpha-9	ITGA9	-0.577828	0.394422	9.3171	15
Q8N1G2	Cap-specific mRNA (nucleoside-2-O-)-methyltransferase 1	FTSJD2	-0.672491	0.395032	8.3903	7
P43487;C9JXG8;H7C137	Ran-specific GTPase-activating protein	RANBP1	0.337758	0.395632	10.4345	11
Q15149-8;Q15149-2;Q15149-6;Q15149-4;Q15149-5;Q15149-9;Q15149-7			0.336917	0.396514	10.9001	269
Q6P158	Putative ATP-dependent RNA helicase DHX57	DHX57	-0.607298	0.396581	8.97775	20
P37837;F2Z393	Transaldolase	TALDO1	0.336699	0.396742	10.6644	21
Q92747;B4DLQ7;E9PF58	Actin-related protein 2/3 complex subunit 1A	ARPC1A	0.53649	0.396932	9.62584	16
Q12996;F5H0G6	Cleavage stimulation factor subunit 3	CSTF3	-0.562714	0.397301	9.6385	25
P53367;P53367-2;B4DS69	Arfaptin-1	ARFIP1	-0.617037	0.397997	8.60528	6
P42766;F2Z388;H0Y3A0	60S ribosomal protein L35	RPL35	0.335368	0.398139	10.3405	5
Q8NEW0;H0Y362	Zinc transporter 7	SLC30A7	-0.604922	0.398543	8.96225	5
F5H098;P40925;P40925-2;B9A041;B8ZZ51;C9JF79	Malate dehydrogenase;Malate dehydrogenase, cytoplasmic	MDH1	0.334927	0.398602	10.6662	20
P51991	Heterogeneous nuclear ribonucleoprotein A3	HNRNPA3	0.483305	0.398801	9.99313	14
Q8TF05;Q8TF05-2;B4DEZ8	Serine/threonine-protein phosphatase 4 regulatory subunit 1	PPP4R1	0.656634	0.398874	7.22873	4
Q8N6M0	OTU domain-containing protein 6B	OTUD6B	-0.573029	0.39893	9.17362	7
G3V110;Q93045;B7Z4N6;E5RGX5	Stathmin;Stathmin-2	STMN2	-0.628074	0.39894	9.92511	5
E2QRJ6;Q9H1A6;P52435;Q9GZM3;A6NFM0;F6W009;Q9H1A7	DNA-directed RNA polymerase II subunit RPB11-a;DNA-directed RNA polymerase II subunit RPB11-b1;DNA-directed RNA polymerase II subunit RPB11-b2	POLR2J3;POLR2J1;POLR2J;POLR2J2	-0.57289	0.399061	9.37867	3
O15294;O15294-3;O15294-2;O15294-4	UDP-N-acetylglucosamine--peptide N-acetylglucosaminyltransferase 110 kDa subunit	OGT	0.533212	0.399445	9.49755	24
O14936;O14936-3;H9KV37;O14936-2;F8W998;O14936-6;O14936-4;Q5JS74	Peripheral plasma membrane protein CASK	CASK	0.638558	0.399887	8.75759	13
Q5U5J2;P68400;E7EU96;P68400-2	Casein kinase II subunit alpha	CSNK2A1	0.48187	0.40002	9.96963	15
P61353	60S ribosomal protein L27	RPL27	-0.503426	0.400361	10.5344	8
Q96KC2;Q9Y689;Q9Y689-2	ADP-ribosylation factor-like protein 5B;ADP-ribosylation factor-like protein 5A	ARL5B;ARL5A	-0.787244	0.400616	7.87431	2
Q9BTE1;H3BR94;H3BN51;H3BQA4;H3BS05;H3BUD2	Dynactin subunit 5	DCTN5	0.637298	0.400701	8.54412	4
P61106	Ras-related protein Rab-14	RAB14	0.480581	0.401117	9.92248	15
P60468	Protein transport protein Sec61 subunit beta	SEC61B	-0.570657	0.401169	9.24199	3
Q8IZA0;E7EN73;Q8IZA0-2;Q8IZA0-3;C9J519	Dyslexia-associated protein KIAA0319-like protein	KIAA0319L	-0.570205	0.401596	9.17785	13
P50453	Serpin B9	SERPINB9	-0.501877	0.402237	10.9662	28
P04818;Q8WYK3	Thymidylate synthase	TYMS;TS	-0.599722	0.402856	8.92489	7
Q587I9	Vesicle transport protein SFT2C	SFT2D3	-0.783489	0.403216	7.93345	3
F8W6M3;Q9NYG2;Q9NYG2-2	Palmitoyltransferase ZDHHC3	ZDHHC3	0.693714	0.403257	9.31154	2
Q9UQ35;F5GWZ7	Serine/arginine repetitive matrix protein 2	SRRM2	-0.610797	0.403622	8.64215	11
Q15369;E5RHG8;E5RGD9;E5RJ89	Transcription elongation factor B polypeptide 1	TCEB1	0.477383	0.403847	10.1079	7
Q7L014	Probable ATP-dependent RNA helicase DDX46	DDX46	-0.622209	0.403934	10.1797	40
E9PN81;Q8TDP1;Q8TDP1-2;H0YEF3;H0YCP5;H0YE52;E9PKP0	Ribonuclease H2 subunit C	RNASEH2C	-0.61038	0.404001	8.57882	6
P30046;B5MC82;A6NHG4;B7Z522	D-dopachrome decarboxylase;D-dopachrome decarboxylase-like protein	DDT;DDTL	0.476711	0.404422	9.94809	11
Q9NVM6;H0YK99;H0YLQ7	DnaJ homolog subfamily C member 17	DNAJC17	-0.658496	0.405323	8.4749	4
Q6IBS0;D6RG15	Twinfilin-2	TWF2	-0.566054	0.405537	9.34074	11
Q9UBL3;Q9UBL3-3;F5H8F7;Q9UBL3-2;H0YBF6	Set1/Ash2 histone methyltransferase complex subunit ASH2	ASH2L	0.613614	0.406373	9.04277	11
Q9NUY8;Q9NUY8-2;E9PGE5	TBC1 domain family member 23	TBC1D23	-0.565107	0.406438	9.14389	14
Q9BTX1;Q9BTX1-2;G3XA81;A6NEN1;Q9BTX1-3;B4DZG6	Nucleoporin NDC1	TMEM48	-0.656831	0.406557	8.34221	5
Q69YN2;Q69YN2-3	CWF19-like protein 1	CWF19L1	0.613213	0.406663	9.08156	10
Q2KHR3;Q2KHR3-2;C9JJ88	Glutamine and serine-rich protein 1	QSER1	-0.607243	0.406848	8.64502	13
Q9NTM9	Copper homeostasis protein cutC homolog	CUTC	-0.656012	0.407165	8.29662	3
P05455;E9PFH8;E7ERC4	Lupus La protein	SSB	-0.497222	0.407905	10.6942	36
Q01581;Q8N995	Hydroxymethylglutaryl-CoA synthase, cytoplasmic	HMGCS1	-0.617525	0.40795	9.92063	22
Q5VWZ2;Q5VWZ2-2	Lysophospholipase-like protein 1	LYPLAL1	0.685777	0.408146	9.32954	9
A6NDU8	UPF0600 protein C5orf51	C5orf51	-0.605494	0.408441	8.72369	6
P06733	Alpha-enolase	ENO1	-0.496721	0.408517	11.8192	39
Q8ND56;Q8ND56-2;B4DTG6;I3L420	Protein LSM14 homolog A	LSM14A	0.640621	0.408853	8.05649	3
P09012	U1 small nuclear ribonucleoprotein A	SNRPA	-0.61645	0.408875	9.86015	12
Q9H936;E9PJH7;E9PS95;E9PI74;E9PQ36	Mitochondrial glutamate carrier 1	SLC25A22	-0.653696	0.408889	8.44403	7
P38606;B7Z1R5;B7Z2V6	V-type proton ATPase catalytic subunit A	ATP6V1A	0.325148	0.408962	10.2162	30
Q9BZF1;Q9BZF1-2;E9PE68;F5H7T2;F8VQX7;F8VUA7	Oxysterol-binding protein-related protein 8;Oxysterol-binding protein	OSBPL8	0.609484	0.40937	9.0607	15
Q7Z4W1	L-xylulose reductase	DCXR	-0.549961	0.409901	9.6152	11
H7BYM6;P17096-3;P17096;P17096-2	High mobility group protein HMG-I/HMG-Y	HMGA1	-0.603709	0.41007	8.7641	2
P61586;C9JX21;C9JNR4	Transforming protein RhoA	RHOA	0.323988	0.410201	10.3693	12
A8MTT3		hCG_1988162	-0.651926	0.410208	8.42234	2
P47914	60S ribosomal protein L29	RPL29	-0.549214	0.410646	9.7343	2
Q15555;E9PHR3;G5E9I6;F5H1V8	Microtubule-associated protein RP/EB family member 2	MAPRE2	0.751441	0.4109	8.37954	1
P61978-2;P61978;B4DFF1;Q5T6W1	Heterogeneous nuclear ribonucleoprotein K	HNRNPK	0.322926	0.411338	11.0541	27
O94804	Serine/threonine-protein kinase 10	STK10	-0.649423	0.412078	8.53762	9
Q01968;Q01968-2	Inositol polyphosphate 5-phosphatase OCRL-1	OCRL	-0.649392	0.412102	8.4331	9
P21127;P21127-2;P21127-3;P21127-8;P21127-9;P21127-6;P21127-10;Q9UQ88;Q9UQ88-2;Q5QPR3;Q9UQ88-3;Q9UQ88-4;Q5QPR4;P21127-5;P21127-4;P21127-12;Q9UQ88-10;Q9UQ88-5;Q9UQ88-9	Cyclin-dependent kinase 11B;Cyclin-dependent kinase 11A	CDK11B;CDK11A;CDC2L2	-0.588174	0.412536	8.97738	19
Q6JUT2;Q9Y3B3;Q8NBU8	Transmembrane emp24 domain-containing protein 7	TIRAP3;TMED7;TMED7-TICAM2	0.67859	0.412601	9.30371	7
Q9H444	Charged multivesicular body protein 4b	CHMP4B	0.515589	0.413121	9.4263	9
Q14677-3;Q14677;Q14677-2	Clathrin interactor 1	CLINT1	-0.546717	0.413142	9.48794	14
Q9Y530;C9JNE2;C9JXC3;C9J5P1;H7C5Q1	O-acetyl-ADP-ribose deacetylase C6orf130	C6orf130	-0.599984	0.413483	8.81297	4
Q9P260-2;Q9P260	LisH domain and HEAT repeat-containing protein KIAA1468	KIAA1468	-0.768578	0.413641	8.18441	9
P48643;E7EWW2;E9PCA1;B7ZAR1;E7ENZ3;B4DYD8	T-complex protein 1 subunit epsilon	CCT5	0.320488	0.413954	10.9777	47
Q92615	La-related protein 4B	LARP4B	-0.598728	0.414638	8.5573	6
O94925-3			-0.60923	0.41512	9.77853	17
O15144	Actin-related protein 2/3 complex subunit 2	ARPC2	0.464062	0.415335	10.0616	20
P62699	Protein yippee-like 5	YPEL5	0.601096	0.415498	9.08874	5
Q5BJH7;Q5BJH7-3;H7BXS8;Q5BJH7-5;Q5BJH7-4	Protein YIF1B	YIF1B	0.614372	0.415683	8.79326	4
O14828;O14828-2	Secretory carrier-associated membrane protein 3	SCAMP3	-0.584367	0.415757	9.031	5
P62314	Small nuclear ribonucleoprotein Sm D1	SNRPD1	0.318804	0.415767	10.2651	5
Q96ST2;E7EX51;Q96ST2-3;Q96ST2-2	Protein IWS1 homolog	IWS1	-0.763342	0.417339	8.17676	4
P42574;A8MVM1	Caspase-3;Caspase-3 subunit p17;Caspase-3 subunit p12	CASP3	0.510019	0.417502	9.62964	12
Q96AT1	Uncharacterized protein KIAA1143	KIAA1143	-0.762901	0.417651	8.10387	3
Q14839-2;Q14839;F5GWX5;F5H2G1	Chromodomain-helicase-DNA-binding protein 4	CHD4	-0.606024	0.41791	9.95637	63
Q08945	FACT complex subunit SSRP1	SSRP1	-0.488554	0.418584	10.2572	25
Q86UA1;F5H1P0	Pre-mRNA-processing factor 39	PRPF39	0.624911	0.418787	8.14696	1
Q9Y5L0;C9J7E5;Q9Y5L0-1;Q9Y5L0-3;E9PFH4;C9IZM0	Transportin-3	TNPO3	-0.604875	0.418913	9.97853	26
P17980;E9PM69;E9PKD5;E9PMD8;E9PN50	26S protease regulatory subunit 6A	PSMC3	0.459948	0.418922	10.1751	23
P56937;P56937-2;P56937-3;Q5T250	3-keto-steroid reductase	HSD17B7	0.624466	0.41907	8.19176	3
O94992	Protein HEXIM1	HEXIM1	0.623399	0.41975	7.79567	3
P46109	Crk-like protein	CRKL	0.507158	0.419761	9.65282	11
E7ETU7;H0Y9G6;P09001;E9PF06;D6RC14	39S ribosomal protein L3, mitochondrial	MRPL3	0.607863	0.419996	8.58232	5
P01116-2;P01116	GTPase KRas;GTPase KRas, N-terminally processed	KRAS	0.607352	0.420336	8.74205	8
Q96RN5;Q96RN5-2;G3V1P5;Q96RN5-3;F5GZU5;B4DGD6;H7C308;B4DM43	Mediator of RNA polymerase II transcription subunit 15	MED15	-0.63812	0.420588	8.41256	2
O60313-2;E5KLJ5;O60313;E5KLJ9;E5KLJ6;E5KLK1	Dynamin-like 120 kDa protein, mitochondrial;Dynamin-like 120 kDa protein, form S1	OPA1	-0.602733	0.420787	10.1842	43
P23434;H3BNV1	Glycine cleavage system H protein, mitochondrial	GCSH	-0.57783	0.421321	8.84885	4
F5H269;Q9Y485	DmX-like protein 1	DMXL1	-0.591034	0.421752	8.59891	26
Q14692	Ribosome biogenesis protein BMS1 homolog	BMS1	-0.757111	0.421766	7.96435	5
Q16718;Q5H9R2;H7BYD0;C9IZN5;F8WAS3	NADH dehydrogenase [ubiquinone] 1 alpha subcomplex subunit 5	NDUFA5;DKFZp781K1356	-0.547343	0.423579	9.3818	6
P38646;B7Z4V2	Stress-70 protein, mitochondrial	HSPA9	-0.484505	0.423629	11.3063	54
P12270	Nucleoprotein TPR	TPR	-0.48404	0.42421	10.6209	122
Q9GZZ9;E7EQ61;E7EWE1;Q9GZZ9-2;C9J5W5;C9J0F6;C9JRV9	Ubiquitin-like modifier-activating enzyme 5	UBA5	0.589277	0.424223	9.06472	4
C9JX46;O95905;E9PAW8;C9J316;F2Z2R1	Protein SGT1	ECD	-0.633253	0.424284	8.40281	6
Q99442;F8WF48;F8WCJ7;F5H501	Translocation protein SEC62	SEC62	0.600873	0.424657	8.66415	6
Q9UKV8;Q9UKV8-2	Protein argonaute-2	EIF2C2	0.588117	0.425086	8.89694	12
Q9Y3C6	Peptidyl-prolyl cis-trans isomerase-like 1	PPIL1	-0.545703	0.425183	9.13437	4
P61009	Signal peptidase complex subunit 3	SPCS3	0.658209	0.425394	9.10438	4
Q9BUK6;Q9BUK6-2;Q9BUK6-3;Q9BUK6-7	Protein misato homolog 1	MSTO1	-0.572784	0.425647	8.81535	8
P51452;Q8IYJ9	Dual specificity protein phosphatase 3	DUSP3	-0.544891	0.425978	9.16501	9
Q01650	Large neutral amino acids transporter small subunit 1	SLC7A5	-0.533878	0.426124	9.43291	8
G5E9Q2;E9PGZ0;O75534;O75534-2;E9PLT0	Cold shock domain-containing protein E1	CSDE1	-0.482387	0.426281	10.3053	46
Q13459;Q13459-2	Unconventional myosin-IXb	MYO9B	-0.750542	0.426462	7.89613	10
Q92538	Golgi-specific brefeldin A-resistance guanine nucleotide exchange factor 1	GBF1	-0.532946	0.427075	9.55114	53
P35658-5;P35658;P35658-2;P35658-3;P35658-4;F5H131;Q5JUP9	Nuclear pore complex protein Nup214	NUP214	-0.749341	0.427324	8.09363	12
Q15386;Q15386-2	Ubiquitin-protein ligase E3C	UBE3C	-0.569893	0.428137	9.03371	18
H0YHI0;B4DL54;B4E1A0		CHURC1-FNTB	0.583465	0.428553	8.92492	6
P30622;P30622-1;P30622-2;F5H0P3	CAP-Gly domain-containing linker protein 1	CLIP1	0.595023	0.428581	8.61972	9
O75964;E9PN17	ATP synthase subunit g, mitochondrial	ATP5L	0.448962	0.428589	9.82959	8
Q01081;Q01081-2;Q8WU68;Q8WU68-3	Splicing factor U2AF 35 kDa subunit;Splicing factor U2AF 26 kDa subunit	U2AF1;U2AF1L4	0.448383	0.429102	9.81329	11
F8W774;Q92823-5;Q92823;F8W775;Q92823-2;E9PDA4;Q92823-4;C9JYY6;Q92823-3;F5GYD3;E9PF33;C9JH43	Neuronal cell adhesion molecule	NRCAM	-0.541078	0.429724	9.28192	16
Q08752	Peptidyl-prolyl cis-trans isomerase D	PPID	-0.530042	0.430047	9.61024	15
P20645	Cation-dependent mannose-6-phosphate receptor	M6PR	-0.5299	0.430193	9.49762	5
O43813;E9PHS0	LanC-like protein 1	LANCL1	-0.529771	0.430325	9.54311	11
P06493;P06493-2;E5RIU6	Cyclin-dependent kinase 1	CDK1	0.446867	0.430447	10.134	22
Q5RKV6	Exosome complex component MTR3	EXOSC6	0.606632	0.430522	8.15256	2
P31150;B4DHX4	Rab GDP dissociation inhibitor alpha	GDI1	0.446042	0.43118	10.0522	29
Q4G148;Q4G148-2	Glucoside xylosyltransferase 1	GXYLT1	0.591087	0.431233	8.68609	5
O75947;O75947-2;F5H608	ATP synthase subunit d, mitochondrial	ATP5H	0.492735	0.431264	9.63193	11
O14976;E9PGR2	Cyclin-G-associated kinase	GAK	0.605354	0.431349	8.0192	3
Q5U5X0	LYR motif-containing protein 7	LYRM7	-0.539416	0.431362	9.23777	5
O15047;C9J2Z9	Histone-lysine N-methyltransferase SETD1A	SETD1A	-0.623576	0.431688	8.37484	5
Q05048	Cleavage stimulation factor subunit 1	CSTF1	0.492117	0.431761	9.41524	9
P09651;F8W6I7;P09651-2;F8VRQ1;F8VXY0;P09651-3;F8W1S7;F8VSB5;F8VZ49;Q32P51;F8VTQ5	Heterogeneous nuclear ribonucleoprotein A1;Heterogeneous nuclear ribonucleoprotein A1-like 2	HNRNPA1;HNRNPA1L2	0.304048	0.431853	10.8008	21
O43493;F8WBK2;O43493-3;O43493-5;O43493-2;O43493-4;F8W8W7;O43493-6	Trans-Golgi network integral membrane protein 2	TGOLN2	-0.580222	0.431869	8.7749	6
Q8NBJ5	Procollagen galactosyltransferase 1	GLT25D1	0.445229	0.431903	9.76568	19
Q15436;F5H365;F5H6C4;B3KXI2	Protein transport protein Sec23A	SEC23A	-0.590133	0.431906	9.77063	24
Q5VZL5;Q5VZL5-4;Q5VZL5-2;Q5VZL5-3;H7C1I7	Zinc finger MYM-type protein 4	ZMYM4	-0.47787	0.431972	10.338	8
Q9Y4P1-2;Q9Y4P1;Q9Y4P1-6;C9JIK8;F5H7P2;Q9Y4P1-4;F8WD71;C9J5D3;Q9Y4P1-3;C9JQ72	Cysteine protease ATG4B	ATG4B	-0.578794	0.433216	8.61946	5
Q9P2X0-2;Q9P2X0	Dolichol-phosphate mannosyltransferase subunit 3	DPM3	-0.563841	0.433376	9.0834	2
Q9H9A6	Leucine-rich repeat-containing protein 40	LRRC40	-0.526552	0.433636	9.64807	20
Q5T749	Keratinocyte proline-rich protein	KPRP	0.576537	0.433747	8.90937	19
Q13190;Q13190-2;B4DKR0;F8W8Q9;Q13190-3;H7C3X5	Syntaxin-5	STX5	0.587333	0.433771	8.56799	7
C9J3L7;Q9BWE0;C9JYJ8;C9JZE3	Replication initiator 1	REPIN1	-0.577731	0.43422	8.56117	3
Q9UIW2;F8VSZ4	Plexin-A1	PLXNA1	0.442129	0.434666	9.87588	17
P30154-2;P30154;F8W8G1;P30154-3;A8MY67;E7EUF3	Serine/threonine-protein phosphatase 2A 65 kDa regulatory subunit A beta isoform	PPP2R1B	-0.619648	0.434715	8.27736	12
P28331-2;P28331;E7ENF3;P28331-4;P28331-3;B4DJ81	NADH-ubiquinone oxidoreductase 75 kDa subunit, mitochondrial	NDUFS1	-0.52504	0.435196	9.45245	20
Q15334	Lethal(2) giant larvae protein homolog 1	LLGL1	-0.737932	0.435562	8.21197	7
Q15751	Probable E3 ubiquitin-protein ligase HERC1	HERC1	-0.736995	0.436243	7.95834	12
P31949	Protein S100-A11	S100A11	0.440282	0.436318	9.82278	5
P14625;E9PEX3	Endoplasmin	HSP90B1	0.299974	0.436356	11.5282	64
E9PD65;Q15118;B7Z7N6;B7Z207	[Pyruvate dehydrogenase [lipoamide]] kinase isozyme 1, mitochondrial	PDK1	0.596885	0.436857	7.82401	3
Q8NBM8;E7EVZ5	Prenylcysteine oxidase-like	PCYOX1L	0.571836	0.437293	8.93504	5
P16930;Q53XA7	Fumarylacetoacetase	FAH;DKFZp686F13224	-0.574441	0.437336	8.53822	8
Q6ZRP7;F8W6U6	Sulfhydryl oxidase 2	QSOX2	-0.533264	0.437459	9.18076	13
Q9BYJ9;F8W840	YTH domain family protein 1	YTHDF1	0.707925	0.437628	8.39387	8
Q00839;B3KX72;Q00839-2	Heterogeneous nuclear ribonucleoprotein U	HNRNPU	-0.472541	0.438741	10.5459	34
Q8TA92;Q9Y4W6	AFG3-like protein 2	AFG3L2	-0.5318	0.438918	9.10295	21
Q9Y547;A6NIR2	Heat shock protein beta-11	HSPB11	-0.531776	0.438942	9.29068	4
Q8IWV7;Q8IWV7-2	E3 ubiquitin-protein ligase UBR1	UBR1	-0.531659	0.439058	9.10309	30
Q15393	Splicing factor 3B subunit 3	SF3B3	0.297513	0.43909	10.7255	54
Q92696;H0YLH3;B4E069	Geranylgeranyl transferase type-2 subunit alpha	RABGGTA	0.482201	0.439779	9.47471	11
Q96AN2;Q16656;Q16656-2;C9JP85	Nuclear respiratory factor 1	NRF1	0.703501	0.4404	8.38126	3
Q96CW5;Q96CW5-2;Q96CW5-3	Gamma-tubulin complex component 3	TUBGCP3	0.588613	0.442275	7.57416	6
P31942;P31942-2;P31942-3;B4DHY1	Heterogeneous nuclear ribonucleoprotein H3	HNRNPH3	0.630756	0.442987	9.24991	5
P33527-9;P33527;P33527-4;I3L4X2;P33527-2;P33527-6;F5GXL7;P33527-3;P33527-7;P33527-5;P33527-8	Multidrug resistance-associated protein 1	ABCC1	-0.608976	0.443	8.40538	10
Q9H3S7;B4DST5;E9PHR4	Tyrosine-protein phosphatase non-receptor type 23	PTPN23	-0.527385	0.443333	9.29914	27
O75431;Q8IZ68;C9JAZ1;C9JNK6	Metaxin-2	MTX2	0.572793	0.443683	8.59651	5
O60763;O60763-2;F5H4X1;F5GYR8;F5GZ76;H0Y7C0	General vesicular transport factor p115	USO1	-0.468238	0.444251	10.3779	39
P34932	Heat shock 70 kDa protein 4	HSPA4	-0.467896	0.44469	11.0115	66
Q9GZL7	Ribosome biogenesis protein WDR12	WDR12	-0.515604	0.445003	9.54508	13
Q9HCM4;Q9HCM4-3;Q9HCM4-4;Q9HCM4-2	Band 4.1-like protein 5	EPB41L5	-0.724969	0.445032	8.10714	6
Q9UFN0	Protein NipSnap homolog 3A	NIPSNAP3A	0.62703	0.445406	9.16631	8
Q9NVP1;F5H863	ATP-dependent RNA helicase DDX18	DDX18	-0.514428	0.446234	9.39044	16
P40938;C9JU95	Replication factor C subunit 3	RFC3	-0.514355	0.446311	9.47097	9
Q9UJU6;Q9UJU6-2;Q9UJU6-3;B4DDD6;B4DDP6;B4DDU5;H0Y5J4;B4DEM2;C9J7P1	Drebrin-like protein	DBNL	0.625541	0.446375	9.34449	14
Q9Y6G9	Cytoplasmic dynein 1 light intermediate chain 1	DYNC1LI1	-0.514131	0.446546	9.58874	23
Q93034	Cullin-5	CUL5	-0.548443	0.446874	9.02003	19
F5H7I1;O60879;C9J6U3;O60879-3;A6NML8;O60879-2	Protein diaphanous homolog 2	DIAPH2	0.567383	0.447404	8.55351	5
Q13867;E7EMN3	Bleomycin hydrolase	BLMH	-0.572865	0.447418	9.77381	14
P23258;Q9NRH3	Tubulin gamma-1 chain;Tubulin gamma-2 chain	TUBG1;TUBG2	0.472728	0.447519	9.50737	14
P48637;B7Z514;B6F210	Glutathione synthetase	GSS	0.472477	0.447725	9.66296	16
O95497	Pantetheinase	VNN1	-0.720517	0.448312	7.88288	1
O43657;E7EUC3	Tetraspanin-6	TSPAN6	-0.602052	0.448423	8.4951	3
Q96H78;E9PGQ0	Solute carrier family 25 member 44	SLC25A44	0.578697	0.44882	7.72753	3
Q9BRT9;E5RFF9	DNA replication complex GINS protein SLD5	GINS4	-0.562358	0.448889	8.65585	5
Q8IUR0	Trafficking protein particle complex subunit 5	TRAPPC5	0.55625	0.449167	8.90958	6
Q6W0C5	Developmental pluripotency-associated protein 3	DPPA3	-0.719044	0.4494	8.01616	4
O43681	ATPase ASNA1	ASNA1	-0.511355	0.449461	9.68601	11
B4E2P2;Q9UNL2;C9JA28	Translocon-associated protein subunit gamma	SSR3	0.563472	0.450105	8.72212	1
A8MSH5;Q9BY42;A2A2L5	UPF0549 protein C20orf43	C20orf43	0.687091	0.450771	8.37412	7
E9PAV8;F5H6B0;Q08623;Q08623-3;E7EVH9;Q08623-2	Pseudouridine-5-monophosphatase	HDHD1	0.562231	0.450964	8.53948	4
Q14690;F5H7X0	Protein RRP5 homolog	PDCD11	-0.598365	0.451326	8.50835	11
P50579;B4DUX5;G3V1U3;F8VRR3	Methionine aminopeptidase 2;Methionine aminopeptidase	METAP2	0.617783	0.451443	9.27747	16
P49915;B4DUT7;F8W720	GMP synthase [glutamine-hydrolyzing]	GMPS	0.286305	0.451664	10.3321	37
H0YG33;P08107;F5GZ62;F5H1D3;F8VZJ4;E7EP94;Q5SP16	Heat shock 70 kDa protein 1A/1B	HSPA1B;HSPA1A	0.286259	0.451715	10.478	30
P61978-3;Q5T6W5;Q5T6W2		HNRNPK	-0.559247	0.451892	8.60031	26
Q9NP72-2;Q9NP72;F5H4U3;H0Y6T8;Q5W0J0;B7Z333	Ras-related protein Rab-18	RAB18	0.616977	0.451971	9.13059	10
Q8TEM1;Q8TEM1-2	Nuclear pore membrane glycoprotein 210	NUP210	0.422661	0.452252	9.9352	47
I3NI00;P35613;P35613-2;I3L4S8;P35613-4;P35613-3;I3L192;I3L1R4	Basigin	BSG	-0.567198	0.452577	10.0558	10
P00374;B4DDD2;B4DM58	Dihydrofolate reductase	DHFR	-0.517863	0.452939	9.33365	10
Q86X29;E9PHD4;A6NDW3;B4DKL4;Q86X29-3;Q86X29-2	Lipolysis-stimulated lipoprotein receptor	LSR	0.57124	0.453778	7.96227	3
Q4LE28;Q92793;E9PEX7	CREB-binding protein	CREBBP variant protein;CREBBP	-0.711535	0.454969	7.8413	16
Q99523;B4DWI3	Sortilin	SORT1	0.611535	0.455548	9.23747	12
Q9UI10;E7ERK9	Translation initiation factor eIF-2B subunit delta	EIF2B4	-0.505506	0.455638	9.55921	16
P27824;B4E2T8	Calnexin	CANX	0.282618	0.455844	11.0898	48
Q5VW38;G5E994;Q5VW38-2;Q5VW38-3	Protein GPR107	GPR107	0.678883	0.456009	8.36728	2
O95433;B4DUR9	Activator of 90 kDa heat shock protein ATPase homolog 1	AHSA1	0.417751	0.45675	10.1495	19
Q07955;Q07955-2;Q07955-3	Serine/arginine-rich splicing factor 1	SRSF1	0.417641	0.456851	10.0943	13
O00159;F5H3W9;O00159-3;F5H6E2;O00159-2;F5H730	Unconventional myosin-Ic	MYO1C	-0.513861	0.457011	9.30664	24
Q14966;Q14966-3;Q14966-4;F5H330;C9JBI6;Q14966-2	Zinc finger protein 638	ZNF638	-0.553564	0.457406	8.62773	15
O75351	Vacuolar protein sorting-associated protein 4B	VPS4B	0.460466	0.457652	9.41926	16
Q8TEQ6	Gem-associated protein 5	GEMIN5	-0.502685	0.458634	9.68924	40
Q14697;F5H6X6	Neutral alpha-glucosidase AB	GANAB	-0.53444	0.459352	8.87184	61
Q9NPF4;G3V425	Probable tRNA threonylcarbamoyladenosine biosynthesis protein OSGEP	OSGEP	-0.534198	0.45957	8.87804	7
Q13724;F5H6D0;C9J8D4	Mannosyl-oligosaccharide glucosidase	MOGS	0.414408	0.459827	9.98323	28
E7ENH9;P53396;P53396-2;B4E3P0	ATP-citrate synthase	ACLY	0.278569	0.460459	10.4046	56
G3XAI2;P07942	Laminin subunit beta-1	LAMB1	0.456328	0.461099	9.55507	33
P61289-2;P61289;B3KQ25	Proteasome activator complex subunit 3	PSME3	-0.557158	0.461799	9.91996	15
P09110;C9JDE9;F5GXL8;H7C131;G5E935	3-ketoacyl-CoA thiolase, peroxisomal	ACAA1	0.546484	0.461943	8.69614	6
Q15020;B7ZKM0;F8VV04;E7EMI4	Squamous cell carcinoma antigen recognized by T-cells 3	SART3	0.41187	0.46217	9.9112	34
O75448;O75448-2;F8W9R9;F5H5K2;F5H0K1;F5H2D6;F5H3E6;E9PFL1	Mediator of RNA polymerase II transcription subunit 24	MED24	0.669185	0.462243	8.23679	8
O14802;F5H7E9	DNA-directed RNA polymerase III subunit RPC1;DNA-directed RNA polymerase	POLR3A	-0.5084	0.462602	9.19989	27
Q8WWC4;H7C0V0	Uncharacterized protein C2orf47, mitochondrial	C2orf47	-0.530234	0.463139	9.04864	6
Q99504;Q8IVX7;B4DIR7;B4DNZ7;Q99504-2;B1APR7	Eyes absent homolog 3	EYA3	-0.700529	0.463203	8.02301	4
O94903;H0YBB9;E5RFX7;E5RG77	Proline synthase co-transcribed bacterial homolog protein	PROSC	-0.507206	0.463829	9.26691	9
Q9UGM6;B7Z5X7	Tryptophan--tRNA ligase, mitochondrial	WARS2	-0.582613	0.463849	8.52231	4
Q96G25-2;Q96G25;Q96G25-3	Mediator of RNA polymerase II transcription subunit 8	MED8	-0.582556	0.463894	8.33445	2
Q13158	Protein FADD	FADD	-0.699396	0.464055	8.17167	5
Q9Y5S2	Serine/threonine-protein kinase MRCK beta	CDC42BPB	-0.52862	0.464596	9.07302	32
Q9UNX4	WD repeat-containing protein 3	WDR3	-0.698663	0.464607	7.87733	5
P58511	Protein FAM165B	FAM165B	0.554464	0.465045	8.04383	1
Q8NFH5;B4DYB4;B4DP57;F8WEL4;F8WCF5;C9IYQ7;C9JIY9;C9JWU7	Nucleoporin NUP53	NUP35	0.55395	0.465392	7.90771	2
Q96ST3	Paired amphipathic helix protein Sin3a	SIN3A	-0.50545	0.465637	9.32391	27
B7Z287;Q9NP50;F5GZ82;F5H6U2;Q9NP50-2	Protein FAM60A	FAM60A	0.663311	0.466041	8.24276	4
Q92734;G5E9V1;Q05BK6;C9JJP5;C9JUE0;C9JTY3	Protein TFG	TFG	0.450365	0.466094	9.45547	11
P62277	40S ribosomal protein S13	RPS13	-0.450784	0.467001	10.7477	15
Q5TA95;O95801	Tetratricopeptide repeat protein 4	TTC4	-0.578284	0.467323	8.53084	5
Q9P2D3;Q9P2D3-3;Q9P2D3-2	HEAT repeat-containing protein 5B	HEATR5B	0.660492	0.467871	8.30814	7
O75446	Histone deacetylase complex subunit SAP30	SAP30	-0.693948	0.468165	8.20398	3
P24390	ER lumen protein retaining receptor 1	KDELR1	-0.542248	0.468497	8.53789	5
Q9UI26-2;Q9UI26;F8WDV0	Importin-11	IPO11	-0.549813	0.468612	9.88845	31
E7EVH7;Q07866-9;Q07866-4;G3V5R9;Q07866-6;F8VTM4;Q07866-5;G3V3H3;Q07866-7;F8W6L3;Q07866;Q07866-3;Q07866-2;G3V2E7;Q07866-8;G5E9S8	Kinesin light chain 1	KLC1	0.591804	0.468648	9.26846	18
Q9P0J7	E3 ubiquitin-protein ligase KCMF1	KCMF1	-0.541571	0.469166	8.60123	4
Q9Y6A4	UPF0468 protein C16orf80	C16orf80	0.589317	0.470314	9.29763	11
Q5EB52;Q5EB52-2;C9JW74;Q5EB52-3;C9JSW2;C9JWU9	Mesoderm-specific transcript homolog protein	MEST	-0.69073	0.470603	7.78522	4
Q96EP5;Q96EP5-2	DAZ-associated protein 1	DAZAP1	0.444695	0.470871	9.53784	8
Q9NXV6	CDKN2A-interacting protein	CDKN2AIP	-0.690194	0.471009	8.17167	4
P03928	ATP synthase protein 8	MT-ATP8	0.655512	0.471111	8.37918	3
F8VWL3;E9PJX4;B7Z493;Q96M96;F8W1R0;G3XA97	FYVE, RhoGEF and PH domain-containing protein 4	FGD4	-0.52131	0.471229	8.882	16
Q15019-2;Q15019;B5MCX3;C9J2Q4;H7C2Y0	Septin-2	2019-09-02	0.268796	0.471708	10.3287	19
P78356;P78356-2;C9JMM2	Phosphatidylinositol 5-phosphate 4-kinase type-2 beta	PIP4K2B	-0.572523	0.47197	8.38268	3
Q96P11-2;Q96P11-4;Q96P11;C9JJU9;G3V0G9	Putative methyltransferase NSUN5	NSUN5	-0.572518	0.471974	8.43605	7
O43504;E9PLX3	Hepatitis B virus X-interacting protein	HBXIP	-0.498353	0.472985	9.18994	4
Q16513;Q16513-2;Q16513-3;Q16513-4;Q16513-5;B1AL79	Serine/threonine-protein kinase N2	PKN2	-0.519224	0.473131	8.8697	15
B4DU17;G3V4A5;O75586	Mediator of RNA polymerase II transcription subunit 6	MED6	0.542308	0.473305	7.69567	3
Q5SVK8;Q6XZF7;A8MU01;Q6XZF7-2;B4E0Q3	Dynamin-binding protein	RP11-114F7.3;DNMBP	0.54229	0.473317	7.91463	2
Q96RU2;Q96RU2-2;B4E3L3;G3V1N5	Ubiquitin carboxyl-terminal hydrolase 28;Ubiquitin carboxyl-terminal hydrolase	USP28	0.652112	0.473331	8.37431	5
Q15084-2;B5MCQ5;F8WA83;Q15084;B7Z254	Protein disulfide-isomerase A6	PDIA6	0.266898	0.47391	10.9908	25
O43172;O43172-2	U4/U6 small nuclear ribonucleoprotein Prp4	PRPF4	-0.49725	0.474133	9.11902	9
P52294;C9JYI4	Importin subunit alpha-1	KPNA1	-0.518082	0.474174	9.05316	12
O60493;O60493-4;O60493-2	Sorting nexin-3	SNX3	0.398447	0.474676	9.95487	8
Q96S44	TP53-regulating kinase	TP53RK	-0.516832	0.475318	9.07236	6
Q3KRA6	UPF0538 protein C2orf76	C2orf76	0.539134	0.475474	7.4008	2
Q96J01;Q6NZ53;D6REC9;D6RGZ2	THO complex subunit 3	THOC3	0.521409	0.476359	9.02833	6
O60361	Putative nucleoside diphosphate kinase	NME2P1	0.526069	0.476396	8.6748	11
Q9H7D7;Q9H7D7-2;H0Y9R3	WD repeat-containing protein 26	WDR26	0.580266	0.476404	9.18808	12
Q12874;E7EUT8	Splicing factor 3A subunit 3	SF3A3	-0.540945	0.47691	9.8659	22
Q8TB61;Q8TB61-2;Q8TB61-3;F5H7Y9;B4DDM2	Adenosine 3-phospho 5-phosphosulfate transporter 1	SLC35B2	0.524966	0.477184	8.66649	3
O14495	Lipid phosphate phosphohydrolase 3	PPAP2B	-0.681955	0.477284	7.73053	2
Q9C0C2;Q9C0C2-2	182 kDa tankyrase-1-binding protein	TNKS1BP1	-0.514553	0.477407	9.01636	34
Q99543;Q99543-2	DnaJ homolog subfamily C member 2	DNAJC2	-0.532548	0.478122	8.77361	11
O00560;O00560-3;E9PBU7;B4DHN5	Syntenin-1	SDCBP	0.436057	0.478199	9.46684	10
Q32Q12;P22392-2;P22392;E7ERL0	Nucleoside diphosphate kinase;Nucleoside diphosphate kinase B	NME1-NME2;NME2;NME1	0.262983	0.478468	11.0332	23
Q9NYV4;Q9NYV4-2;Q9NYV4-3	Cyclin-dependent kinase 12	CDK12	-0.564435	0.478536	8.28796	8
Q9H944;B7ZBQ3;A6PVP4;B4DE08	Mediator of RNA polymerase II transcription subunit 20	MED20;TRFP	-0.532129	0.47854	8.58386	4
Q8N122;F5H7J5	Regulatory-associated protein of mTOR	RPTOR	0.52306	0.478548	8.72492	13
O00429;O00429-6;O00429-3;O00429-5;B4DGC9	Dynamin-1-like protein	DNM1L	0.393856	0.478994	10.1452	49
P23634;P23634-8;P23634-6;P23634-7;P23634-2;P23634-3;P23634-4;P23634-5	Plasma membrane calcium-transporting ATPase 4	ATP2B4	-0.512783	0.479032	8.86192	19
Q96I25;H0Y6J6	Splicing factor 45	RBM17	0.522343	0.47906	8.63509	2
Q92575;F5GWP1	UBX domain-containing protein 4	UBXN4	-0.531031	0.479637	8.64902	8
O15460;O15460-2	Prolyl 4-hydroxylase subunit alpha-2	P4HA2	-0.511974	0.479776	8.94972	9
Q9UHA2	SS18-like protein 2	SS18L2	-0.56267	0.479976	8.3898	6
Q6R327-3;Q6R327;Q6R327-4;D6R9S6	Rapamycin-insensitive companion of mTOR	RICTOR	-0.678365	0.480032	8.03691	7
O00461;F8W785	Golgi integral membrane protein 4	GOLIM4	-0.678258	0.480114	7.9778	4
Q9Y2H1;F5GY51;F5H7Z3	Serine/threonine-protein kinase 38-like	STK38L	-0.562474	0.480136	8.34539	3
P49790;F6QR24;Q4LE47	Nuclear pore complex protein Nup153	NUP153;NUP153 variant protein	-0.530388	0.48028	8.56142	19
Q96A35	39S ribosomal protein L24, mitochondrial	MRPL24	0.520484	0.480393	8.72158	8
Q3MHD2-2;Q3MHD2	Protein LSM12 homolog	LSM12	-0.511236	0.480455	8.88292	4
A2A274;Q99798;F5H2A5;B4DEC3;B4DW08	Aconitate hydratase, mitochondrial	ACO2	-0.440238	0.481055	10.5857	37
Q9Y2D4;Q9Y2D4-2	Exocyst complex component 6B	EXOC6B	0.53067	0.481288	7.79119	4
E9PHQ3;F5GZL3;Q9HAU0-4;Q9HAU0-2;Q9HAU0;Q9HAU0-5;E7EME8;F5H0I0;B4DJX4;A0JP02;Q9HAU0-3	Pleckstrin homology domain-containing family A member 5	PLEKHA5	-0.529202	0.481467	8.78091	18
F8VPJ2;Q9NQT8;E7ERX9	Kinesin-like protein KIF13B	KIF13B	-0.560553	0.481706	8.35495	5
Q99627;E9PGT6;Q99627-2;B8ZZP3;H7C3S9	COP9 signalosome complex subunit 8	COPS8	-0.489564	0.482172	9.16867	5
Q15907;B4DT13;H3BMH2	Ras-related protein Rab-11B	RAB11B;RAB11A	0.390272	0.482381	10.1871	14
O95340-2;E7ER89;H0Y373;O95340	Bifunctional 3-phosphoadenosine 5-phosphosulfate synthase 2;Sulfate adenylyltransferase;Adenylyl-sulfate kinase	PAPSS2	-0.675274	0.482406	8.15897	5
Q96HY7	Probable 2-oxoglutarate dehydrogenase E1 component DHKTD1, mitochondrial	DHTKD1	0.431099	0.482434	9.48131	18
I3L0C1;Q96Q15;Q96Q15-2;Q96Q15-3;Q96Q15-4	Serine/threonine-protein kinase SMG1	SMG1	-0.480427	0.482657	9.41474	78
Q969G3;B4DGM3;Q969G3-2;B4DFR4;C0IMW5	SWI/SNF-related matrix-associated actin-dependent regulator of chromatin subfamily E member 1	SMARCE1	-0.527771	0.482901	8.76166	3
P28340;H0Y3D1	DNA polymerase delta catalytic subunit;DNA polymerase	POLD1	-0.479861	0.483277	9.61062	36
O75391;I3L0X5;I3L4C3	Sperm-associated antigen 7	SPAG7	-0.507973	0.483465	8.90295	7
Q9H0U6	39S ribosomal protein L18, mitochondrial	MRPL18	0.516186	0.483481	8.70028	5
Q6DD88;F5H6I7;C9JUU1	Atlastin-3	ATL3	0.42948	0.483821	9.72875	14
P11441;Q5HY81	Ubiquitin-like protein 4A	UBL4A	0.569143	0.483947	9.13386	9
Q8TEA7;Q8TEA7-2;Q8TEA7-3;D6RDG2;Q5HYF5;D6RDY5	TBC domain-containing protein kinase-like protein	TBCK;DKFZp313C1916	0.526785	0.483969	8.07482	2
Q9C0E2;F2Z2X4	Exportin-4	XPO4	-0.507266	0.484118	9.0293	18
P51812;B7ZB17;B4DG22;F5GYC4	Ribosomal protein S6 kinase alpha-3	RPS6KA3	0.52647	0.484187	7.95662	8
Q14008-3;Q14008;Q14008-2	Cytoskeleton-associated protein 5	CKAP5	-0.532727	0.484672	10.003	81
P0C0S5;Q71UI9;C9J0D1;Q71UI9-2;A6NKY0;A6NFA8;C9J386	Histone H2A.Z;Histone H2A.V;Histone H2A	H2AFZ;H2AFV	-0.532653	0.484742	10.1184	6
Q13232;H3BPR2	Nucleoside diphosphate kinase 3	NME3	-0.506196	0.485107	9.00238	4
Q5VT25-2;Q5VT25-6;Q5VT25;Q5VT25-5;F5H5N0;Q5VT25-4;Q5VT25-3;H0Y5V1;E9PEF7;H0Y7V8;H0Y6V3	Serine/threonine-protein kinase MRCK alpha	CDC42BPA	-0.506082	0.485213	9.01216	29
A8MW61;O43660;O43660-2;H0YA24	Pleiotropic regulator 1	PLRG1	0.510169	0.48532	9.04434	11
P17812;B4DR64	CTP synthase 1	CTPS	-0.436841	0.48563	10.3075	29
P30041	Peroxiredoxin-6	PRDX6	0.256627	0.485922	10.9159	26
P18583-9;P18583-5;P18583;P18583-7;P18583-4;P18583-3;P18583-10;P18583-6;P18583-2;P18583-8	Protein SON	SON	0.523069	0.486541	8.10514	6
Q99575	Ribonucleases P/MRP protein subunit POP1	POP1	0.511679	0.486731	8.61215	10
O95490-6;O95490-7;O95490;B1ALU3;O95490-5;O95490-2;B1ALU1;O95490-4;O95490-3;H0Y5C0	Latrophilin-2	LPHN2	-0.55395	0.487123	8.23297	10
Q14353;Q14353-2;B4DMJ3	Guanidinoacetate N-methyltransferase	GAMT	-0.553557	0.487446	8.41531	4
B3KTM8;Q9UBU8-2;Q9UBU8;H0YLJ3;H0YMJ0;B7Z6R1;H0YNE0	Mortality factor 4-like protein 1	MORF4L1	0.507404	0.487539	8.89322	6
Q9BUP3-3			0.509079	0.488611	8.7616	11
P36543;P36543-2;A8MUN4;C9J8H1	V-type proton ATPase subunit E 1	ATP6V1E1	0.562126	0.488739	9.30389	9
Q16594;Q9HBM6;D6RIE8;D6RIV9;D6RGK3;D6RIY1;D6RHW1	Transcription initiation factor TFIID subunit 9;Transcription initiation factor TFIID subunit 9B	TAF9;TAF9B	-0.666393	0.48926	7.33602	4
Q8NBM4;Q8NBM4-2;Q8NBM4-3;Q8NBM4-4	Ubiquitin-associated domain-containing protein 2	UBAC2	0.519039	0.489339	7.59638	3
Q9UKY7;Q9UKY7-2	Protein CDV3 homolog	CDV3	-0.482588	0.489533	9.34932	8
Q2TAY7;B4E3L0	WD40 repeat-containing protein SMU1	SMU1	0.422561	0.489773	9.45017	12
P08236;P08236-2;E9PCV0	Beta-glucuronidase	GUSB	-0.482215	0.489929	9.24647	11
O75175;O75175-2	CCR4-NOT transcription complex subunit 3	CNOT3	0.506962	0.490145	8.72113	7
B1AL06;C9J5Q3;Q8N983;Q8N983-2;B1AL05;H0Y6Y8;Q8N983-3;Q8N983-4;H0YBU8	39S ribosomal protein L43, mitochondrial	MRPL43	0.503972	0.4903	8.93509	8
Q9BW61	DET1- and DDB1-associated protein 1	DDA1	0.503579	0.490617	8.87342	7
Q8WXX5	DnaJ homolog subfamily C member 9	DNAJC9	-0.481478	0.49071	9.30539	14
P21281;H0YC04	V-type proton ATPase subunit B, brain isoform	ATP6V1B2	0.381462	0.490761	9.85109	17
P62249	40S ribosomal protein S16	RPS16	0.252512	0.490781	10.8308	14
P62851	40S ribosomal protein S25	RPS25	0.252295	0.491038	10.6373	9
E7EPK6;P62847;P62847-3;E7ETK0;P62847-2	40S ribosomal protein S24	RPS24	0.381057	0.491149	10.1563	5
F5GYL8;O60684;F5H4G7;E9PC31;Q5TFJ7	Importin subunit alpha;Importin subunit alpha-7	KPNA6	-0.525861	0.491208	9.95909	19
Q9UBW8;F5H248;F5GYF7;F5H7C6;F5H4U8;F5H7D4	COP9 signalosome complex subunit 7a	COPS7A	-0.519441	0.491297	8.71485	6
A7MAP0;Q9ULV4;B4E3S0	Coronin-1C	CORO1C	0.420503	0.491551	9.43075	9
Q99622;F5GXW5	Protein C10	C12orf57	0.504428	0.491985	8.76967	3
Q13322;Q13322-4;Q13322-2;Q13322-3	Growth factor receptor-bound protein 10	GRB10	0.621466	0.493596	8.41345	5
O96033	Molybdopterin synthase sulfur carrier subunit	MOCS2	-0.517124	0.493646	8.73296	5
Q8NEF9	Serum response factor-binding protein 1	SRFBP1	-0.496977	0.49368	8.90819	3
Q9Y294	Histone chaperone ASF1A	ASF1A	-0.545719	0.493921	8.3625	2
Q7L190	Developmental pluripotency-associated protein 4	DPPA4	0.620873	0.493993	8.2672	4
E9PF86;O95394;D6RF12	Phosphoacetylglucosamine mutase	PGM3	-0.469952	0.494196	9.39643	15
Q8NE71;Q8NE71-2;H0YGW7	ATP-binding cassette sub-family F member 1	ABCF1	-0.469932	0.494219	9.71903	26
Q8IXM3	39S ribosomal protein L41, mitochondrial	MRPL41	0.553831	0.494436	9.11793	5
Q969G6	Riboflavin kinase	RFK	0.61979	0.494718	8.49346	5
Q96C90	Protein phosphatase 1 regulatory subunit 14B	PPP1R14B	-0.544683	0.49478	8.28147	2
O75330-3;O75330;O75330-2;O75330-4;F8WCW5;E3W978	Hyaluronan mediated motility receptor	HMMR	-0.544435	0.494986	8.53651	12
P14927;B7Z2R2;E5RJU0;E5RHG9	Cytochrome b-c1 complex subunit 7	UQCRB	0.497931	0.49518	8.90231	6
Q9Y2X7-3;Q9Y2X7	ARF GTPase-activating protein GIT1	GIT1	-0.544098	0.495266	8.35997	5
O75400;F8W9L2;O75400-3;O75400-2;E9PHJ7	Pre-mRNA-processing factor 40 homolog A	PRPF40A	-0.520924	0.495937	9.76878	22
E9PCT1;A9Z1X7;Q8IYB3;Q8IYB3-2	Serine/arginine repetitive matrix protein 1	SRRM1	0.551438	0.496087	9.12652	8
Q9UHD1;Q9UHD1-2;E9PPQ5;E9PSD5;E9PIZ4	Cysteine and histidine-rich domain-containing protein 1	CHORDC1	0.375762	0.496225	9.91296	14
O00471;F8W9B8	Exocyst complex component 5	EXOC5	0.616828	0.496703	8.35021	10
Q9NZ01;B3KSQ1	Trans-2,3-enoyl-CoA reductase	TECR	0.414096	0.497109	9.57401	15
Q9BRJ6;C9JQV0;H7C2R9;H7C0T1	Uncharacterized protein C7orf50	C7orf50	-0.493244	0.497174	9.02202	6
Q15365	Poly(rC)-binding protein 1	PCBP1	0.24705	0.49727	10.7047	17
Q969H6;Q969H6-2	Ribonuclease P/MRP protein subunit POP5	POP5	-0.513445	0.497389	8.54992	3
P05386	60S acidic ribosomal protein P1	RPLP1	-0.519409	0.497394	10.0237	3
P49368;P49368-2;B4DUR8	T-complex protein 1 subunit gamma	CCT3	0.246701	0.497686	11.0474	44
O15347;E7EQU1;E7ES08;E9PES6	High mobility group protein B3	HMGB3	-0.519042	0.497747	10.0946	10
Q8IXH7;Q8IXH7-4	Negative elongation factor C/D	TH1L	0.548187	0.498333	9.17281	6
Q8IZH2;Q8IZH2-2;H7C5E4	5-3 exoribonuclease 1	XRN1	0.505789	0.498597	7.8155	6
P61513;C9J4Z3;E9PEL3;G5E9R3	60S ribosomal protein L37a	RPL37A	-0.518117	0.498637	9.92954	7
Q9H814;B4DPU2	Phosphorylated adapter RNA export protein	PHAX	-0.654308	0.498671	8.02853	4
Q9GZS1;Q9GZS1-2;E7EX70	DNA-directed RNA polymerase I subunit RPA49	POLR1E	0.613785	0.498748	8.30739	2
Q9UN86;Q9UN86-2;D6RB17;D6RAC7	Ras GTPase-activating protein-binding protein 2	G3BP2	-0.517956	0.498793	9.79557	17
Q9Y5Q9	General transcription factor 3C polypeptide 3	GTF3C3	-0.491475	0.498834	9.06778	19
E9PI68;Q15005;E9PL01	Signal peptidase complex subunit 2	SPCS2	0.412058	0.498883	9.42575	9
Q7RTV0	PHD finger-like domain-containing protein 5A	PHF5A	-0.517824	0.49892	9.80305	8
E9PEN8;Q9UIA9;E7ESC6	Exportin-7	XPO7	0.37265	0.499222	10.0556	42
Q9BU61;Q9BU61-2	NADH dehydrogenase [ubiquinone] 1 alpha subcomplex assembly factor 3	NDUFAF3	-0.511645	0.499225	8.73016	6
Q5R2V8;Q9Y316;Q9Y316-2;F8WCZ0	Protein MEMO1	C2orf4;MEMO1	0.492449	0.499632	8.96359	9
P68431	Histone H3.1	HIST1H3A	-0.65306	0.499648	8.04372	5
Q9BUJ2;Q9BUJ2-2;B7Z4B8;Q9BUJ2-4;Q9BUJ2-3	Heterogeneous nuclear ribonucleoprotein U-like protein 1	HNRNPUL1	-0.46502	0.49968	9.65395	18
O71037;Q69384;Q902F8;Q902F9;P61565;Q9UKH3;P61570;P61572;P61573;P61574;P61575;P61579;Q69383;P61571;P61576;P61578	HERV-K_19q12 provirus ancestral Env polyprotein;Surface protein;Transmembrane protein;HERV-K_7p22.1 provirus ancestral Env polyprotein;Surface protein;Transmembrane protein;HERV-K_8p23.1 provirus ancestral Env polyprotein;Surface protein;Transmembrane protein;HERV-K_19p13.11 provirus ancestral Env polyprotein;Surface protein;Transmembrane protein;HERV-K_12q14.1 provirus ancestral Env polyprotein;…	ERVK6;ERVK-6	0.493764	0.499765	8.54665	2
Q8WVB6-2;Q8WVB6;Q8WVB6-3;E7EXA6	Chromosome transmission fidelity protein 18 homolog	CHTF18	0.504059	0.499813	8.13188	6
P48059-3;P48059-5;P48059-2;P48059-4;P48059;Q7Z4I7-2;F5H6E6;Q7Z4I7;Q7Z4I7-3;E7ENJ8;Q9NWG2;Q7Z4I2;H0Y592	LIM and senescent cell antigen-like-containing domain protein 1;LIM and senescent cell antigen-like-containing domain protein 2	LIMS1;LIMS2	0.492038	0.499966	8.88346	4
P20340-2;P20340;H0YGL6;F5H668;H7BYW1;F5GZB1	Ras-related protein Rab-6A	RAB6A	0.244658	0.500126	10.2476	15
O14880;Q5VV87	Microsomal glutathione S-transferase 3	MGST3	0.545445	0.500232	9.26965	5
Q6P1J9	Parafibromin	CDC73	0.54532	0.500319	9.24709	23
Q9BUI4;E9PHH9	DNA-directed RNA polymerase III subunit RPC3	POLR3C	-0.472441	0.500348	9.10934	11
Q5JRA6;Q5JRA6-2;G8JLC6;H9KV38;H7BY50	Melanoma inhibitory activity protein 3	MIA3	-0.537689	0.500602	8.5375	19
Q9UG63	ATP-binding cassette sub-family F member 2	ABCF2	-0.47214	0.500671	9.24949	11
P10515;E9PEJ4;H0YDD4;F5H7M3	Dihydrolipoyllysine-residue acetyltransferase component of pyruvate dehydrogenase complex, mitochondrial	DLAT	-0.463855	0.500979	9.49347	12
Q01433;H0Y360;Q01433-4;Q01433-2;E9PNG0;Q01433-3	AMP deaminase 2	AMPD2	-0.509913	0.500995	8.76732	7
Q15773;F5H0Y3	Myeloid leukemia factor 2	MLF2	0.502229	0.501101	7.58055	2
Q9UIV1;G3V108;H0YAV9;H0YBT3	CCR4-NOT transcription complex subunit 7	CNOT7	0.490327	0.50136	9.03949	4
C9JA08;Q96D46;F5GYG3;B4DKU1	60S ribosomal export protein NMD3	NMD3	0.491186	0.501656	8.55913	4
Q9HD15;F6WGS5	Steroid receptor RNA activator 1	SRA1	0.490819	0.501925	8.74331	5
Q9Y3B7;Q9Y3B7-2;A6NLT0	39S ribosomal protein L11, mitochondrial	MRPL11	0.542848	0.502034	9.13351	11
P63272	Transcription elongation factor SPT4	SUPT4H1	-0.508772	0.502164	8.78225	3
Q16854;Q16854-2;C9JFV8;Q16854-5;Q16854-3;Q16854-4	Deoxyguanosine kinase, mitochondrial	DGUOK	-0.53565	0.502306	8.39674	4
O75828	Carbonyl reductase [NADPH] 3	CBR3	0.407345	0.503001	9.71333	13
P27797	Calreticulin	CALR	0.242243	0.503018	10.971	31
P49354;E9PQP6;P49354-2;H0YE66;H0YCW1	Protein farnesyltransferase/geranylgeranyltransferase type-1 subunit alpha	FNTA	0.407067	0.503244	9.41785	15
Q9HB90;Q9NQL2;Q9NQL2-2	Ras-related GTP-binding protein C;Ras-related GTP-binding protein D	RRAGC;RRAGD	-0.534475	0.50329	8.22961	6
P08574	Cytochrome c1, heme protein, mitochondrial	CYC1	0.487592	0.503592	8.95194	6
O60830	Mitochondrial import inner membrane translocase subunit Tim17-B	TIMM17B	0.496616	0.505062	7.9144	2
Q96KR1;B5MEH6	Zinc finger RNA-binding protein	ZFR	0.496387	0.505224	7.92038	6
Q9NVM9;B4DNK1;H0YI01	Protein asunder homolog	Asun;ASUN	0.496346	0.505253	8.20804	6
B4E0X8;F8W7W2;Q96AE4-2;Q96AE4;E9PEB5;B4DT31	Far upstream element-binding protein 1	FUBP1	-0.422383	0.505364	10.5021	29
D6RHE1		ANK2	-0.505586	0.505433	8.7333	26
P49773	Histidine triad nucleotide-binding protein 1	HINT1	-0.421823	0.506137	10.7241	10
Q9NQC3;F8WAM4;Q9NQC3-4;Q9NQC3-6	Reticulon-4	RTN4	-0.51035	0.506148	10.0548	20
P38159;P38159-2;H3BT71;H0Y6E7	RNA-binding motif protein, X chromosome;RNA-binding motif protein, X chromosome, N-terminally processed	RBMX	0.403369	0.506488	9.60356	10
Q13045;F5H407	Protein flightless-1 homolog	FLII	-0.509578	0.506898	9.93304	31
O60318	80 kDa MCM3-associated protein	MCM3AP	-0.643763	0.50696	7.92818	5
Q15435;H7C003;Q15435-2;C9J177;C9JD73;Q15435-3;B5MBZ8;Q15435-4;B5MCY6	Protein phosphatase 1 regulatory subunit 7	PPP1R7	-0.458494	0.506985	9.60229	14
O96011;O96011-2	Peroxisomal membrane protein 11B	PEX11B	0.483926	0.507001	8.74737	8
P09874	Poly [ADP-ribose] polymerase 1	PARP1	-0.421129	0.507094	11.2034	68
Q6ZXV5;Q6ZXV5-2	Transmembrane and TPR repeat-containing protein 3	TMTC3	0.482033	0.508399	8.68015	10
Q01844-5;Q01844;Q01844-3;B0QYK0;B0QYK1;C9JGE3;Q01844-2;H7BY36	RNA-binding protein EWS	EWSR1	-0.457233	0.508402	9.55891	7
Q96SI9;Q96SI9-2	Spermatid perinuclear RNA-binding protein	STRBP	-0.464815	0.508558	9.28872	6
Q15388	Mitochondrial import receptor subunit TOM20 homolog	TOMM20	0.599223	0.508591	8.3072	3
Q4U2R6	39S ribosomal protein L51, mitochondrial	MRPL51	0.490878	0.509128	7.65123	2
O75822;F5H425;B4DUI3	Eukaryotic translation initiation factor 3 subunit J	EIF3J	-0.507194	0.509217	9.75435	13
Q93008;Q93008-1	Probable ubiquitin carboxyl-terminal hydrolase FAF-X	USP9X	-0.419546	0.509285	10.3174	91
P21359;P21359-2;H0Y465;P21359-4	Neurofibromin;Neurofibromin truncated	NF1	-0.480201	0.509485	8.84653	16
Q6PKG0;Q6PKG0-3;E5RH50	La-related protein 1	LARP1	-0.456127	0.509647	9.61783	36
P48735;B4DFL2;B4DSZ6;H0YL11	Isocitrate dehydrogenase [NADP], mitochondrial;Isocitrate dehydrogenase [NADP]	IDH2	-0.455685	0.510145	9.58097	18
E9PRG8;E9PLD3		C11orf48	0.479653	0.51016	8.76789	1
Q96C19;H0Y4Y4;C9JTI6	EF-hand domain-containing protein D2	EFHD2	-0.463294	0.510203	9.18983	9
P09497;P09497-2	Clathrin light chain B	CLTB	-0.478402	0.511196	8.8623	3
P52209;B4DQJ8;F5H7U0;F5H0L3;B4DV68	6-phosphogluconate dehydrogenase, decarboxylating	PGD	-0.418157	0.511211	10.6925	25
O43292;O43292-2;E9PPZ9;E9PLV6	Glycosylphosphatidylinositol anchor attachment 1 protein	GPAA1	0.595223	0.511313	8.30033	6
Q7KZI7;E9PC69;Q7KZI7-8;Q7KZI7-11;Q7KZI7-6;Q7KZI7-3;Q7KZI7-14;Q7KZI7-12;Q7KZI7-9;Q7KZI7-4;Q7KZI7-16;Q7KZI7-5;Q7KZI7-15;Q7KZI7-2;E7ETY4;Q7KZI7-7;Q7KZI7-13;Q7KZI7-10	Serine/threonine-protein kinase MARK2	MARK2	0.476991	0.512134	8.76486	9
Q96FW1;F5H6Q1;F5GYN4;F5GYJ8;F5H3F0;Q96FW1-2	Ubiquitin thioesterase OTUB1	OTUB1	0.234334	0.512552	10.3441	16
Q96C86	m7GpppX diphosphatase	DCPS	0.527244	0.512934	9.1438	8
P62873;B1AKQ9;B1AKQ8;B1AKQ7	Guanine nucleotide-binding protein G(I)/G(S)/G(T) subunit beta-1	GNB1	0.357638	0.51381	10.1016	12
E7EQI5;Q8NF91;E9PEL9;Q8NF91-4;E7ENN3;Q8NF91-7	Nesprin-1	SYNE1	0.394741	0.514099	9.44453	7
P26358;P26358-2;F5GX68;H0YFC7;P26358-3	DNA (cytosine-5)-methyltransferase 1;Cytosine-specific methyltransferase	DNMT1	-0.452022	0.514284	9.44745	42
Q99729-2;D6RBZ0;Q99729-3;D6RD18;D6R9P3;Q99729;Q99729-4	Heterogeneous nuclear ribonucleoprotein A/B	HNRNPAB	0.357084	0.514353	10.1793	12
Q9BTE3;Q9BTE3-2;Q9BTE3-3	Mini-chromosome maintenance complex-binding protein	MCMBP	0.394266	0.514519	9.58754	22
Q8TAT6-2;Q8TAT6;B4DG89	Nuclear protein localization protein 4 homolog	NPLOC4	0.356475	0.514949	9.92486	26
P49792;E9PGT0	E3 SUMO-protein ligase RanBP2;Putative peptidyl-prolyl cis-trans isomerase	RANBP2	-0.501144	0.515127	9.98204	93
Q9BW72	HIG1 domain family member 2A	HIGD2A	0.589584	0.515162	8.47601	2
Q9Y5V3-2;Q9Y5V3	Melanoma-associated antigen D1	MAGED1	-0.632897	0.515577	8.05732	4
P24666;P24666-3;B5MCC7;G5E9R5	Low molecular weight phosphotyrosine protein phosphatase	ACP1	-0.414748	0.515953	10.3438	10
P62937;B4DM82;C9J5S7;F8WE65;Q567Q0	Peptidyl-prolyl cis-trans isomerase A;Peptidyl-prolyl cis-trans isomerase	PPIA	0.231353	0.51617	11.2717	18
Q8IYM9;Q8IYM9-2;F8WAP8;F5GZK6;C9JWC5;C9JIU5	E3 ubiquitin-protein ligase TRIM22	TRIM22	-0.518938	0.516387	8.51741	7
Q9BYD2;Q5SZR1	39S ribosomal protein L9, mitochondrial	MRPL9	0.471768	0.516613	8.93745	7
Q8WUD4;C9JUN5	Coiled-coil domain-containing protein 12	CCDC12	-0.518391	0.516851	8.24346	5
P53365;P53365-2	Arfaptin-2	ARFIP2	0.586789	0.517076	8.333	5
Q16795	NADH dehydrogenase [ubiquinone] 1 alpha subcomplex subunit 9, mitochondrial	NDUFA9	0.521331	0.517097	9.24279	14
Q6UWP7;A6H8Z7;Q6UWP7-2;C9K0C3	Lysocardiolipin acyltransferase 1	LCLAT1	0.586419	0.51733	8.32243	4
E7EQD5;Q15833;Q15833-2;F5GXG3	Syntaxin-binding protein 2	STXBP2	0.520908	0.517395	9.29354	16
Q9BXJ9;F5H5A7;Q9BXJ9-4	N-alpha-acetyltransferase 15, NatA auxiliary subunit	NAA15	-0.498674	0.51755	10.0429	46
Q14166;B1AH89	Tubulin--tyrosine ligase-like protein 12	TTLL12	-0.498593	0.51763	9.91413	26
P35579;P35579-2	Myosin-9	MYH9	-0.413534	0.517648	11.3019	156
Q9BQT8;G3V4L5	Mitochondrial 2-oxodicarboxylate carrier	SLC25A21	0.478713	0.517804	8.18997	3
P20936;E9PGC0;B4DTL2;P20936-2;H0YD89	Ras GTPase-activating protein 1	RASA1	0.469089	0.518016	8.77111	12
Q8N6R0;B4E2X3;Q8N6R0-4;Q8N6R0-3;Q8N6R0-1;H3BLW2;Q8N6R0-2	Methyltransferase-like protein 13	METTL13	-0.493308	0.518137	8.79931	10
O95166;H6UMI1	Gamma-aminobutyric acid receptor-associated protein	GABARAP	-0.492767	0.518701	8.77706	6
Q9H845;F8WAN8;H0Y8Z9	Acyl-CoA dehydrogenase family member 9, mitochondrial	ACAD9	0.583519	0.51932	8.42073	6
P22695;H3BRG4;H3BSJ9;H3BP04	Cytochrome b-c1 complex subunit 2, mitochondrial	UQCRC2	0.38878	0.519392	9.67907	16
O60264;F5GZI1	SWI/SNF-related matrix-associated actin-dependent regulator of chromatin subfamily A member 5	SMARCA5	-0.454838	0.519405	9.33756	25
O00186	Syntaxin-binding protein 3	STXBP3	0.583395	0.519405	8.44551	7
Q7Z4H7;Q7Z4H7-3;Q5VY60;Q7Z4H7-2;Q5SYF9	HAUS augmin-like complex subunit 6	HAUS6;FAM29A	-0.627828	0.519623	7.37194	3
P54764;E9PG71	Ephrin type-A receptor 4	EPHA4	-0.491597	0.519921	8.56595	3
Q9Y3A3;Q9Y3A3-3;Q9Y3A3-2;B4DM50	MOB-like protein phocein	MOB4	0.517234	0.519991	9.25739	6
O15372;E5RJT0	Eukaryotic translation initiation factor 3 subunit H	EIF3H	-0.495858	0.52032	9.88234	18
O00154-4;O00154;O00154-5;O00154-6;B4DUX0;O00154-3;O00154-2	Cytosolic acyl coenzyme A thioester hydrolase	ACOT7	-0.495048	0.521118	10.061	14
Q01082-3			-0.490365	0.521207	8.72373	142
P06746;E7EW18;H0YBX1;H0YBJ0;E5RIJ0	DNA polymerase beta	POLB	0.580261	0.52156	8.53301	5
[truncated: 2,857 more rows]
