# Supplementary material for: Proteomic Comparison of Malignant Human Germ Cell Tumor Cell Lines
Source: Dis Markers. 2019 Sep 3;2019:8298524. doi: 10.1155/2019/8298524 (PMC6745167; doi:10.1155/2019/8298524)
Supplement: Supplementary 3 — Supplementary Table 3. Significantly involved networks of proteins detected by SILAC and mass spectrometry. [file 8298524.f3.xls]

## Sheet: Network list
Network List
#	Network	GO processes	Total nodes	Seed nodes	Pathways	p-Value	zScore	gScore
1	BCAT1, Necdin, CDC14a, GPS2, CTLA-4	cell cycle G1/S phase transition (29.7%; 3.860e-30), G1/S transition of mitotic cell cycle (29.7%; 3.860e-30), regulation of cyclin-dependent protein serine/threonine kinase activity (24.2%; 4.963e-30), mitotic cell cycle phase transition (33.0%; 3.664e-28), cell cycle phase transition (33.0%; 4.526e-28)	92	34	0	3.25e-94	149	149
2	SOX2, SMAD3, SOX17, NODAL, GDF3	gastrulation (31.4%; 7.084e-15), endoderm development (22.9%; 2.738e-12), formation of primary germ layer (22.9%; 1.095e-11), cell fate commitment involved in formation of primary germ layer (17.1%; 3.105e-11), endoderm formation (17.1%; 3.105e-11)	36	26	0	5.29e-81	182.22	182.22
3	COMT, ErbB2, NF-kB1 (p105), IGF-1, EGF	mammary gland development (27.8%; 9.135e-13), regulation of localization (61.1%; 5.483e-12), phosphatidylinositol-mediated signaling (25.0%; 2.197e-11), inositol lipid-mediated signaling (25.0%; 2.309e-11), fibroblast growth factor receptor signaling pathway (25.0%; 5.878e-11)	38	23	0	8.16e-69	158.98	158.98
4	Tropomyosin-1, TBX5, TGF-beta 2, microRNA 141, MEF2C	response to endogenous stimulus (63.1%; 2.403e-31), response to growth factor (45.2%; 6.119e-31), response to oxygen-containing compound (60.7%; 1.146e-29), Fc receptor signaling pathway (32.1%; 2.967e-28), response to organic substance (70.2%; 4.671e-27)	88	22	0	1.45e-54	98.51	98.51
5	ACE1, des-Arg10-kallidin, des-Arg9-bradykinin, BDKRB1, BDKRB2	regulation of phosphorylation (50.0%; 1.501e-16), neurotrophin TRK receptor signaling pathway (29.6%; 3.413e-16), neurotrophin signaling pathway (29.6%; 4.289e-16), positive regulation of kinase activity (35.2%; 1.227e-15), positive regulation of transferase activity (37.0%; 1.585e-15)	66	20	0	1.55e-51	104.23	104.23
6	Carbonic anhydrase II, WNT, TGF-beta receptor type I, Ca('2+) extracellular region, Parathyroid hormone	tissue development (60.0%; 4.182e-11), regulation of localization (60.0%; 7.378e-10), epithelium development (46.7%; 1.161e-09), odontogenesis (23.3%; 1.659e-09), organ morphogenesis (43.3%; 1.847e-09)	35	20	0	7.7e-59	144.21	144.21
7	Ep-CAM, WNT, SFRP2, SFRP4, WNT3	canonical Wnt signaling pathway (53.1%; 2.778e-30), Wnt signaling pathway (59.4%; 4.723e-27), regulation of canonical Wnt signaling pathway (50.0%; 3.486e-25), regulation of Wnt signaling pathway (50.0%; 2.188e-22), negative regulation of cell fate specification (25.0%; 1.859e-20)	32	13	0	2.75e-35	96.58	96.58
8	ENO2, Jagged2, DLL1, Jagged1, SHH	neuron fate commitment (39.1%; 3.021e-16), cell fate commitment (47.8%; 7.732e-15), skin development (47.8%; 4.165e-13), heart morphogenesis (43.5%; 6.396e-13), heart development (52.2%; 9.037e-13)	30	10	0	3.2e-26	76.7	76.7
9	Actin, Desmoplakin, Alpha-actinin, Plakophilin 2, Plakophilin 3	cytoskeleton organization (75.0%; 1.667e-19), cell junction organization (50.0%; 1.698e-17), cell-cell junction organization (45.8%; 1.960e-16), intermediate filament cytoskeleton organization (33.3%; 2.132e-16), cell junction assembly (45.8%; 2.561e-16)	24	3	0	3.38e-07	25.65	25.65
10	GSTA3, MEK4(MAP2K4), PI3K reg class IA, c-Raf-1, Casein kinase II, beta chain (Phosvitin)	Fc-epsilon receptor signaling pathway (60.0%; 1.005e-18), Fc receptor signaling pathway (60.0%; 2.364e-17), immune response-regulating cell surface receptor signaling pathway (60.0%; 1.213e-15), fibroblast growth factor receptor signaling pathway (50.0%; 1.267e-15), neurotrophin TRK receptor signaling pathway (55.0%; 3.805e-15)	22	2	0	6.51e-05	18.26	18.26
11	BCAM, ITGA4, alpha-V/beta-3 integrin, Thrombospondin 1, Phosphatidylserine plasma membrane	blood coagulation (78.6%; 1.381e-14), coagulation (78.6%; 1.381e-14), hemostasis (78.6%; 1.549e-14), regulation of body fluid levels (78.6%; 2.099e-13), wound healing (78.6%; 2.416e-13)	15	1	0	0.00845	10.77	10.77

## Sheet: Info
Info
General
Date	2014.11.28
Server	http://portal.genego.com
Version	MetaCore+MetaDrug® version 6.20 build 66481 scripts 66535.
Name	FGCZ | Michal Okoniewski | michal.okoniewski@fgcz.ethz.ch
Login	fgcz96
Export Settings
Active Data
Names	Type	Size
hochsignifikant_genelist	General Experiment	38		Threshold	0
				P-value	1
